# Supplementary material for: Crystal structure of bis­(diiso­propyl­amino)­fluoro­borane
Source: Acta Crystallogr E Crystallogr Commun. 2025 Apr 17;81(Pt 5):401–4. doi: 10.1107/S2056989025003160 (PMC12054769; doi:10.1107/S2056989025003160)
Supplement: Supplementary file 1 [file e-81-00401-sup1.cif]

##############################################################################
#                                                                            #
# This CIF contains the data in a paper accepted for publication in          #
# Acta Crystallographica Section E. It conforms to the requirements of       #
# Notes for Authors for Acta Crystallographica Section E, and has been       #
# peer reviewed under the auspices of the IUCr Commission on Journals.       #
#                                                                            #
# Full details of the Crystallographic Information File format               #
# are given in the paper "The Crystallographic Information File (CIF):       #
# a New Standard Archive File for Crystallography" by S. R. Hall, F. H.      #
# Allen and I. D. Brown [Acta Cryst. (1991), A47, 655-685].                  #
#                                                                            #
# The current version of the core CIF dictionary is obtainable from          #
# ftp://ftp.iucr.org/pub/cif_core.dic.                                       #
#                                                                            #
# Software is freely available for graphical display of the structure(s)     #
# in this CIF. For information consult the CIF software page                 #
# http://www.iucr.org/resources/cif/software.                                #
#                                                                            #
# This file may be used for bona fide research purposes within the           #
# scientific community so long as proper attribution is given to the journal # 
# article from which it was obtained.                                        #
#                                                                            #
##############################################################################
data_I
_audit_creation_method     'SHELXL-2019/3'
_journal_date_recd_electronic     2025-02-14
_journal_date_accepted     2025-04-08
_journal_name_full     'Acta Crystallographica, Section E'
_journal_year     2025
_journal_volume     81
_journal_issue      5
_journal_page_first     0
_journal_page_last     0
_journal_paper_category     GO
_journal_paper_doi     10.1107/S2056989025003160
_journal_coeditor_code     JY2057
_publ_contact_author_name     'Marian Hebenbrock'
_publ_contact_author_address
;
University of M\"unster
Institute of Inorganic and Analytical Chemistry
Corrensstrasse 30
48149 M\"unster
Germany
;
_publ_contact_author_email     'hebenbro@uni-muenster.de'
_publ_contact_author_fax     ?
_publ_contact_author_phone     ?
_publ_section_title
;
Crystal structure of bis(diisopropylamino)fluoroborane
;
loop_
    _publ_author_name
    _publ_author_footnote
    _publ_author_address
    'Lenz, Tabea' .
;
University of M\"unster
Institute of Inorganic and Analytical Chemistry
Corrensstrasse 30
48149 M\"unster
Germany
;
    'Hebenbrock, Marian' .
;
University of M\"unster
Institute of Inorganic and Analytical Chemistry
Corrensstrasse 30
48149 M\"unster
Germany
;
_publ_section_synopsis
;
Bis(diisopropylamino)fluoroborane was also previously identified as a product
of reactions of (diisopropylamino)difluoroboranes in the presence of Na/K
alloy, but its structure was never elucidated. The structure reported here
will contribute to the understanding of the basic binding situation and
properties, and will provide a more complete picture when compared with
analogous structures.
;
_chemical_name_systematic
;
Bis(diisopropylamino)fluoroborane
;
_chemical_name_common     ?
_chemical_formula_moiety     'C12 H28 B F N2'
_chemical_formula_sum     'C12 H28 B F N2'
_chemical_formula_iupac     'C12 H28 B F N2'
_chemical_formula_weight     230.17
_chemical_melting_point     ?
_space_group_crystal_system     triclinic
_space_group_name_H-M_alt     'P -1'
_space_group_name_Hall     '-P 1'
loop_
    _space_group_symop_operation_xyz
    'x, y, z'
    '-x, -y, -z'
_cell_length_a     6.3603(2)
_cell_length_b     7.6440(3)
_cell_length_c     16.4098(6)
_cell_angle_alpha     84.3340(10)
_cell_angle_beta     84.8200(10)
_cell_angle_gamma     67.5180(10)
_cell_volume     732.38(5)
_cell_formula_units_Z     2
_cell_measurement_reflns_used     9941
_cell_measurement_theta_min     2.50
_cell_measurement_theta_max     29.57
_cell_measurement_temperature     100(2)
_exptl_crystal_description     'plate'
_exptl_crystal_colour     'colourless'
_exptl_crystal_size_max     0.500
_exptl_crystal_size_mid     0.500
_exptl_crystal_size_min     0.100
_exptl_crystal_density_diffrn     1.044
_exptl_crystal_density_meas     ?
_exptl_crystal_density_method     ?
_exptl_crystal_F_000     256
_exptl_absorpt_coefficient_mu     0.069
_exptl_absorpt_correction_type     empirical
_exptl_absorpt_process_details
;
(SADABS; Bruker, 2021)
;
_exptl_absorpt_correction_T_min     0.5139
_exptl_absorpt_correction_T_max     0.7459
_diffrn_ambient_temperature     100(2)
_diffrn_source     'microsource'
_diffrn_radiation_type     MoK\a
_diffrn_radiation_wavelength     0.71073
_diffrn_measurement_device_type
                             'Bruker D8 VENTURE with a PHOTON III CMOS detector'
_diffrn_measurement_method     'f\ and w\ scans'
_diffrn_detector_area_resol_mean     ?
_diffrn_reflns_number     44165
_diffrn_reflns_av_R_equivalents     0.0425
_diffrn_reflns_av_unetI/netI     0.0268
_diffrn_reflns_theta_min     2.499
_diffrn_reflns_theta_max     29.585
_diffrn_reflns_theta_full     25.242
_diffrn_measured_fraction_theta_max     0.998
_diffrn_measured_fraction_theta_full     0.998
_diffrn_reflns_limit_h_min     -8
_diffrn_reflns_limit_h_max     8
_diffrn_reflns_limit_k_min     -10
_diffrn_reflns_limit_k_max     10
_diffrn_reflns_limit_l_min     -22
_diffrn_reflns_limit_l_max     22
_refine_special_details     ?
_reflns_number_total     4103
_reflns_number_gt     3776
_reflns_threshold_expression     'I > 2\s(I)'
_refine_ls_structure_factor_coef     Fsqd
_refine_ls_matrix_type     full
_refine_ls_R_factor_all     0.0450
_refine_ls_R_factor_gt     0.0420
_refine_ls_wR_factor_gt     0.1071
_refine_ls_wR_factor_ref     0.1096
_refine_ls_goodness_of_fit_ref     1.084
_refine_ls_restrained_S_all     1.084
_refine_ls_number_reflns     4103
_refine_ls_number_parameters     153
_refine_ls_number_restraints     0
_refine_ls_hydrogen_treatment     constr
_refine_ls_weighting_scheme     calc
_refine_ls_weighting_details
              'w=1/[\s^2^(Fo^2^)+(0.0628P)^2^+0.1203P] where P=(Fo^2^+2Fc^2^)/3'
_atom_sites_solution_hydrogens     geom
_atom_sites_solution_primary     'intrinsic phasing'
_atom_sites_solution_secondary     ?
_refine_ls_shift/su_max     0.001
_refine_ls_shift/su_mean     0.000
_refine_diff_density_max     0.505
_refine_diff_density_min     -0.266
_refine_ls_extinction_method     none
_refine_ls_extinction_coef     .
loop_
    _atom_type_symbol
    _atom_type_description
    _atom_type_scat_dispersion_real
    _atom_type_scat_dispersion_imag
    _atom_type_scat_source
    'C' 'C' 0.0033 0.0016
                         'International Tables Vol C Tables 4.2.6.8 and 6.1.1.4'
    'H' 'H' 0.0000 0.0000
                         'International Tables Vol C Tables 4.2.6.8 and 6.1.1.4'
    'B' 'B' 0.0013 0.0007
                         'International Tables Vol C Tables 4.2.6.8 and 6.1.1.4'
    'F' 'F' 0.0171 0.0103
                         'International Tables Vol C Tables 4.2.6.8 and 6.1.1.4'
    'N' 'N' 0.0061 0.0033
                         'International Tables Vol C Tables 4.2.6.8 and 6.1.1.4'
_computing_data_collection
;
<i>APEX4</i> (Bruker, 2021)
;
_computing_cell_refinement
;
<i>SAINT-Plus</i> (Bruker, 2021)
;
_computing_data_reduction
;
<i>SAINT-Plus</i> (Bruker, 2021)
;
_computing_structure_solution
;
SHELXT2018 (Sheldrick, 2015<i>a</i>)
;
_computing_structure_refinement
;
<i>SHELXL2019</i> (L\"ubben <i>et al.</i>,  2019; Sheldrick,
2015<i>b</i>)
;
_computing_molecular_graphics
;
SHELXTL (Sheldrick, 2008)
;
_computing_publication_material
;
<i>APEX4</i> (Bruker, 2021) and <i>publCIF</i> (Westrip, 2010)
;
loop_
    _atom_site_type_symbol
    _atom_site_label
    _atom_site_fract_x
    _atom_site_fract_y
    _atom_site_fract_z
    _atom_site_U_iso_or_equiv
    _atom_site_adp_type
    _atom_site_calc_flag
    _atom_site_occupancy
    _atom_site_disorder_assembly
    _atom_site_disorder_group
    F F1 0.93904(9) 0.04267(7) 0.71623(3) 0.02497(13) Uani d 1 . .
    N N1 0.88667(11) 0.25106(9) 0.81925(4) 0.01548(13) Uani d 1 . .
    N N2 0.72717(11) 0.36432(9) 0.67705(4) 0.01613(14) Uani d 1 . .
    C C1 0.94682(13) 0.09107(10) 0.88255(4) 0.01678(15) Uani d 1 . .
    H H1 0.948918 0.145510 0.935300 0.020 Uiso calc 1 . .
    C C2 1.18385(14) -0.06119(12) 0.86768(5) 0.02304(17) Uani d 1 . .
    H H2A 1.224662 -0.148577 0.916731 0.035 Uiso calc 1 . .
    H H2B 1.295300 -0.000875 0.855770 0.035 Uiso calc 1 . .
    H H2C 1.183618 -0.131787 0.821000 0.035 Uiso calc 1 . .
    C C3 0.76418(15) 0.00544(12) 0.89528(5) 0.02429(17) Uani d 1 . .
    H H3A 0.803276 -0.093603 0.940334 0.036 Uiso calc 1 . .
    H H3B 0.755731 -0.049951 0.844889 0.036 Uiso calc 1 . .
    H H3C 0.616325 0.104925 0.908771 0.036 Uiso calc 1 . .
    C C4 0.88051(12) 0.43069(10) 0.84597(4) 0.01606(15) Uani d 1 . .
    H H4 0.845794 0.524505 0.797241 0.019 Uiso calc 1 . .
    C C5 0.69137(14) 0.51110(11) 0.91219(5) 0.02059(16) Uani d 1 . .
    H H5A 0.679720 0.638557 0.922731 0.031 Uiso calc 1 . .
    H H5B 0.726963 0.428370 0.962753 0.031 Uiso calc 1 . .
    H H5C 0.546150 0.517926 0.893549 0.031 Uiso calc 1 . .
    C C6 1.11067(14) 0.41371(12) 0.87467(5) 0.02167(16) Uani d 1 . .
    H H6A 1.103194 0.539362 0.886261 0.033 Uiso calc 1 . .
    H H6B 1.229965 0.362372 0.831561 0.033 Uiso calc 1 . .
    H H6C 1.146032 0.328549 0.924554 0.033 Uiso calc 1 . .
    C C7 0.54639(12) 0.54721(10) 0.69565(4) 0.01650(15) Uani d 1 . .
    H H7 0.528695 0.550183 0.756731 0.020 Uiso calc 1 . .
    C C8 0.60564(14) 0.71800(11) 0.66229(5) 0.02176(16) Uani d 1 . .
    H H8A 0.486698 0.834686 0.681208 0.033 Uiso calc 1 . .
    H H8B 0.615843 0.724314 0.602201 0.033 Uiso calc 1 . .
    H H8C 0.752295 0.704329 0.682121 0.033 Uiso calc 1 . .
    C C9 0.31532(13) 0.56770(12) 0.66626(5) 0.02146(16) Uani d 1 . .
    H H9A 0.197235 0.685037 0.684966 0.032 Uiso calc 1 . .
    H H9B 0.277831 0.458913 0.688826 0.032 Uiso calc 1 . .
    H H9C 0.323321 0.572230 0.606207 0.032 Uiso calc 1 . .
    C C10 0.76673(13) 0.32376(11) 0.58934(4) 0.01805(15) Uani d 1 . .
    H H10 0.680044 0.444801 0.557470 0.022 Uiso calc 1 . .
    C C11 1.01744(15) 0.26992(13) 0.56098(5) 0.02464(17) Uani d 1 . .
    H H11A 1.036191 0.253792 0.501909 0.037 Uiso calc 1 . .
    H H11B 1.108985 0.150774 0.590426 0.037 Uiso calc 1 . .
    H H11C 1.068066 0.370637 0.572384 0.037 Uiso calc 1 . .
    C C12 0.67586(15) 0.17610(13) 0.56824(5) 0.02438(17) Uani d 1 . .
    H H12A 0.687330 0.168847 0.508612 0.037 Uiso calc 1 . .
    H H12B 0.516015 0.212989 0.588332 0.037 Uiso calc 1 . .
    H H12C 0.766010 0.051867 0.594240 0.037 Uiso calc 1 . .
    B B1 0.84742(14) 0.22573(12) 0.73804(5) 0.01686(16) Uani d 1 . .
loop_
    _atom_site_aniso_label
    _atom_site_aniso_U_11
    _atom_site_aniso_U_22
    _atom_site_aniso_U_33
    _atom_site_aniso_U_12
    _atom_site_aniso_U_13
    _atom_site_aniso_U_23
    F1 0.0343(3) 0.0151(2) 0.0207(2) -0.0022(2) -0.00725(19) -0.00367(17)
    N1 0.0176(3) 0.0128(3) 0.0152(3) -0.0044(2) -0.0035(2) 0.0002(2)
    N2 0.0178(3) 0.0154(3) 0.0136(3) -0.0040(2) -0.0021(2) -0.0016(2)
    C1 0.0178(3) 0.0150(3) 0.0164(3) -0.0050(3) -0.0036(2) 0.0015(2)
    C2 0.0202(4) 0.0188(4) 0.0247(4) -0.0013(3) -0.0048(3) 0.0011(3)
    C3 0.0249(4) 0.0237(4) 0.0270(4) -0.0130(3) -0.0048(3) 0.0047(3)
    C4 0.0170(3) 0.0150(3) 0.0168(3) -0.0064(3) -0.0035(2) -0.0003(2)
    C5 0.0210(4) 0.0187(3) 0.0206(3) -0.0051(3) -0.0014(3) -0.0046(3)
    C6 0.0208(4) 0.0244(4) 0.0233(4) -0.0120(3) -0.0062(3) 0.0016(3)
    C7 0.0162(3) 0.0157(3) 0.0161(3) -0.0040(3) -0.0025(2) -0.0007(2)
    C8 0.0245(4) 0.0174(3) 0.0230(4) -0.0074(3) -0.0045(3) 0.0015(3)
    C9 0.0173(3) 0.0250(4) 0.0210(3) -0.0063(3) -0.0034(3) -0.0012(3)
    C10 0.0204(3) 0.0195(3) 0.0137(3) -0.0065(3) -0.0022(2) -0.0017(2)
    C11 0.0224(4) 0.0285(4) 0.0217(4) -0.0083(3) 0.0026(3) -0.0047(3)
    C12 0.0296(4) 0.0261(4) 0.0206(4) -0.0125(3) -0.0046(3) -0.0049(3)
    B1 0.0179(4) 0.0151(4) 0.0166(3) -0.0048(3) -0.0022(3) -0.0015(3)
_geom_special_details
;
 All esds (except the esd in the dihedral angle between two l.s. planes)
 are estimated using the full covariance matrix.  The cell esds are taken
 into account individually in the estimation of esds in distances, angles
 and torsion angles; correlations between esds in cell parameters are only
 used when they are defined by crystal symmetry.  An approximate (isotropic)
 treatment of cell esds is used for estimating esds involving l.s. planes.
;
loop_
    _geom_bond_atom_site_label_1
    _geom_bond_atom_site_label_2
    _geom_bond_site_symmetry_2
    _geom_bond_distance
    _geom_bond_publ_flag
    F1 B1 . 1.3650(9) ?
    N1 B1 . 1.4227(10) ?
    N1 C4 . 1.4676(9) ?
    N1 C1 . 1.4779(9) ?
    N2 B1 . 1.4206(10) ?
    N2 C7 . 1.4701(9) ?
    N2 C10 . 1.4812(9) ?
    C1 C3 . 1.5272(11) ?
    C1 C2 . 1.5280(11) ?
    C1 H1 . 1.0000 ?
    C2 H2A . 0.9800 ?
    C2 H2B . 0.9800 ?
    C2 H2C . 0.9800 ?
    C3 H3A . 0.9800 ?
    C3 H3B . 0.9800 ?
    C3 H3C . 0.9800 ?
    C4 C5 . 1.5284(11) ?
    C4 C6 . 1.5326(10) ?
    C4 H4 . 1.0000 ?
    C5 H5A . 0.9800 ?
    C5 H5B . 0.9800 ?
    C5 H5C . 0.9800 ?
    C6 H6A . 0.9800 ?
    C6 H6B . 0.9800 ?
    C6 H6C . 0.9800 ?
    C7 C8 . 1.5310(11) ?
    C7 C9 . 1.5343(10) ?
    C7 H7 . 1.0000 ?
    C8 H8A . 0.9800 ?
    C8 H8B . 0.9800 ?
    C8 H8C . 0.9800 ?
    C9 H9A . 0.9800 ?
    C9 H9B . 0.9800 ?
    C9 H9C . 0.9800 ?
    C10 C11 . 1.5266(11) ?
    C10 C12 . 1.5298(11) ?
    C10 H10 . 1.0000 ?
    C11 H11A . 0.9800 ?
    C11 H11B . 0.9800 ?
    C11 H11C . 0.9800 ?
    C12 H12A . 0.9800 ?
    C12 H12B . 0.9800 ?
    C12 H12C . 0.9800 ?
loop_
    _geom_angle_atom_site_label_1
    _geom_angle_atom_site_label_2
    _geom_angle_atom_site_label_3
    _geom_angle_site_symmetry_1
    _geom_angle_site_symmetry_3
    _geom_angle
    _geom_angle_publ_flag
    B1 N1 C4 . . 123.84(6) ?
    B1 N1 C1 . . 121.01(6) ?
    C4 N1 C1 . . 115.11(6) ?
    B1 N2 C7 . . 123.64(6) ?
    B1 N2 C10 . . 120.53(6) ?
    C7 N2 C10 . . 115.66(6) ?
    N1 C1 C3 . . 111.48(6) ?
    N1 C1 C2 . . 113.89(6) ?
    C3 C1 C2 . . 111.49(7) ?
    N1 C1 H1 . . 106.5 ?
    C3 C1 H1 . . 106.5 ?
    C2 C1 H1 . . 106.5 ?
    C1 C2 H2A . . 109.5 ?
    C1 C2 H2B . . 109.5 ?
    H2A C2 H2B . . 109.5 ?
    C1 C2 H2C . . 109.5 ?
    H2A C2 H2C . . 109.5 ?
    H2B C2 H2C . . 109.5 ?
    C1 C3 H3A . . 109.5 ?
    C1 C3 H3B . . 109.5 ?
    H3A C3 H3B . . 109.5 ?
    C1 C3 H3C . . 109.5 ?
    H3A C3 H3C . . 109.5 ?
    H3B C3 H3C . . 109.5 ?
    N1 C4 C5 . . 112.25(6) ?
    N1 C4 C6 . . 112.37(6) ?
    C5 C4 C6 . . 110.44(6) ?
    N1 C4 H4 . . 107.2 ?
    C5 C4 H4 . . 107.2 ?
    C6 C4 H4 . . 107.2 ?
    C4 C5 H5A . . 109.5 ?
    C4 C5 H5B . . 109.5 ?
    H5A C5 H5B . . 109.5 ?
    C4 C5 H5C . . 109.5 ?
    H5A C5 H5C . . 109.5 ?
    H5B C5 H5C . . 109.5 ?
    C4 C6 H6A . . 109.5 ?
    C4 C6 H6B . . 109.5 ?
    H6A C6 H6B . . 109.5 ?
    C4 C6 H6C . . 109.5 ?
    H6A C6 H6C . . 109.5 ?
    H6B C6 H6C . . 109.5 ?
    N2 C7 C8 . . 113.11(6) ?
    N2 C7 C9 . . 112.27(6) ?
    C8 C7 C9 . . 110.19(6) ?
    N2 C7 H7 . . 107.0 ?
    C8 C7 H7 . . 107.0 ?
    C9 C7 H7 . . 107.0 ?
    C7 C8 H8A . . 109.5 ?
    C7 C8 H8B . . 109.5 ?
    H8A C8 H8B . . 109.5 ?
    C7 C8 H8C . . 109.5 ?
    H8A C8 H8C . . 109.5 ?
    H8B C8 H8C . . 109.5 ?
    C7 C9 H9A . . 109.5 ?
    C7 C9 H9B . . 109.5 ?
    H9A C9 H9B . . 109.5 ?
    C7 C9 H9C . . 109.5 ?
    H9A C9 H9C . . 109.5 ?
    H9B C9 H9C . . 109.5 ?
    N2 C10 C11 . . 111.40(6) ?
    N2 C10 C12 . . 113.43(6) ?
    C11 C10 C12 . . 111.42(7) ?
    N2 C10 H10 . . 106.7 ?
    C11 C10 H10 . . 106.7 ?
    C12 C10 H10 . . 106.7 ?
    C10 C11 H11A . . 109.5 ?
    C10 C11 H11B . . 109.5 ?
    H11A C11 H11B . . 109.5 ?
    C10 C11 H11C . . 109.5 ?
    H11A C11 H11C . . 109.5 ?
    H11B C11 H11C . . 109.5 ?
    C10 C12 H12A . . 109.5 ?
    C10 C12 H12B . . 109.5 ?
    H12A C12 H12B . . 109.5 ?
    C10 C12 H12C . . 109.5 ?
    H12A C12 H12C . . 109.5 ?
    H12B C12 H12C . . 109.5 ?
    F1 B1 N2 . . 116.05(7) ?
    F1 B1 N1 . . 115.03(6) ?
    N2 B1 N1 . . 128.91(7) ?
loop_
    _geom_torsion_atom_site_label_1
    _geom_torsion_atom_site_label_2
    _geom_torsion_atom_site_label_3
    _geom_torsion_atom_site_label_4
    _geom_torsion_site_symmetry_1
    _geom_torsion_site_symmetry_2
    _geom_torsion_site_symmetry_3
    _geom_torsion_site_symmetry_4
    _geom_torsion
    _geom_torsion_publ_flag
    B1 N1 C1 C3 . . . . -58.17(9) ?
    C4 N1 C1 C3 . . . . 124.16(7) ?
    B1 N1 C1 C2 . . . . 69.05(9) ?
    C4 N1 C1 C2 . . . . -108.62(7) ?
    B1 N1 C4 C5 . . . . 117.02(8) ?
    C1 N1 C4 C5 . . . . -65.38(8) ?
    B1 N1 C4 C6 . . . . -117.78(8) ?
    C1 N1 C4 C6 . . . . 59.82(8) ?
    B1 N2 C7 C8 . . . . 117.08(8) ?
    C10 N2 C7 C8 . . . . -67.68(8) ?
    B1 N2 C7 C9 . . . . -117.45(8) ?
    C10 N2 C7 C9 . . . . 57.79(8) ?
    B1 N2 C10 C11 . . . . -57.08(9) ?
    C7 N2 C10 C11 . . . . 127.52(7) ?
    B1 N2 C10 C12 . . . . 69.60(9) ?
    C7 N2 C10 C12 . . . . -105.80(8) ?
    C7 N2 B1 F1 . . . . 154.87(7) ?
    C10 N2 B1 F1 . . . . -20.15(10) ?
    C7 N2 B1 N1 . . . . -25.31(12) ?
    C10 N2 B1 N1 . . . . 159.67(8) ?
    C4 N1 B1 F1 . . . . 156.92(7) ?
    C1 N1 B1 F1 . . . . -20.55(10) ?
    C4 N1 B1 N2 . . . . -22.91(12) ?
    C1 N1 B1 N2 . . . . 159.63(7) ?
_shelx_space_group_comment
;
The symmetry employed for this shelxl refinement is uniquely defined
by the following loop, which should always be used as a source of
symmetry information in preference to the above space-group names.
They are only intended as comments.
;
_shelx_estimated_absorpt_T_min     0.966
_shelx_estimated_absorpt_T_max     0.993
_shelx_hkl_file
;
  -1   0   0 1800.92   99.19
   1   0   0 1685.33   97.29
   1   0   0 1683.53  102.79
  -2   0   0  723.43   20.10
   2   0   0  704.03   20.00
  -3   0   0   39.70    2.50
  -3   0   0   42.90    1.70
  -3   0   0   37.50    3.30
  -3   0   0   40.20    2.00
  -3   0   0   43.20    1.40
  -3   0   0   37.50    2.80
  -3   0   0   40.70    2.60
  -3   0   0   35.30    3.80
  -3   0   0   40.40    2.40
  -3   0   0   32.30    3.30
  -3   0   0   42.70    1.30
  -3   0   0   40.00    4.10
   3   0   0   32.90    3.20
   3   0   0   34.40    4.20
   3   0   0   41.30    1.70
   3   0   0   36.70    2.60
   3   0   0   38.10    3.50
   3   0   0   38.00    2.90
   3   0   0   38.80    2.40
   3   0   0   42.70    1.60
   3   0   0   42.00    2.10
  -4   0   0   -0.50    1.20
  -4   0   0    0.90    0.30
  -4   0   0    0.60    0.30
  -4   0   0    0.80    1.40
  -4   0   0    2.10    1.20
  -4   0   0    1.70    0.90
  -4   0   0    1.70    0.60
  -4   0   0   -0.30    1.60
  -4   0   0    3.30    2.10
  -4   0   0    0.40    2.20
  -4   0   0    1.60    0.70
  -4   0   0    1.70    2.50
   4   0   0    1.50    0.70
   4   0   0    3.30    2.50
   4   0   0    2.70    1.30
   4   0   0    1.30    0.80
   4   0   0    0.30    0.30
   4   0   0    1.20    1.40
   4   0   0    0.20    0.80
   4   0   0   -0.30    1.80
  -5   0   0  177.18    6.60
  -5   0   0  174.88   10.40
  -5   0   0  184.98    8.20
  -5   0   0  191.08    9.00
  -5   0   0  193.18    6.10
  -5   0   0  191.58    8.40
  -5   0   0  191.88    5.20
  -5   0   0  170.88    6.20
   5   0   0  179.38    6.50
   5   0   0  171.68    6.20
   5   0   0  173.98    8.70
   5   0   0  183.98    7.10
   5   0   0  189.78    9.40
  -6   0   0   16.00    3.00
  -6   0   0   14.90    2.00
  -6   0   0   14.50    3.20
  -6   0   0   15.90    3.80
  -6   0   0   12.30    0.90
  -6   0   0   14.10    1.80
  -6   0   0   15.10    4.80
   6   0   0   11.30    1.80
   6   0   0   11.10    3.10
   6   0   0   12.50    1.90
   6   0   0   13.00    4.00
   6   0   0   16.70    2.00
  -7   0   0   13.20    1.30
  -7   0   0   14.10    2.80
  -7   0   0   14.60    4.60
  -7   0   0   20.60    4.10
  -7   0   0   17.50    3.50
  -7   0   0   17.00    2.20
  -7   0   0   17.90    2.30
   7   0   0   16.70    3.80
   7   0   0   13.20    4.20
   7   0   0   19.60    2.00
  -8   0   0    3.20    3.20
  -8   0   0    2.20    2.10
  -8   0   0   -3.40    2.20
  -8   0   0    0.10    1.20
   8   0   0    1.30    0.90
   8   0   0   -4.20    3.30
   7  -1   0   89.49    7.40
   7  -1   0   98.39    5.00
   7  -1   0   98.29    8.50
  -7   1   0   89.59    4.80
  -7   1   0   88.69    7.70
  -7   1   0   97.09    6.50
  -7   1   0  111.29    7.20
  -7   1   0   95.49    8.90
   6  -1   0   14.60    4.20
   6  -1   0   20.30    3.00
   6  -1   0   19.30    3.90
   6  -1   0   22.00    2.20
  -6   1   0   25.20    5.10
  -6   1   0   24.90    3.90
  -6   1   0   19.40    2.20
  -6   1   0   16.80    3.00
  -6   1   0   14.80    3.70
  -6   1   0   16.00    2.10
   5  -1   0  252.37    8.70
   5  -1   0  243.18    7.50
   5  -1   0  227.58   11.00
   5  -1   0  259.97   11.50
   5  -1   0  254.67   11.90
  -5   1   0  253.47    8.10
  -5   1   0  249.78    7.20
  -5   1   0  244.98   12.60
  -5   1   0  237.18   10.00
  -5   1   0  249.78    7.80
  -5   1   0  256.77   11.50
  -5   1   0  240.48    9.10
   4  -1   0   10.80    0.90
   4  -1   0   18.10    3.70
   4  -1   0    7.00    2.70
   4  -1   0   10.20    2.60
   4  -1   0   12.10    1.30
   4  -1   0    9.10    1.50
   4  -1   0   10.60    0.90
  -4   1   0   11.40    2.20
  -4   1   0   10.10    0.90
  -4   1   0   12.60    2.40
  -4   1   0    9.40    3.30
  -4   1   0   11.10    3.40
  -4   1   0   11.80    2.90
  -4   1   0   13.50    1.50
  -4   1   0   10.30    2.30
  -4   1   0   11.60    3.10
  -4   1   0   11.90    1.40
   3  -1   0   75.99    5.30
   3  -1   0   64.59    3.20
   3  -1   0   69.59    2.10
   3  -1   0   62.29    3.80
   3  -1   0   72.09    2.50
   3  -1   0   66.29    4.60
   3  -1   0   71.79    2.40
   3  -1   0   60.29    4.20
  -3   1   0   72.39    2.20
  -3   1   0   63.39    3.80
  -3   1   0   69.49    2.70
  -3   1   0   74.89    5.10
  -3   1   0   69.19    4.10
  -3   1   0   72.89    4.00
  -3   1   0   71.79    2.70
  -3   1   0   69.79    5.00
  -3   1   0   68.39    5.20
  -3   1   0   61.99    3.70
  -3   1   0   64.59    5.20
   2  -1   0   94.39    3.00
   2  -1   0   91.19    4.70
   2  -1   0   99.29    5.20
   2  -1   0   88.39    4.80
   2  -1   0   92.29    3.70
   2  -1   0   97.09    2.70
   2  -1   0   94.19    4.10
  -2   1   0   91.39    3.10
  -2   1   0  103.39    5.20
  -2   1   0   97.19    3.20
  -2   1   0   86.49    4.90
  -2   1   0   92.69    4.50
  -2   1   0   86.09    5.00
  -2   1   0   94.89    2.80
  -2   1   0   97.19    4.60
  -2   1   0  102.69    5.30
  -2   1   0  101.09    4.10
  -2   1   0   91.49    4.00
   1  -1   0  140.89    4.60
   1  -1   0  133.69    4.60
   1  -1   0  141.89    5.60
   1  -1   0  138.39    4.00
   1  -1   0  137.09    5.40
   1  -1   0  132.59    5.50
   1  -1   0  140.69    5.50
  -1   1   0  138.49    5.50
  -1   1   0  131.49    4.50
  -1   1   0  130.09    5.40
  -1   1   0  140.99    4.20
  -1   1   0  136.69    4.60
  -1   1   0  129.89    4.00
  -1   1   0  138.89    5.40
  -1   1   0  140.09    5.50
  -1   1   0  143.09    5.30
  -1   1   0  130.09    5.20
   0  -1   0  472.95   53.79
   0  -1   0  439.66   55.39
   0  -1   0  543.35   28.50
   0   1   0  450.45   55.99
   0   1   0  538.65   28.70
  -2  -1   0 1485.15   66.69
  -2  -1   0 1486.85   70.59
   2   1   0 1053.09   73.39
   2   1   0 1048.30   69.59
  -3  -1   0  209.38    7.10
  -3  -1   0  220.68    8.60
  -3  -1   0  215.18    6.50
  -3  -1   0  218.98    6.10
  -3  -1   0  198.68    7.30
  -3  -1   0  200.98    6.60
  -3  -1   0  222.08    7.00
  -3  -1   0  214.48    7.00
  -3  -1   0  213.78    6.90
   3   1   0  206.88    9.10
   3   1   0  218.08    6.80
   3   1   0  210.28    7.10
   3   1   0  217.68    6.70
  -4  -1   0  271.17    7.80
  -4  -1   0  271.47    9.10
  -4  -1   0  282.77    9.50
  -4  -1   0  274.67    9.60
  -4  -1   0  277.27   13.10
  -4  -1   0  270.87    7.90
  -4  -1   0  256.87    8.80
  -4  -1   0  267.17    8.80
   4   1   0  263.77    7.30
   4   1   0  258.87    9.40
   4   1   0  268.57    8.60
   4   1   0  283.67    9.50
   4   1   0  264.37    7.70
   4   1   0  279.37    7.90
   4   1   0  255.77   11.90
  -5  -1   0  183.88    7.20
  -5  -1   0  191.38    5.60
  -5  -1   0  193.08    5.90
  -5  -1   0  186.58    8.10
  -5  -1   0  187.88    8.20
  -5  -1   0  189.28    5.20
  -5  -1   0  191.58    5.90
  -5  -1   0  184.88   10.40
  -5  -1   0  189.38    7.60
  -5  -1   0  184.88    7.40
   5   1   0  183.48    6.80
   5   1   0  191.18    8.50
   5   1   0  193.38    5.80
   5   1   0  186.68    6.30
   5   1   0  176.88    8.00
   5   1   0  186.48   10.90
   5   1   0  181.18    5.80
  -6  -1   0   62.09    2.30
  -6  -1   0   61.69    3.50
  -6  -1   0   65.19    3.00
  -6  -1   0   60.39    5.00
  -6  -1   0   68.89    4.20
  -6  -1   0   62.19    4.30
  -6  -1   0   62.69    2.20
  -6  -1   0   55.09    7.20
  -6  -1   0   60.59    4.80
   6   1   0   65.69    3.20
   6   1   0   70.79    5.90
   6   1   0   62.79    5.00
  -7  -1   0  129.19    6.10
  -7  -1   0  115.09    7.20
  -7  -1   0  128.29    5.10
  -7  -1   0  114.99    7.10
  -7  -1   0  118.29    9.80
  -7  -1   0  111.49    3.80
  -7  -1   0  130.19    6.20
   7   1   0  124.79    8.20
   7   1   0  116.89    7.00
   7   1   0  124.79    5.40
  -8  -1   0   19.40    4.20
  -8  -1   0   21.10    5.90
  -8  -1   0   20.60    2.50
  -8  -1   0   16.50    1.30
   8   1   0   22.60    3.80
   8   1   0   24.40    2.10
   7  -2   0   87.89    9.30
  -7   2   0   84.69    4.90
  -7   2   0   93.99    8.60
  -7   2   0   93.19    9.40
   6  -2   0   45.80    3.40
   6  -2   0   51.19    7.00
   6  -2   0   46.20    6.20
   6  -2   0   41.20    4.50
  -6   2   0   56.59    6.40
  -6   2   0   41.10    3.80
  -6   2   0   54.49    4.50
  -6   2   0   48.40    6.50
  -6   2   0   56.19    5.60
  -6   2   0   47.80    3.40
   5  -2   0   83.49    4.40
   5  -2   0   74.29    6.60
   5  -2   0   79.89    3.00
   5  -2   0   75.09    7.20
   5  -2   0   72.09    5.80
  -5   2   0   77.99    4.00
  -5   2   0   76.89    5.20
  -5   2   0   72.79    6.90
  -5   2   0   72.39    5.00
  -5   2   0   85.19    6.60
  -5   2   0   80.79    3.70
  -5   2   0   78.59    6.90
   4  -2   0   34.40    1.40
   4  -2   0   35.30    1.70
   4  -2   0   31.40    4.20
   4  -2   0   36.90    4.80
   4  -2   0   29.80    4.90
   4  -2   0   29.50    2.60
  -4   2   0   34.90    4.10
  -4   2   0   38.20    5.10
  -4   2   0   28.80    4.70
  -4   2   0   32.20    2.40
  -4   2   0   31.00    3.60
  -4   2   0   32.50    2.20
  -4   2   0   35.20    2.40
  -4   2   0   31.00    4.40
   3  -2   0  504.05   15.30
   3  -2   0  525.75   17.50
   3  -2   0  511.05   16.00
   3  -2   0  479.95   17.40
   3  -2   0  509.15   18.00
  -3   2   0  514.85   17.70
  -3   2   0  484.75   15.50
  -3   2   0  484.85   17.60
  -3   2   0  495.85   17.60
  -3   2   0  510.35   15.80
  -3   2   0  512.85   14.20
  -3   2   0  496.85   17.60
  -3   2   0  512.15   14.50
  -3   2   0  520.35   17.10
  -3   2   0  519.75   14.60
  -3   2   0  516.35   16.90
   2  -2   0  205.58    8.80
   2  -2   0  188.78    5.40
   2  -2   0  195.08    7.00
   2  -2   0  179.88    8.00
   2  -2   0  191.78    5.70
   2  -2   0  191.78    8.30
   2  -2   0  192.18    6.90
  -2   2   0  188.78    6.90
  -2   2   0  200.08    9.00
  -2   2   0  180.88    8.10
  -2   2   0  179.08    6.60
  -2   2   0  194.08    8.60
  -2   2   0  183.48    8.40
  -2   2   0  187.88    6.00
  -2   2   0  182.48    6.00
  -2   2   0  178.68    8.00
  -2   2   0  190.38    6.20
  -2   2   0  183.08    7.90
   1  -2   0   31.50    1.50
   1  -2   0   27.50    3.00
   1  -2   0   31.00    1.90
   1  -2   0   23.90    3.00
   1  -2   0   31.60    3.50
   1  -2   0   30.70    1.50
   1  -2   0   31.30    1.80
   1  -2   0   30.10    2.20
   1  -2   0   32.70    3.30
  -1   2   0   26.00    1.90
  -1   2   0   26.60    1.60
  -1   2   0   33.20    3.50
  -1   2   0   34.70    3.20
  -1   2   0   29.40    2.10
  -1   2   0   27.10    1.70
  -1   2   0   26.70    2.30
  -1   2   0   30.40    3.30
  -1   2   0   26.40    2.10
  -1   2   0   30.50    2.90
  -1   2   0   30.10    3.40
  -1  -2   0   57.79    2.90
  -1  -2   0   59.29    2.50
  -1  -2   0   49.30    2.80
  -1  -2   0   55.09    2.70
  -1  -2   0   54.09    1.90
  -1  -2   0   55.29    2.00
  -1  -2   0   48.20    2.70
  -1  -2   0   55.39    1.80
  -1  -2   0   55.19    2.00
   1   2   0   52.69    2.80
   1   2   0   53.89    2.00
   1   2   0   54.09    2.80
   1   2   0   56.49    2.40
   1   2   0   52.59    2.80
   1   2   0   51.89    1.60
   1   2   0   52.39    2.80
   1   2   0   51.99    1.70
   1   2   0   56.09    2.20
   1   2   0   55.49    2.20
  -2  -2   0   12.80    1.70
  -2  -2   0   10.00    0.70
  -2  -2   0   13.10    0.90
  -2  -2   0   10.80    0.70
  -2  -2   0   11.30    0.60
  -2  -2   0   11.80    1.60
  -2  -2   0    9.20    1.50
  -2  -2   0   10.80    0.60
  -2  -2   0   11.60    0.60
  -2  -2   0   13.50    1.60
   2   2   0   10.20    1.80
   2   2   0   10.20    0.90
   2   2   0    9.30    1.40
   2   2   0   10.70    0.70
  -3  -2   0  999.10   33.00
  -4  -2   0   85.69    3.10
  -4  -2   0   85.19    3.20
  -4  -2   0   90.29    3.00
  -4  -2   0   84.89    3.70
  -4  -2   0   84.29    3.50
  -4  -2   0   84.59    5.60
  -4  -2   0   81.69    4.60
  -4  -2   0   88.79    3.30
  -4  -2   0   87.89    3.80
  -4  -2   0   91.09    4.30
  -4  -2   0   83.39    4.40
  -4  -2   0   91.79    3.80
   4   2   0   86.19    6.50
   4   2   0   90.69    3.50
   4   2   0   86.19    3.00
  -5  -2   0   87.79    3.60
  -5  -2   0   86.09    3.00
  -5  -2   0   84.69    3.20
  -5  -2   0   78.49    4.90
  -5  -2   0   85.09    3.60
  -5  -2   0   88.09    4.50
  -5  -2   0   69.69    4.60
  -5  -2   0   82.09    3.10
  -5  -2   0   89.49    4.70
   5   2   0   87.39    3.30
   5   2   0   83.79    4.40
   5   2   0   87.89    4.70
   5   2   0   83.19    7.40
  -6  -2   0   15.50    2.40
  -6  -2   0   15.30    0.90
  -6  -2   0   15.80    3.00
  -6  -2   0   11.10    2.70
  -6  -2   0   15.70    1.80
  -6  -2   0   15.10    2.70
  -6  -2   0   13.20    1.30
  -6  -2   0   15.60    4.40
  -6  -2   0   15.80    1.30
   6   2   0   14.80    1.30
   6   2   0   14.60    2.50
   6   2   0   16.60    3.20
  -7  -2   0   14.70    1.90
  -7  -2   0   11.90    1.90
  -7  -2   0   15.20    0.80
  -7  -2   0   15.40    2.30
  -7  -2   0   14.70    1.20
  -7  -2   0   16.80    5.00
  -7  -2   0   12.60    2.70
  -7  -2   0   12.60    2.50
  -7  -2   0    9.90    3.00
   7   2   0   16.50    3.50
   7   2   0   11.30    2.50
   7   2   0   14.00    1.40
  -8  -2   0   90.59    5.70
  -8  -2   0   87.19    4.10
  -8  -2   0   86.39    6.80
  -8  -2   0   88.89    3.10
  -8  -2   0   92.79    4.40
  -8  -2   0   96.49    9.60
   8   2   0   74.79    6.70
   8   2   0   93.99    4.10
   8   2   0   89.09    5.20
   6  -3   0  358.46   17.30
  -6   3   0  359.46   14.00
  -6   3   0  357.26   17.10
  -6   3   0  382.76   12.70
  -6   3   0  372.56   16.90
   5  -3   0    7.10    1.80
   5  -3   0    3.20    3.00
   5  -3   0    6.40    3.00
   5  -3   0    7.60    0.90
  -5   3   0    5.20    3.30
  -5   3   0    5.90    3.80
  -5   3   0    5.70    1.90
  -5   3   0    6.90    1.90
  -5   3   0    2.00    2.30
  -5   3   0    4.80    1.70
  -5   3   0   14.40    3.70
   4  -3   0    1.10    1.20
   4  -3   0    2.10    0.50
   4  -3   0    2.30    0.40
   4  -3   0    0.80    2.50
   4  -3   0    6.80    3.40
   4  -3   0    1.20    2.50
  -4   3   0    4.00    2.50
  -4   3   0    3.30    2.80
  -4   3   0    3.30    1.60
  -4   3   0    3.10    2.30
  -4   3   0    2.40    1.20
  -4   3   0   -0.90    1.80
  -4   3   0    1.70    1.20
  -4   3   0    1.40    1.30
   3  -3   0    3.90    0.40
   3  -3   0    3.10    2.60
   3  -3   0    3.00    2.60
   3  -3   0    2.70    2.90
   3  -3   0    3.50    0.50
   3  -3   0    4.50    2.90
   3  -3   0    2.50    0.70
   3  -3   0    3.30    1.60
  -3   3   0    1.80    1.20
  -3   3   0    5.40    1.60
  -3   3   0    2.80    1.50
  -3   3   0    4.80    2.90
  -3   3   0    4.40    2.60
  -3   3   0   -0.30    1.90
  -3   3   0    3.40    1.20
  -3   3   0    4.80    3.10
  -3   3   0    3.00    2.70
  -3   3   0    2.70    2.30
   2  -3   0   10.90    2.90
   2  -3   0   13.40    1.40
   2  -3   0   11.70    2.10
   2  -3   0   16.30    3.40
   2  -3   0   10.20    0.90
   2  -3   0   12.70    1.10
   2  -3   0    8.70    2.00
   2  -3   0   10.80    3.00
   2  -3   0   10.00    3.20
  -2   3   0   12.50    3.30
  -2   3   0   13.00    3.30
  -2   3   0   19.30    4.50
  -2   3   0   12.00    1.90
  -2   3   0    8.50    2.20
  -2   3   0    9.70    2.80
  -2   3   0    6.80    2.10
  -2   3   0   12.50    2.00
  -2   3   0   11.80    1.80
  -2   3   0   13.60    3.00
  -2   3   0   12.30    1.70
   1  -3   0   12.70    1.20
   1  -3   0   20.50    3.20
   1  -3   0   13.40    2.70
   1  -3   0   15.90    1.80
   1  -3   0   10.70    2.80
   1  -3   0   15.30    2.90
   1  -3   0   17.00    2.20
   1  -3   0   15.70    1.80
   1  -3   0   17.60    1.90
  -1   3   0   15.60    2.00
  -1   3   0   10.20    2.40
  -1   3   0   14.70    2.80
  -1   3   0   12.80    2.40
  -1   3   0   17.40    2.20
  -1   3   0   17.20    3.10
  -1   3   0   12.10    1.20
  -1   3   0   16.10    1.70
  -1   3   0   14.80    2.00
  -1   3   0   15.50    2.00
   0  -3   0  198.08    5.90
   0  -3   0  195.48    6.00
   0  -3   0  192.78    6.70
   0  -3   0  193.58    6.50
   0  -3   0  200.28    6.20
   0  -3   0  195.88    7.80
   0  -3   0  187.98    8.00
   0  -3   0  188.88    7.70
   0  -3   0  181.38    6.60
   0  -3   0  187.88    7.40
   0   3   0  191.08    8.00
   0   3   0  184.68    6.00
   0   3   0  190.68    6.90
   0   3   0  182.38    7.50
   0   3   0  183.58    7.90
   0   3   0  185.98    5.50
   0   3   0  193.18    7.90
   0   3   0  194.98    5.50
   0   3   0  195.18    6.40
   0   3   0  183.78    7.00
  -1  -3   0 1263.37  133.49
  -1  -3   0 1395.36  148.09
  -1  -3   0 1531.05   74.19
   1   3   0 1620.94   75.59
  -2  -3   0  465.85   14.50
  -2  -3   0  478.75   14.30
  -2  -3   0  493.35   14.50
   2   3   0  484.15   13.90
   2   3   0  470.15   14.30
   2   3   0  472.85   13.80
   2   3   0  445.86   14.30
   2   3   0  475.35   13.30
  -3  -3   0    6.90    1.50
  -3  -3   0    4.20    1.60
  -3  -3   0    3.70    1.30
  -3  -3   0    9.60    1.80
   3   3   0    3.60    1.70
  -4  -3   0 1044.00   29.90
  -5  -3   0  511.95   14.70
  -5  -3   0  492.35   14.70
  -5  -3   0  501.95   16.00
  -5  -3   0  498.05   14.30
  -5  -3   0  497.95   16.20
  -5  -3   0  503.35   15.30
  -5  -3   0  590.14   22.80
   5   3   0  494.65   19.20
  -6  -3   0    2.20    0.60
  -6  -3   0    3.50    0.50
  -6  -3   0    1.60    0.90
  -6  -3   0   -2.20    2.40
  -6  -3   0    0.90    1.60
  -6  -3   0    0.60    1.60
  -6  -3   0   -1.10    1.30
  -6  -3   0    2.00    0.70
   6   3   0    0.60    3.20
   6   3   0    3.30    0.70
  -7  -3   0    0.90    0.70
  -7  -3   0    0.40    0.60
  -7  -3   0    0.70    0.40
  -7  -3   0    0.00    1.30
  -7  -3   0    1.10    1.70
  -7  -3   0    0.20    1.90
  -7  -3   0   -3.00    2.40
   7   3   0   -1.40    2.00
   7   3   0    0.80    0.60
  -8  -3   0  213.98    6.40
  -8  -3   0  214.58    6.80
  -8  -3   0  202.98    7.90
  -8  -3   0  216.98   13.70
  -8  -3   0  205.18    7.40
  -8  -3   0  219.98    8.30
  -8  -3   0  189.98   10.30
   8   3   0  215.38    7.30
   8   3   0  211.88    9.60
   8   3   0  216.48    7.00
   6  -4   0    4.00    1.60
   6  -4   0   -4.00    4.00
  -6   4   0   -3.20    3.00
  -6   4   0    3.00    1.60
  -6   4   0    2.30    1.40
   5  -4   0  111.79    6.00
   5  -4   0  105.99    9.20
   5  -4   0   97.89    8.00
   5  -4   0  127.09    9.20
  -5   4   0  105.89    5.60
  -5   4   0  126.49    8.90
  -5   4   0  118.59    5.80
  -5   4   0   98.49    7.40
  -5   4   0  113.39    9.30
  -5   4   0   93.29    7.40
  -5   4   0  110.69    6.10
   4  -4   0   -0.70    2.40
   4  -4   0    1.60    2.40
   4  -4   0    4.80    3.80
   4  -4   0    0.50    1.30
  -4   4   0   -4.20    1.70
  -4   4   0   -3.40    2.30
  -4   4   0    0.80    1.10
  -4   4   0    1.10    1.10
  -4   4   0   -0.20    1.70
  -4   4   0    2.60    2.90
  -4   4   0   -0.80    1.50
   3  -4   0   12.10    3.80
   3  -4   0   11.30    1.00
   3  -4   0   14.70    3.70
   3  -4   0   12.10    4.00
   3  -4   0   12.60    2.50
   3  -4   0   11.80    0.70
  -3   4   0    9.50    3.70
  -3   4   0   12.00    2.50
  -3   4   0   11.00    3.40
  -3   4   0    9.60    2.60
  -3   4   0    9.20    3.60
  -3   4   0    8.80    4.80
  -3   4   0   10.00    1.90
  -3   4   0   12.50    2.00
  -3   4   0    9.90    2.10
   2  -4   0   67.89    6.10
   2  -4   0   68.19    2.60
   2  -4   0   64.79    3.00
   2  -4   0   68.09    3.30
   2  -4   0   68.99    6.20
   2  -4   0   65.39    4.50
   2  -4   0   67.79    6.10
   2  -4   0   66.29    4.10
   2  -4   0   76.99    6.70
  -2   4   0   58.09    5.90
  -2   4   0   66.59    4.30
  -2   4   0   71.79    4.40
  -2   4   0   68.29    6.00
  -2   4   0   65.69    6.40
  -2   4   0   65.49    3.40
  -2   4   0   63.79    5.60
  -2   4   0   55.19    4.10
  -2   4   0   57.39    6.20
  -2   4   0   64.99    3.50
   1  -4   0    6.00    2.80
   1  -4   0    0.90    1.30
   1  -4   0   -0.20    2.10
   1  -4   0    2.70    1.20
   1  -4   0    3.00    2.30
   1  -4   0    1.70    1.10
   1  -4   0    5.60    2.50
   1  -4   0    2.70    1.70
  -1   4   0    3.00    0.80
  -1   4   0    1.00    1.70
  -1   4   0    1.50    2.10
  -1   4   0    1.70    1.60
  -1   4   0    5.30    2.30
  -1   4   0    2.20    2.60
  -1   4   0    2.60    0.90
  -1   4   0    2.40    2.30
  -1   4   0    5.60    1.90
  -1   4   0    4.20    2.70
  -1   4   0    1.00    0.80
   0  -4   0  432.16   13.30
   0  -4   0  431.66   13.20
   0  -4   0  440.76   14.50
   0  -4   0  447.96   12.90
   0  -4   0  430.56   15.40
   0  -4   0  428.46   14.90
   0  -4   0  448.66   12.60
   0  -4   0  425.76   14.90
   0  -4   0  425.56   13.40
   0  -4   0  449.36   12.50
   0   4   0  420.56   14.80
   0   4   0  450.05   15.40
   0   4   0  413.96   15.30
   0   4   0  404.16   13.90
   0   4   0  416.66   12.60
   0   4   0  436.56   13.90
   0   4   0  417.26   15.20
   0   4   0  435.46   13.00
  -1  -4   0   58.69    3.70
  -1  -4   0   56.29    4.00
  -1  -4   0   59.39    2.70
  -1  -4   0   61.39    4.60
  -1  -4   0   58.59    2.30
  -1  -4   0   59.89    3.20
  -1  -4   0   58.69    3.20
  -1  -4   0   58.99    2.10
  -1  -4   0   59.59    3.70
  -1  -4   0   60.39    4.20
   1   4   0   58.99    2.70
   1   4   0   61.79    4.50
   1   4   0   55.39    4.30
   1   4   0   55.09    3.80
   1   4   0   64.29    2.00
   1   4   0   53.69    4.30
   1   4   0   57.49    2.00
   1   4   0   60.59    4.10
   1   4   0   60.29    2.60
   2   4   0 1042.70   28.60
   2   4   0 1013.70   29.20
  -3  -4   0    4.70    0.60
  -3  -4   0    3.70    1.10
  -3  -4   0    3.10    0.60
  -3  -4   0    2.90    1.70
  -3  -4   0    5.00    1.20
  -3  -4   0    4.60    1.70
  -3  -4   0    4.30    0.90
  -3  -4   0    3.40    1.70
  -3  -4   0    4.40    0.50
  -3  -4   0    4.00    1.60
   3   4   0    4.70    1.00
   3   4   0    4.50    0.90
   3   4   0    2.60    0.60
   3   4   0    4.30    1.80
   3   4   0    2.90    2.40
  -4  -4   0   91.49    3.30
  -4  -4   0   88.89    5.50
  -4  -4   0   92.29    3.70
  -4  -4   0   81.19    5.50
  -4  -4   0   99.99    3.50
  -4  -4   0   98.49    3.00
  -4  -4   0   91.19    5.00
  -4  -4   0   98.99    3.20
  -4  -4   0   90.09    4.80
  -4  -4   0   89.19    3.30
  -4  -4   0  102.39    5.30
   4   4   0   95.09    3.40
   4   4   0   85.89    6.10
   4   4   0  104.99    4.30
  -5  -4   0  570.24   19.10
  -5  -4   0  577.94   17.40
  -5  -4   0  598.14   18.60
  -5  -4   0  579.64   17.90
  -5  -4   0  535.55   18.90
  -5  -4   0  569.44   16.30
   5   4   0  608.34   17.80
   5   4   0  588.04   20.90
  -6  -4   0   69.69    3.00
  -6  -4   0   71.29    5.00
  -6  -4   0   66.29    4.80
  -6  -4   0   72.89    3.00
  -6  -4   0   69.49    4.10
  -6  -4   0   67.09    3.40
  -6  -4   0   70.79    3.60
   6   4   0   78.79    7.60
  -7  -4   0   10.10    1.70
  -7  -4   0    9.30    2.70
  -7  -4   0    9.80    2.50
  -7  -4   0    8.20    1.20
  -7  -4   0    8.50    4.10
   7   4   0    7.40    1.00
  -8  -4   0    3.60    1.10
  -8  -4   0    1.30    3.60
  -8  -4   0    4.20    2.60
  -8  -4   0    2.90    1.90
  -8  -4   0    1.60    0.90
  -8  -4   0    2.40    0.80
   8   4   0    2.90    0.90
   5  -5   0    2.40    1.30
   5  -5   0   -4.80    3.20
   5  -5   0    1.10    0.50
  -5   5   0    2.90    1.70
  -5   5   0   -2.20    3.20
  -5   5   0    1.00    1.30
  -5   5   0    0.50    1.10
   4  -5   0   45.40    6.70
   4  -5   0   47.30    2.00
   4  -5   0   46.60    6.90
   4  -5   0   49.90    7.00
   4  -5   0   51.59    4.20
  -4   5   0   60.49    6.70
  -4   5   0   51.99    3.80
  -4   5   0   44.30    3.60
  -4   5   0   47.60    6.60
  -4   5   0   50.79    4.70
  -4   5   0   48.40    5.30
  -4   5   0   49.30    7.20
  -4   5   0   56.99    3.10
   3  -5   0  195.08   11.20
   3  -5   0  180.48    5.30
   3  -5   0  192.48    6.00
   3  -5   0  195.08   10.70
   3  -5   0  182.48   10.90
   3  -5   0  161.78   10.30
  -3   5   0  188.58    7.40
  -3   5   0  170.98    8.20
  -3   5   0  181.48   10.90
  -3   5   0  169.58   10.80
  -3   5   0  203.78   10.90
  -3   5   0  183.88    8.50
  -3   5   0  178.78    7.50
  -3   5   0  190.48    7.50
   2  -5   0  661.23   24.00
   2  -5   0  648.14   23.50
   2  -5   0  665.03   21.20
   2  -5   0  691.93   19.40
   2  -5   0  689.93   18.60
   2  -5   0  648.64   23.40
  -2   5   0  661.63   19.90
  -2   5   0  681.13   20.40
  -2   5   0  672.73   19.50
  -2   5   0  649.74   23.90
  -2   5   0  623.94   20.90
  -2   5   0  667.13   24.40
  -2   5   0  649.43   23.90
  -2   5   0  725.73   20.90
  -2   5   0  756.62   24.50
   1  -5   0    2.70    1.60
   1  -5   0    4.80    1.40
   1  -5   0    3.40    2.60
   1  -5   0    3.90    2.00
   1  -5   0    5.70    2.60
   1  -5   0    6.40    3.30
   1  -5   0    4.00    1.40
   1  -5   0    3.40    2.30
  -1   5   0    3.70    1.30
  -1   5   0    4.60    2.20
  -1   5   0    6.60    3.00
  -1   5   0    2.30    3.20
  -1   5   0    3.80    2.10
  -1   5   0    5.30    1.10
  -1   5   0    4.40    2.50
  -1   5   0    5.20    1.10
  -1   5   0    3.60    3.30
  -1   5   0    5.40    2.70
   0  -5   0    4.10    1.10
   0  -5   0    2.40    2.20
   0  -5   0    3.50    1.70
   0  -5   0    3.70    2.50
   0  -5   0    0.70    1.60
   0  -5   0    2.40    1.60
   0  -5   0    5.10    2.10
   0  -5   0    1.70    2.50
   0  -5   0    3.40    1.00
   0   5   0    3.90    1.10
   0   5   0    2.90    2.10
   0   5   0    3.50    0.80
   0   5   0    5.60    2.70
   0   5   0    3.80    1.50
   0   5   0    1.50    1.60
   0   5   0    4.00    0.50
   0   5   0    4.20    2.70
   0   5   0    3.40    2.10
  -1  -5   0   62.59    3.80
  -1  -5   0   57.09    4.20
  -1  -5   0   61.29    2.60
  -1  -5   0   65.39    5.60
  -1  -5   0   58.09    2.60
  -1  -5   0   69.29    5.20
  -1  -5   0   67.99    7.60
  -1  -5   0   60.19    3.00
  -1  -5   0   59.49    4.30
  -1  -5   0   56.49    3.60
   1   5   0   63.39    2.10
   1   5   0   57.59    2.80
   1   5   0   53.39    4.40
   1   5   0   59.59    5.50
   1   5   0   59.69    4.60
   1   5   0   59.59    3.00
   1   5   0   56.69    4.00
   1   5   0   63.89    2.20
   1   5   0   56.49    5.10
   1   5   0   60.19    6.00
  -2  -5   0  488.85   16.00
  -2  -5   0  485.05   14.20
  -2  -5   0  470.25   14.90
  -2  -5   0  471.75   15.60
  -2  -5   0  506.45   15.90
  -2  -5   0  479.45   14.00
  -2  -5   0  489.85   13.80
  -2  -5   0  474.65   15.70
   2   5   0  470.65   16.10
   2   5   0  494.55   15.50
   2   5   0  440.56   15.50
   2   5   0  487.35   14.40
   2   5   0  478.85   13.70
   2   5   0  457.85   16.00
   2   5   0  444.76   15.90
   2   5   0  464.95   13.70
  -3  -5   0   87.59    2.80
  -3  -5   0   80.19    5.10
  -3  -5   0   87.59    3.00
  -3  -5   0   79.09    5.20
  -3  -5   0   86.99    4.70
  -3  -5   0   80.69    3.70
  -3  -5   0   82.69    4.50
  -3  -5   0   83.69    5.40
  -3  -5   0   88.09    3.60
   3   5   0   90.69    5.40
   3   5   0   83.69    3.40
   3   5   0   92.59    5.00
   3   5   0   87.49    4.70
   3   5   0   82.89    4.80
   3   5   0   88.29    3.30
   3   5   0   89.49    3.00
   3   5   0   83.59    3.90
   3   5   0   84.89    3.00
  -4  -5   0    0.00    1.60
  -4  -5   0    2.20    0.80
  -4  -5   0    0.70    1.90
  -4  -5   0    2.90    1.30
  -4  -5   0    2.90    0.70
  -4  -5   0    2.80    1.30
  -4  -5   0    2.20    1.70
  -4  -5   0    2.60    0.50
  -4  -5   0    1.90    0.50
   4   5   0    3.80    1.10
   4   5   0    3.40    1.10
   4   5   0    3.80    2.40
   4   5   0    2.20    0.60
   4   5   0    2.30    1.20
  -5  -5   0  585.64   18.80
  -5  -5   0  565.84   16.20
  -5  -5   0  584.74   18.40
  -5  -5   0  619.94   19.40
   5   5   0  587.94   17.70
   5   5   0  561.14   20.50
  -6  -5   0    0.00    0.40
  -6  -5   0   -0.10    1.30
  -6  -5   0   -0.70    1.00
  -6  -5   0   -0.20    1.80
  -6  -5   0   -0.30    0.40
   6   5   0    0.00    2.80
   6   5   0   -3.00    0.90
  -7  -5   0    7.70    1.20
  -7  -5   0    8.40    2.60
  -7  -5   0    7.90    2.40
  -7  -5   0    5.90    3.60
  -7  -5   0   10.40    2.00
  -7  -5   0    7.20    1.10
   7   5   0    7.90    4.60
  -8  -5   0   14.70    1.40
  -8  -5   0   12.30    4.60
  -8  -5   0   11.90    2.00
  -8  -5   0   16.80    3.10
  -8  -5   0    9.30    1.40
  -8  -5   0   11.60    3.30
   4  -6   0  134.99    7.40
   4  -6   0  122.59   10.10
   4  -6   0  138.59    4.50
   4  -6   0  131.19   10.40
  -4   6   0  149.99    7.50
  -4   6   0  119.49    9.70
  -4   6   0  112.39   10.10
  -4   6   0  147.49    7.00
  -4   6   0  131.99    6.30
   3  -6   0    4.60    2.20
   3  -6   0    2.20    0.70
   3  -6   0    3.60    0.60
   3  -6   0    1.30    3.20
   3  -6   0   -0.80    3.50
  -3   6   0    2.80    1.10
  -3   6   0   -0.30    3.00
  -3   6   0    3.50    1.60
  -3   6   0    5.10    1.50
  -3   6   0   -3.40    2.60
   2  -6   0  138.79    5.20
   2  -6   0  139.19    9.80
   2  -6   0  138.49    5.90
   2  -6   0  146.29    9.30
   2  -6   0  149.19   10.40
  -2   6   0  119.29    7.80
  -2   6   0  134.09    6.60
  -2   6   0  144.49    9.70
  -2   6   0  149.69   11.00
  -2   6   0  155.18    6.10
  -2   6   0  135.59    9.60
  -2   6   0  139.59    5.60
  -2   6   0  153.98    7.30
   1  -6   0  684.53   20.30
   1  -6   0  678.53   21.30
   1  -6   0  658.03   19.40
   1  -6   0  668.63   24.10
   1  -6   0  657.23   22.80
   1  -6   0  660.93   23.50
  -1   6   0  643.54   23.70
  -1   6   0  623.54   20.80
  -1   6   0  661.13   19.90
  -1   6   0  663.23   23.90
  -1   6   0  668.43   21.30
  -1   6   0  664.03   24.00
  -1   6   0  671.03   18.60
  -1   6   0  640.14   24.20
  -1   6   0  651.53   18.30
   0  -6   0  116.89    8.10
   0  -6   0  131.69    6.50
   0  -6   0  123.39    7.10
   0  -6   0  128.39    5.40
   0  -6   0  130.39    6.20
   0  -6   0  131.39    6.60
   0  -6   0  127.19    8.80
   0   6   0  114.49    8.90
   0   6   0  135.99    3.90
   0   6   0  122.19    7.20
   0   6   0  107.79    9.30
   0   6   0  117.69    6.20
   0   6   0  135.09    4.40
   0   6   0  130.29    5.60
   0   6   0  131.19    8.70
   0   6   0  124.89    7.70
  -1  -6   0   15.70    2.90
  -1  -6   0   16.70    2.60
  -1  -6   0   18.00    3.80
  -1  -6   0   16.20    3.90
  -1  -6   0   17.80    1.90
  -1  -6   0   20.80    2.90
  -1  -6   0   19.90    3.10
  -1  -6   0   17.40    1.60
   1   6   0   16.60    2.70
   1   6   0   16.10    1.10
   1   6   0   16.10    4.00
   1   6   0   14.40    3.20
   1   6   0   16.00    1.00
   1   6   0   20.30    4.00
   1   6   0   21.00    1.90
   1   6   0   15.60    1.80
  -2  -6   0  399.16   12.80
  -2  -6   0  399.56   14.10
  -2  -6   0  380.16   11.80
  -2  -6   0  409.06   14.80
  -2  -6   0  406.76   12.40
  -2  -6   0  406.16   11.10
  -2  -6   0  390.26   14.80
   2   6   0  376.16   11.40
   2   6   0  404.96   11.70
   2   6   0  402.36   13.10
   2   6   0  388.86   14.70
   2   6   0  408.86   12.20
   2   6   0  406.16   15.20
  -3  -6   0  180.78    5.40
  -3  -6   0  177.38    5.00
  -3  -6   0  181.78    8.00
  -3  -6   0  182.78    6.90
  -3  -6   0  162.48    8.20
  -3  -6   0  174.38    8.10
  -3  -6   0  176.48    5.50
   3   6   0  171.98    8.60
   3   6   0  166.28    8.10
   3   6   0  182.68    5.70
   3   6   0  180.58    6.20
   3   6   0  179.58    5.60
   3   6   0  167.28    8.60
   3   6   0  173.18    7.00
   3   6   0  173.38    5.90
  -4  -6   0  246.88    9.60
  -4  -6   0  247.38   10.70
  -4  -6   0  249.68    8.80
  -4  -6   0  260.67    8.40
  -4  -6   0  257.87    7.40
  -4  -6   0  255.37    7.50
  -4  -6   0  244.98   10.60
  -4  -6   0  264.77    7.80
   4   6   0  262.67   10.10
   4   6   0  249.18   10.30
   4   6   0  253.17    9.40
   4   6   0  269.57    8.50
   4   6   0  260.77    8.20
  -5  -6   0  104.59    3.80
  -5  -6   0  103.89    6.30
  -5  -6   0   90.39    4.80
  -5  -6   0   97.59    4.70
  -5  -6   0   87.79    6.20
  -5  -6   0  106.09    4.10
  -5  -6   0  106.59    3.70
   5   6   0  103.99    4.20
   5   6   0  103.09    4.00
   5   6   0   92.09    6.90
   5   6   0  102.49    4.90
   5   6   0  106.99    5.30
  -6  -6   0    5.30    2.50
  -6  -6   0    5.20    2.00
  -6  -6   0    3.50    0.90
  -6  -6   0    3.60    1.00
   6   6   0    2.90    3.20
   6   6   0    3.70    1.60
  -7  -6   0    2.30    1.80
  -7  -6   0   -0.20    1.10
  -7  -6   0    2.50    2.10
  -8  -6   0    8.60    1.90
  -8  -6   0   10.90    3.00
  -8  -6   0    7.70    1.30
  -8  -6   0    6.60    1.20
  -8  -6   0    8.20    2.90
  -8  -6   0    9.70    4.20
   3  -7   0   17.10    3.20
   3  -7   0   13.50    1.80
   3  -7   0    8.70    5.20
   3  -7   0    4.40    3.60
  -3   7   0   13.50    2.00
  -3   7   0    3.20    3.50
  -3   7   0   21.20    2.80
  -3   7   0   12.90    2.00
  -3   7   0   13.60    2.70
  -3   7   0    7.50    4.40
   2  -7   0   18.20    2.40
   2  -7   0   11.20    4.10
   2  -7   0   19.00    3.50
   2  -7   0   13.90    5.00
  -2   7   0   21.60    1.80
  -2   7   0   18.80    1.80
  -2   7   0   12.40    4.50
  -2   7   0   18.20    2.80
  -2   7   0   10.40    3.90
  -2   7   0   20.80    3.40
   1  -7   0   41.20    3.90
   1  -7   0   46.00    5.80
   1  -7   0   39.80    5.90
   1  -7   0   52.99    7.60
   1  -7   0   43.90    5.00
  -1   7   0   36.90    5.90
  -1   7   0   46.90    6.90
  -1   7   0   48.50    6.70
  -1   7   0   43.90    2.10
  -1   7   0   39.40    4.60
  -1   7   0   38.50    4.40
  -1   7   0   39.30    3.30
  -1   7   0   39.70    2.40
   0  -7   0    7.50    3.60
   0  -7   0   10.60    2.60
   0  -7   0   11.80    2.70
   0  -7   0   13.10    3.00
   0  -7   0    9.00    3.80
   0   7   0    9.20    1.10
   0   7   0    8.60    1.80
   0   7   0   12.30    3.00
   0   7   0    5.70    3.40
   0   7   0    9.10    0.70
   0   7   0    4.80    3.90
   0   7   0    3.70    2.30
   0   7   0    6.80    2.40
  -1  -7   0    1.30    2.40
  -1  -7   0    0.30    1.40
  -1  -7   0   -0.90    1.50
  -1  -7   0    0.40    2.60
  -1  -7   0    1.50    1.80
   1   7   0    1.40    0.50
   1   7   0    2.00    2.10
   1   7   0    0.30    3.10
   1   7   0   -1.20    1.60
   1   7   0    1.00    0.90
   1   7   0    0.90    2.60
   1   7   0    0.20    1.20
   1   7   0    0.90    0.70
  -2  -7   0   36.80    2.80
  -2  -7   0   38.50    5.30
  -2  -7   0   32.10    4.50
  -2  -7   0   36.30    3.40
  -2  -7   0   40.20    4.60
   2   7   0   36.00    2.60
   2   7   0   31.60    5.10
   2   7   0   39.60    3.30
   2   7   0   33.30    4.50
   2   7   0   40.40    5.60
   2   7   0   36.80    1.70
  -3  -7   0    5.80    1.00
  -3  -7   0    3.90    1.80
  -3  -7   0    8.70    2.60
  -3  -7   0    5.30    0.70
  -3  -7   0    7.50    2.80
  -3  -7   0    0.90    2.10
   3   7   0    2.10    2.10
   3   7   0    8.50    1.50
   3   7   0    5.00    2.40
   3   7   0    6.70    1.80
   3   7   0    5.20    1.20
   3   7   0    5.90    1.00
   3   7   0    3.20    2.90
   3   7   0    5.60    1.00
  -4  -7   0    0.20    1.90
  -4  -7   0    0.50    1.80
  -4  -7   0    1.20    0.40
  -4  -7   0    0.30    1.20
  -4  -7   0    0.70    1.40
  -4  -7   0    1.10    0.40
  -4  -7   0    0.20    1.90
   4   7   0    0.50    0.30
   4   7   0    2.50    1.80
   4   7   0    2.30    0.60
   4   7   0    1.50    2.20
   4   7   0    0.90    0.70
   4   7   0   -3.60    2.10
   4   7   0    1.30    0.70
  -5  -7   0    0.10    0.90
  -5  -7   0    2.40    1.00
  -5  -7   0    1.00    1.80
  -5  -7   0    1.30    1.10
  -5  -7   0    2.60    2.30
   5   7   0    2.60    1.20
   5   7   0    2.30    1.10
   5   7   0    1.20    2.20
   5   7   0    1.90    1.20
   5   7   0    0.70    2.50
  -6  -7   0   16.90    2.50
  -6  -7   0   21.30    2.00
  -6  -7   0   17.10    3.20
  -6  -7   0   18.10    3.80
   6   7   0   18.90    2.80
   6   7   0   16.30    1.60
   6   7   0   19.00    1.50
   6   7   0   24.30    5.00
  -7  -7   0    0.10    3.10
  -7  -7   0    0.40    0.80
  -7  -7   0   -0.40    0.50
  -7  -7   0   -1.60    1.10
  -7  -7   0   -0.10    2.10
   7   7   0    1.60    1.70
  -8  -7   0   24.10    4.20
  -8  -7   0   22.40    2.00
  -8  -7   0   25.30    5.60
  -8  -7   0   18.20    3.60
  -8  -7   0   21.50    3.20
  -8  -7   0   22.60    1.90
   2  -8   0   -3.90    2.80
   2  -8   0   -2.30    2.90
   2  -8   0    0.80    1.00
   2  -8   0    2.60    2.10
  -2   8   0    2.00    1.60
  -2   8   0    1.00    0.80
  -2   8   0    0.20    0.50
  -2   8   0   -5.30    2.00
  -2   8   0    3.30    1.70
  -2   8   0   -7.30    2.90
   1  -8   0    5.20    2.80
   1  -8   0   15.30    6.60
   1  -8   0   10.20    2.50
   1  -8   0   11.30    3.30
  -1   8   0    8.30    4.40
  -1   8   0   10.00    1.40
  -1   8   0   10.60    2.70
  -1   8   0   10.70    2.40
   0  -8   0   19.90    3.90
   0  -8   0   20.00    4.90
   0  -8   0   19.20    3.80
   0  -8   0   23.00    3.70
   0  -8   0   15.10    4.20
   0   8   0   22.20    2.80
   0   8   0   21.90    1.50
   0   8   0   26.30    3.20
   0   8   0   20.10    3.80
   0   8   0   19.70    1.20
   0   8   0   20.70    3.90
   0   8   0   19.10    4.90
   0   8   0   16.00    8.20
  -1  -8   0    3.30    2.30
  -1  -8   0    4.40    3.20
  -1  -8   0    2.70    2.20
  -1  -8   0    6.40    3.50
   1   8   0    0.00    3.30
   1   8   0    2.30    2.30
   1   8   0    3.70    0.70
   1   8   0    4.80    1.50
   1   8   0    0.80    2.60
  -2  -8   0   45.70    6.00
  -2  -8   0   33.10    3.90
  -2  -8   0   43.30    6.40
  -2  -8   0   33.10    2.90
  -2  -8   0   35.60    4.60
   2   8   0   34.40    5.90
   2   8   0   37.10    3.60
   2   8   0   34.70    2.80
   2   8   0   37.60    1.80
   2   8   0   37.70    6.10
   2   8   0   35.30    5.50
  -3  -8   0    1.30    2.30
  -3  -8   0    0.50    0.50
  -3  -8   0    0.10    1.90
  -3  -8   0   -0.40    1.50
   3   8   0    2.00    2.20
   3   8   0   -4.40    2.80
   3   8   0    0.90    0.80
   3   8   0    0.20    0.50
   3   8   0    0.50    0.70
   3   8   0   -0.60    1.90
  -4  -8   0   32.70    4.60
  -4  -8   0   36.80    5.00
  -4  -8   0   29.50    3.70
  -4  -8   0   31.90    4.70
  -4  -8   0   34.00    3.60
  -4  -8   0   32.10    1.50
   4   8   0   31.70    5.20
   4   8   0   34.30    2.50
   4   8   0   32.60    1.80
   4   8   0   31.20    2.30
   4   8   0   36.90    3.90
   4   8   0   30.00    4.20
  -5  -8   0   -0.40    1.60
  -5  -8   0    0.50    2.10
  -5  -8   0    0.10    1.60
  -5  -8   0    0.30    1.00
  -5  -8   0    0.30    0.40
  -5  -8   0    1.30    2.30
   5   8   0    1.70    0.80
   5   8   0    0.10    2.70
   5   8   0   -2.30    3.10
   5   8   0   -0.30    1.10
   5   8   0    1.90    1.10
  -6  -8   0   49.20    4.90
  -6  -8   0   49.10    4.20
  -6  -8   0   45.50    5.30
  -6  -8   0   55.59    6.20
  -6  -8   0   50.99    2.50
  -6  -8   0   44.90    3.60
   6   8   0   51.49    3.90
   6   8   0   51.19    2.90
   6   8   0   50.39    3.10
   6   8   0   50.59    6.30
   6   8   0   55.09    5.80
  -7  -8   0   82.29    6.70
  -7  -8   0   70.69    3.60
  -7  -8   0   70.79    5.70
  -7  -8   0   56.79    6.50
  -7  -8   0   69.89    4.10
   7   8   0   74.39    5.20
   1  -9   0   -0.50    2.40
   1  -9   0   -3.80    3.50
   1  -9   0    4.10    2.20
  -1   9   0    1.80    1.50
  -1   9   0   -0.20    2.90
  -1   9   0    2.50    0.90
  -1   9   0   -5.00    3.90
  -1   9   0    4.70    2.20
   0  -9   0    1.00    2.10
   0  -9   0   -0.70    1.80
   0  -9   0   -2.20    2.40
   0  -9   0    1.40    4.00
   0   9   0   -4.50    3.10
   0   9   0    1.10    1.20
   0   9   0   -2.80    1.70
   0   9   0   -1.00    2.00
   0   9   0    0.00    0.50
  -1  -9   0   -1.50    1.20
  -1  -9   0   -0.60    2.70
  -1  -9   0   -1.20    2.20
  -1  -9   0   -0.10    2.20
   1   9   0   -1.30    1.50
   1   9   0    2.20    2.30
   1   9   0    0.70    1.00
   1   9   0    0.50    0.50
   1   9   0   -5.60    2.40
  -2  -9   0    1.20    3.20
  -2  -9   0    4.70    3.20
  -2  -9   0    9.60    2.80
  -2  -9   0    6.40    2.90
  -2  -9   0    6.20    1.70
   2   9   0    3.70    1.30
   2   9   0    7.60    2.40
   2   9   0    6.50    1.00
   2   9   0    4.20    3.40
   2   9   0    4.50    2.70
   2   9   0   11.40    4.50
  -3  -9   0   54.39    7.10
  -3  -9   0   53.39    5.50
  -3  -9   0   49.20    2.90
  -3  -9   0   58.39    5.90
  -3  -9   0   53.49    5.50
  -3  -9   0   58.49    6.60
   3   9   0   57.89    7.20
   3   9   0   59.29    3.70
   3   9   0   56.69    2.80
   3   9   0   56.19    3.80
  -4  -9   0    6.20    2.40
  -4  -9   0   10.90    3.40
  -4  -9   0   11.40    2.60
  -4  -9   0    5.60    2.80
  -4  -9   0    4.10    3.10
   4   9   0    5.00    1.30
   4   9   0    6.80    1.50
   4   9   0    1.90    3.60
   4   9   0    4.60    2.60
  -5  -9   0    3.60    2.00
  -5  -9   0    3.60    1.60
  -5  -9   0    1.20    1.60
  -5  -9   0    3.10    2.50
  -5  -9   0    3.00    3.10
  -5  -9   0    1.60    2.50
   5   9   0    2.90    3.50
   5   9   0    2.40    1.10
   5   9   0    2.60    1.80
   5   9   0    4.40    1.20
  -6  -9   0   35.80    4.50
  -6  -9   0   36.80    2.50
  -6  -9   0   36.10    5.10
  -6  -9   0   30.30    4.10
  -6  -9   0   34.60    4.00
  -6  -9   0   36.10    5.50
   6   9   0   37.20    5.70
   6   9   0   32.10    3.30
   6   9   0   37.30    3.10
   6   9   0   37.40    2.60
  -7  -9   0   81.39    6.50
  -7  -9   0   72.09    6.30
   7   9   0   81.69    4.00
   7   9   0   72.89    5.30
  -1 -10   0    1.10    3.30
  -1 -10   0    0.90    2.70
  -1 -10   0    2.10    4.70
  -1 -10   0    8.60    3.40
   1  10   0   -3.80    3.30
   1  10   0    2.50    1.40
  -2 -10   0    3.70    2.90
  -2 -10   0    6.30    3.80
  -2 -10   0   -2.90    2.40
  -2 -10   0    4.00    2.80
   2  10   0    5.00    1.00
   2  10   0    0.20    1.20
  -3 -10   0   44.00    5.00
  -3 -10   0   34.90    5.60
  -3 -10   0   34.70    6.30
  -3 -10   0   34.80    5.70
   3  10   0   38.70    6.50
   3  10   0   39.30    2.50
  -4 -10   0   -2.60    4.00
  -4 -10   0   -0.30    3.10
  -4 -10   0    1.70    2.00
   4  10   0   -2.50    2.20
   4  10   0    1.20    1.00
  -5 -10   0    5.80    2.10
  -5 -10   0    9.60    2.60
  -5 -10   0    7.00    3.40
  -5 -10   0    6.90    3.20
   5  10   0    6.00    1.50
   5  10   0    5.50    1.70
   5  10   0    5.70    2.40
   5  10  -1   54.29    5.00
   5  10  -1   56.59    3.70
   5  10  -1   58.59    3.90
  -5 -10   1   61.39    4.70
  -5 -10   1   64.89    6.40
  -5 -10   1   55.09    6.70
  -5 -10   1   51.69    4.20
   4  10  -1  102.39    6.20
   4  10  -1  122.89    5.30
  -4 -10   1  124.39    6.90
  -4 -10   1  129.49    8.90
   3  10  -1    3.30    1.00
   3  10  -1   -3.00    2.30
  -3 -10   1    0.60    2.10
  -3 -10   1    4.00    2.80
  -3 -10   1    1.60    2.30
   2  10  -1   49.70    2.60
   2  10  -1   52.89    3.90
   2  10  -1   50.89    7.80
  -2 -10   1   46.30    6.60
  -2 -10   1   46.10    5.40
  -2 -10   1   41.50    5.80
   1  10  -1   15.70    1.40
   1  10  -1    8.90    4.30
   1  10  -1   15.40    2.60
  -1 -10   1   17.50    4.10
  -1 -10   1    8.60    3.30
  -1 -10   1   16.80    4.70
  -1 -10   1   17.30    4.10
  -7  -9   1   14.90    3.30
   6   9  -1   15.70    2.00
   6   9  -1   18.10    2.70
   6   9  -1   14.70    2.20
   6   9  -1   14.90    4.20
   6   9  -1   15.00    4.60
  -6  -9   1   13.80    3.30
  -6  -9   1   19.10    4.10
  -6  -9   1   12.10    3.60
  -6  -9   1   15.40    1.70
  -6  -9   1   17.20    3.90
  -6  -9   1   13.70    2.70
   5   9  -1    1.60    0.90
   5   9  -1    1.50    1.50
   5   9  -1    0.30    2.50
   5   9  -1    1.80    1.30
   5   9  -1   -1.60    3.30
  -5  -9   1    0.20    2.40
  -5  -9   1    1.80    2.40
  -5  -9   1    2.80    1.30
  -5  -9   1    0.70    2.40
  -5  -9   1   -2.10    1.50
   4   9  -1  130.99    5.50
   4   9  -1  110.89    9.50
   4   9  -1  131.79    5.50
   4   9  -1  130.29    8.00
   4   9  -1  133.69    5.90
  -4  -9   1  132.29    8.40
  -4  -9   1  139.39    8.60
  -4  -9   1  137.49    6.80
  -4  -9   1  126.09    8.40
  -4  -9   1  132.69    7.20
   3   9  -1    1.30    0.90
   3   9  -1    1.20    2.50
   3   9  -1   -0.20    0.60
   3   9  -1   -2.30    3.30
  -3  -9   1    0.60    2.00
  -3  -9   1    2.20    2.40
  -3  -9   1    0.90    0.60
  -3  -9   1   -0.60    1.80
  -3  -9   1   -2.40    2.30
  -3  -9   1    4.00    2.50
   2   9  -1  198.28   11.90
   2   9  -1  204.18    8.30
   2   9  -1  204.68    9.40
   2   9  -1  209.38    6.60
   2   9  -1  190.38   13.00
  -2  -9   1  204.78   11.20
  -2  -9   1  202.08    8.30
  -2  -9   1  197.28    9.30
  -2  -9   1  202.78   10.50
  -2  -9   1  195.28   11.60
  -2  -9   1  205.68   10.30
   1   9  -1    8.80    1.90
   1   9  -1    9.00    1.10
   1   9  -1    7.40    2.60
   1   9  -1    4.60    3.60
  -1  -9   1    8.40    2.30
  -1  -9   1    7.80    3.00
  -1  -9   1    7.60    3.10
  -1  -9   1    7.50    3.60
  -1  -9   1    8.60    3.00
   0   9  -1    3.30    0.90
   0   9  -1    1.80    0.80
   0   9  -1   -1.60    3.20
   0   9  -1    2.20    2.40
   0   9  -1    3.20    1.50
   0  -9   1    1.60    3.60
   0  -9   1    3.90    2.50
   0  -9   1    1.60    2.40
   0  -9   1    0.60    2.50
   0  -9   1   -0.10    1.90
  -1   9  -1    1.40    0.80
  -1   9  -1   -2.70    2.70
  -1   9  -1    0.90    0.80
  -1   9  -1    2.20    1.50
   1  -9   1    2.10    2.30
   1  -9   1    3.10    1.70
   1  -9   1   -0.50    3.30
   7   8  -1   27.50    3.80
   7   8  -1   22.50    6.30
  -7  -8   1   27.20    3.00
  -7  -8   1   30.90    2.30
  -7  -8   1   33.40    4.50
  -7  -8   1   33.80    5.00
   6   8  -1   -0.90    2.90
   6   8  -1    3.70    1.10
   6   8  -1    4.70    1.80
   6   8  -1    4.20    1.10
   6   8  -1   -0.60    2.60
  -6  -8   1    1.70    2.00
  -6  -8   1   -1.40    1.60
  -6  -8   1    3.80    0.80
  -6  -8   1    5.60    2.30
  -6  -8   1    3.60    2.20
   5   8  -1    1.50    2.70
   5   8  -1    3.80    1.20
   5   8  -1    2.40    0.90
   5   8  -1    4.20    3.20
   5   8  -1    1.90    1.40
  -5  -8   1    2.60    2.20
  -5  -8   1    1.20    1.70
  -5  -8   1    3.10    1.20
  -5  -8   1    0.40    2.10
  -5  -8   1    1.80    2.00
  -5  -8   1    2.00    0.60
   4   8  -1   -0.50    1.90
   4   8  -1    0.70    0.40
   4   8  -1   -0.60    3.00
   4   8  -1    0.80    0.80
   4   8  -1   -1.20    1.10
   4   8  -1    0.00    0.70
  -4  -8   1    0.60    2.00
  -4  -8   1    1.30    1.50
  -4  -8   1   -1.10    1.00
  -4  -8   1    1.20    2.00
  -4  -8   1    0.10    0.30
  -4  -8   1   -2.00    1.90
   3   8  -1   45.40    5.60
   3   8  -1   48.80    6.70
   3   8  -1   44.70    3.00
   3   8  -1   42.20    2.90
   3   8  -1   49.60    3.40
   3   8  -1   42.70    2.30
  -3  -8   1   44.60    2.40
  -3  -8   1   51.69    6.90
  -3  -8   1   49.30    4.90
  -3  -8   1   42.20    4.50
  -3  -8   1   43.90    3.80
  -3  -8   1   46.00    5.50
   2   8  -1  178.28   11.50
   2   8  -1  182.38    7.30
   2   8  -1  161.48   10.70
   2   8  -1  182.18    5.80
   2   8  -1  190.68    8.40
   2   8  -1  187.08   11.90
  -2  -8   1  175.38   10.20
  -2  -8   1  174.28    8.10
  -2  -8   1  180.78    9.10
  -2  -8   1  192.58   11.80
  -2  -8   1  180.28    7.30
  -2  -8   1  186.78   13.40
   1   8  -1    1.50    2.10
   1   8  -1    1.50    1.10
   1   8  -1    1.20    1.00
   1   8  -1   -3.40    3.30
   1   8  -1    0.40    2.70
   1   8  -1    1.40    0.60
   1   8  -1    0.50    1.50
  -1  -8   1   -0.60    2.80
  -1  -8   1    0.30    1.90
  -1  -8   1    1.40    2.30
  -1  -8   1    1.00    1.20
  -1  -8   1    4.50    2.30
   0   8  -1   16.60    3.30
   0   8  -1   24.80    8.20
   0   8  -1   15.00    4.50
   0   8  -1   16.50    1.10
   0   8  -1   18.70    3.60
   0   8  -1   21.30    2.80
   0   8  -1   20.20    2.80
   0   8  -1   15.70    4.00
   0  -8   1   18.20    3.30
   0  -8   1   15.10    4.70
   0  -8   1   14.90    3.30
   0  -8   1   12.90    4.00
   0  -8   1   13.40    3.10
  -1   8  -1  195.88   12.40
  -1   8  -1  181.98    8.30
  -1   8  -1  189.88    5.90
  -1   8  -1  196.58    6.70
  -1   8  -1  172.58   11.30
  -1   8  -1  208.88    9.70
   1  -8   1  198.38   10.60
   1  -8   1  188.28    8.40
   1  -8   1  188.28   11.80
   1  -8   1  193.48    9.70
  -2   8  -1   35.50    6.40
  -2   8  -1   40.10    6.70
  -2   8  -1   41.70    2.40
  -2   8  -1   41.90    3.90
  -2   8  -1   43.30    2.80
   2  -8   1   48.50    3.20
   2  -8   1   27.00    5.00
   2  -8   1   39.40    4.30
   2  -8   1   36.80    4.80
   2  -8   1   43.10    7.20
  -8  -7   1   10.80    2.40
  -8  -7   1   11.50    3.00
  -8  -7   1   13.00    3.20
  -8  -7   1    9.40    1.50
  -8  -7   1   14.00    4.90
  -8  -7   1   10.10    1.60
   7   7  -1    6.60    4.90
   7   7  -1    5.60    2.20
  -7  -7   1    6.10    1.30
  -7  -7   1    6.20    2.00
  -7  -7   1    6.80    1.30
  -7  -7   1    5.60    2.50
   6   7  -1   19.00    1.70
   6   7  -1   13.20    2.90
   6   7  -1   16.50    1.40
   6   7  -1   19.80    4.70
  -6  -7   1   21.70    3.80
  -6  -7   1   16.80    3.10
  -6  -7   1   16.80    2.60
  -6  -7   1   17.10    2.00
   5   7  -1   88.99    6.00
   5   7  -1  100.39    4.80
   5   7  -1   91.39    6.70
   5   7  -1   87.59    4.20
   5   7  -1   92.19    4.50
  -5  -7   1  102.59    6.60
  -5  -7   1   91.39    3.60
  -5  -7   1   87.19    6.00
  -5  -7   1   92.09    4.00
  -5  -7   1   92.29    5.70
  -5  -7   1   84.99    3.40
  -5  -7   1   96.09    4.50
   4   7  -1  502.15   16.80
   4   7  -1  491.05   17.80
   4   7  -1  509.05   15.00
   4   7  -1  499.65   14.20
   4   7  -1  493.15   16.70
   4   7  -1  504.65   14.90
  -4  -7   1  526.55   15.60
  -4  -7   1  520.95   18.00
  -4  -7   1  500.45   13.70
  -4  -7   1  514.55   17.90
  -4  -7   1  478.25   17.00
  -4  -7   1  519.85   16.00
  -4  -7   1  494.55   13.80
   3   7  -1  149.49    5.80
   3   7  -1  138.19    4.90
   3   7  -1  148.69    5.10
   3   7  -1  137.99    7.80
   3   7  -1  148.69    5.60
   3   7  -1  156.38    6.40
  -3  -7   1  152.58    7.50
  -3  -7   1  142.29    4.60
  -3  -7   1  142.49    7.90
  -3  -7   1  141.59    7.90
  -3  -7   1  143.79    7.70
  -3  -7   1  147.49    4.90
  -3  -7   1  148.39    6.40
   2   7  -1    6.50    1.30
   2   7  -1    4.20    3.50
   2   7  -1    4.10    1.40
   2   7  -1    5.90    2.50
   2   7  -1    3.40    2.40
   2   7  -1    3.70    1.40
   2   7  -1    5.50    0.80
  -2  -7   1    6.20    2.30
  -2  -7   1    3.20    2.60
  -2  -7   1    5.80    2.60
  -2  -7   1    4.40    1.20
  -2  -7   1    3.60    1.80
   1   7  -1   59.89    2.50
   1   7  -1   58.09    6.10
   1   7  -1   78.39   11.00
   1   7  -1   54.09    5.00
   1   7  -1   59.39    2.40
   1   7  -1   60.99    5.30
   1   7  -1   58.19    3.50
  -1  -7   1   57.79    4.40
  -1  -7   1   58.59    3.40
  -1  -7   1   54.09    5.80
  -1  -7   1   52.09    4.00
  -1  -7   1   53.29    4.70
  -1  -7   1   56.69    6.00
   0   7  -1    4.50    0.90
   0   7  -1    3.60    1.30
   0   7  -1    4.00    3.90
   0   7  -1    3.80    2.30
   0   7  -1    5.20    2.70
   0   7  -1    3.70    2.10
   0   7  -1    3.70    3.00
   0   7  -1    4.50    0.60
   0  -7   1    4.20    3.20
   0  -7   1    1.00    1.90
   0  -7   1    3.80    2.20
   0  -7   1    2.60    2.60
   0  -7   1    2.00    1.80
  -1   7  -1   92.09    8.20
  -1   7  -1  114.49    5.60
  -1   7  -1  102.79    3.70
  -1   7  -1   83.99    6.60
  -1   7  -1   92.49    9.20
  -1   7  -1   95.49    4.10
  -1   7  -1   91.79    7.60
  -1   7  -1  104.69    6.30
   1  -7   1   95.29    8.10
   1  -7   1  107.79    6.70
   1  -7   1  101.59    5.60
   1  -7   1  113.59    8.60
   1  -7   1   96.99    7.00
  -2   7  -1    0.10    1.00
  -2   7  -1    0.70    0.80
  -2   7  -1   -0.60    2.60
  -2   7  -1   -4.40    2.30
  -2   7  -1    0.80    1.40
  -2   7  -1    1.30    0.70
   2  -7   1    0.80    1.00
   2  -7   1   -0.90    1.70
   2  -7   1   -2.60    2.20
   2  -7   1   -3.00    2.50
  -3   7  -1  114.49    6.30
  -3   7  -1  106.79    9.50
  -3   7  -1  116.89    5.40
  -3   7  -1  114.19    9.60
  -3   7  -1  124.99    5.70
   3  -7   1  116.69    7.00
   3  -7   1  111.99    9.50
   3  -7   1  102.79    8.80
   3  -7   1  113.19    5.50
   3  -7   1  118.09    4.60
  -8  -6   1    8.10    1.90
  -8  -6   1    7.40    4.30
  -8  -6   1    7.20    1.30
  -8  -6   1   13.80    3.10
  -8  -6   1    5.90    1.10
   7   6  -1   12.60    2.80
   7   6  -1    9.20    4.20
  -7  -6   1   12.80    1.50
  -7  -6   1   11.90    2.40
  -7  -6   1   10.70    1.30
  -7  -6   1    7.80    2.40
  -7  -6   1   12.00    3.00
   6   6  -1   50.79    3.90
   6   6  -1   63.69    7.40
  -6  -6   1   52.49    4.80
  -6  -6   1   56.09    2.60
  -6  -6   1   53.29    2.60
  -6  -6   1   51.79    3.00
  -6  -6   1   53.59    3.20
   5   6  -1   65.69    4.00
   5   6  -1   69.29    3.10
   5   6  -1   69.29    6.00
   5   6  -1   62.79    3.70
   5   6  -1   68.49    3.10
  -5  -6   1   57.39    5.00
  -5  -6   1   65.09    2.70
  -5  -6   1   57.59    4.70
  -5  -6   1   63.89    2.70
  -5  -6   1   67.29    3.00
  -5  -6   1   59.59    3.50
   4   6  -1   42.40    2.30
   4   6  -1   41.90    3.80
   4   6  -1   37.60    2.50
   4   6  -1   43.50    4.30
   4   6  -1   39.80    3.10
  -4  -6   1   41.30    2.70
  -4  -6   1   43.40    2.10
  -4  -6   1   45.80    4.40
  -4  -6   1   40.90    1.80
  -4  -6   1   42.70    3.60
  -4  -6   1   39.40    4.00
  -4  -6   1   40.90    2.70
   3   6  -1  371.16   13.70
   3   6  -1  368.06   10.90
   3   6  -1  369.36   10.70
   3   6  -1  372.26   12.20
   3   6  -1  353.36   13.10
   3   6  -1  352.26   10.40
   3   6  -1  372.76   11.20
   3   6  -1  359.76   13.80
  -3  -6   1  357.56   13.30
  -3  -6   1  357.86   12.30
  -3  -6   1  369.06   13.60
  -3  -6   1  380.36   10.10
  -3  -6   1  379.66   10.20
  -3  -6   1  375.86   13.20
  -3  -6   1  380.16   12.80
  -3  -6   1  359.46   10.40
   2   6  -1  130.59    7.50
   2   6  -1  139.29    5.40
   2   6  -1  141.29    5.30
   2   6  -1  146.29    5.10
   2   6  -1  123.59    7.20
   2   6  -1  141.49    6.00
   2   6  -1  141.29    4.40
  -2  -6   1  142.89    6.00
  -2  -6   1  139.89    4.80
  -2  -6   1  137.49    7.50
  -2  -6   1  124.29    7.20
  -2  -6   1  138.09    7.00
  -2  -6   1  134.59    5.30
   1   6  -1    2.40    1.00
   1   6  -1    1.30    1.30
   1   6  -1    1.60    3.10
   1   6  -1    1.00    2.00
   1   6  -1    3.10    2.30
   1   6  -1    2.20    0.60
   1   6  -1    2.00    0.90
   1   6  -1    4.40    0.70
  -1  -6   1    2.80    2.60
  -1  -6   1    0.30    2.20
  -1  -6   1    3.10    1.30
  -1  -6   1    2.60    1.30
  -1  -6   1   -0.50    1.50
  -1  -6   1    2.90    0.90
  -1  -6   1    2.30    1.70
  -1  -6   1    3.50    2.10
   0   6  -1  652.73   19.30
   0   6  -1  601.44   23.30
   0   6  -1  606.34   20.70
   0   6  -1  657.63   17.80
   0   6  -1  600.24   26.80
   0   6  -1  662.33   23.10
   0   6  -1  658.83   22.20
   0   6  -1  649.43   17.30
   0  -6   1  655.03   19.90
   0  -6   1  686.73   19.60
   0  -6   1  637.34   20.10
   0  -6   1  658.73   22.80
   0  -6   1  637.04   20.10
   0  -6   1  681.73   21.30
   0  -6   1  661.03   22.70
  -1   6  -1   34.60    5.80
  -1   6  -1   37.30    2.00
  -1   6  -1   35.90    2.90
  -1   6  -1   38.40    4.80
  -1   6  -1   32.20    3.90
  -1   6  -1   37.50    5.50
  -1   6  -1   38.70    6.00
  -1   6  -1   34.70    4.90
  -1   6  -1   32.50    2.10
   1  -6   1   40.90    6.10
   1  -6   1   34.40    4.10
   1  -6   1   32.40    3.30
   1  -6   1   35.70    4.70
   1  -6   1   33.90    3.00
   1  -6   1   34.00    5.10
  -2   6  -1   25.20    2.10
  -2   6  -1   25.30    5.10
  -2   6  -1   28.70    4.80
  -2   6  -1   29.20    2.40
  -2   6  -1   34.40    3.70
  -2   6  -1   30.30    6.10
  -2   6  -1   30.70    2.90
  -2   6  -1   24.30    4.90
   2  -6   1   24.40    4.40
   2  -6   1   31.60    6.20
   2  -6   1   25.30    2.00
   2  -6   1   22.30    5.70
   2  -6   1   28.30    2.40
  -3   6  -1  306.67   15.80
  -3   6  -1  331.37   12.00
  -3   6  -1  328.27   15.60
  -3   6  -1  344.27   11.20
  -3   6  -1  340.77   12.10
  -3   6  -1  333.87   11.30
  -3   6  -1  319.07   16.20
   3  -6   1  334.57   15.40
   3  -6   1  317.37    9.10
   3  -6   1  330.57    9.90
   3  -6   1  329.07   12.80
   3  -6   1  305.57   15.20
  -4   6  -1    8.50    4.10
  -4   6  -1   16.90    2.40
  -4   6  -1    8.20    3.90
  -4   6  -1   14.30    2.40
  -4   6  -1   10.30    2.40
   4  -6   1    9.20    4.00
   4  -6   1   15.50    1.20
   4  -6   1   14.00    2.70
   4  -6   1    3.70    3.60
  -8  -5   1   26.40    6.20
  -8  -5   1   18.20    3.80
  -8  -5   1   23.80    1.70
  -8  -5   1   21.30    2.60
  -8  -5   1   22.90    1.90
  -8  -5   1   28.40    3.70
   7   5  -1    1.50    3.60
  -7  -5   1   -0.10    0.40
  -7  -5   1    0.60    1.70
  -7  -5   1    1.40    1.80
  -7  -5   1    0.40    0.60
   6   5  -1   33.60    5.80
   6   5  -1   30.80    3.10
  -6  -5   1   32.20    2.00
  -6  -5   1   31.20    1.70
  -6  -5   1   35.30    3.20
  -6  -5   1   37.80    4.30
  -6  -5   1   36.40    2.10
   5   5  -1  160.18    5.40
   5   5  -1  158.88    6.60
   5   5  -1  162.58    5.30
   5   5  -1  146.39    8.90
  -5  -5   1  152.68    5.80
  -5  -5   1  150.28    7.10
  -5  -5   1  160.78    5.10
  -5  -5   1  147.99    5.10
  -5  -5   1  150.08    6.90
  -5  -5   1  161.98    4.60
  -5  -5   1  164.68    7.70
   4   5  -1   31.40    2.20
   4   5  -1   39.20    4.40
   4   5  -1   33.00    2.40
   4   5  -1   27.50    2.10
   4   5  -1   29.90    1.80
  -4  -5   1   29.00    2.30
  -4  -5   1   30.90    2.50
  -4  -5   1   32.30    3.60
  -4  -5   1   29.00    1.80
  -4  -5   1   27.30    3.70
  -4  -5   1   32.00    1.80
  -4  -5   1   31.70    3.70
  -4  -5   1   30.70    1.50
  -4  -5   1   31.90    1.50
   3   5  -1  104.79    5.80
   3   5  -1  103.39    5.10
   3   5  -1   95.99    4.80
   3   5  -1  106.29    3.50
   3   5  -1   99.89    3.40
   3   5  -1  106.39    5.30
   3   5  -1  103.59    4.00
   3   5  -1  113.49    5.20
   3   5  -1  104.69    3.80
  -3  -5   1  103.29    5.80
  -3  -5   1  107.09    4.20
  -3  -5   1  104.69    3.50
  -3  -5   1  108.39    3.00
  -3  -5   1  102.29    6.00
  -3  -5   1   97.69    4.10
  -3  -5   1  101.19    3.30
  -3  -5   1  113.69    5.20
  -3  -5   1  102.89    4.80
  -3  -5   1   96.89    5.60
  -3  -5   1  104.59    4.20
   2   5  -1   17.20    3.00
   2   5  -1   16.60    2.80
   2   5  -1   16.00    1.00
   2   5  -1   14.50    1.10
   2   5  -1   19.30    3.10
   2   5  -1   12.60    2.50
   2   5  -1   18.90    3.20
   2   5  -1   15.00    1.50
   2   5  -1   15.80    1.40
   2   5  -1   17.90    2.00
  -2  -5   1   18.20    2.10
  -2  -5   1   17.80    1.60
  -2  -5   1   16.90    3.00
  -2  -5   1   17.60    1.00
  -2  -5   1   18.40    2.70
  -2  -5   1   14.30    1.00
  -2  -5   1   13.20    2.50
  -2  -5   1   15.20    2.70
  -2  -5   1   16.50    1.40
  -2  -5   1   17.60    2.90
   1   5  -1  161.18    5.80
   1   5  -1  170.38    8.40
   1   5  -1  168.58    5.00
   1   5  -1  176.68    7.30
   1   5  -1  168.68    6.00
   1   5  -1  175.38    5.00
   1   5  -1  172.88    8.70
   1   5  -1  155.08    7.60
   1   5  -1  173.98    7.80
  -1  -5   1  156.48    7.10
  -1  -5   1  169.08    8.30
  -1  -5   1  178.08    6.80
  -1  -5   1  169.98    5.60
  -1  -5   1  169.48    5.50
  -1  -5   1  166.18    6.50
  -1  -5   1  162.78    6.00
  -1  -5   1  163.88    7.30
  -1  -5   1  167.08    8.20
  -1  -5   1  176.28    8.20
   0   5  -1    7.70    1.40
   0   5  -1    2.80    2.70
   0   5  -1    5.90    2.20
   0   5  -1    4.90    2.30
   0   5  -1    7.60    1.80
   0   5  -1    7.30    0.90
   0   5  -1    5.40    3.30
   0   5  -1    4.00    1.70
   0   5  -1    7.00    0.70
   0   5  -1   12.90    3.20
   0  -5   1    4.10    2.40
   0  -5   1    8.50    1.40
   0  -5   1    7.10    2.00
   0  -5   1    8.90    3.20
   0  -5   1    8.10    2.00
   0  -5   1    8.70    3.30
   0  -5   1    7.00    2.00
   0  -5   1   10.70    2.30
   0  -5   1    5.40    1.60
  -1   5  -1  896.11   26.40
  -1   5  -1  814.82   29.10
  -1   5  -1  869.91   25.30
  -1   5  -1  943.41   24.70
  -1   5  -1  880.61   26.80
  -1   5  -1  881.41   29.50
  -1   5  -1  879.91   27.20
  -1   5  -1  889.31   28.90
   1  -5   1  942.71   25.80
   1  -5   1  874.81   26.40
   1  -5   1  872.91   28.80
   1  -5   1  872.41   28.70
   1  -5   1  896.21   25.60
   1  -5   1  945.61   28.30
   1  -5   1  928.11   28.90
   1  -5   1  919.31   25.20
  -2   5  -1  340.37   12.80
  -2   5  -1  368.56   12.10
  -2   5  -1  354.56   12.10
  -2   5  -1  341.37   15.70
  -2   5  -1  344.27   11.80
  -2   5  -1  357.16   15.90
  -2   5  -1  361.76   11.40
  -2   5  -1  345.47   15.40
  -2   5  -1  346.87   14.30
  -2   5  -1  388.16   15.50
   2  -5   1  372.36   11.20
   2  -5   1  333.47   14.90
   2  -5   1  366.56   10.50
   2  -5   1  357.26   12.80
   2  -5   1  359.16   15.30
   2  -5   1  374.46   15.30
   2  -5   1  339.57   14.90
  -3   5  -1    2.50    1.20
  -3   5  -1   -1.00    2.30
  -3   5  -1    2.90    1.40
  -3   5  -1    5.40    3.60
  -3   5  -1   -2.10    2.10
  -3   5  -1    1.70    1.30
  -3   5  -1    2.70    1.40
   3  -5   1    2.60    2.60
   3  -5   1    0.40    2.80
   3  -5   1    0.50    0.50
   3  -5   1   -1.90    1.30
   3  -5   1    0.80    0.30
   3  -5   1   -1.60    2.20
  -4   5  -1  203.08   12.20
  -4   5  -1  198.48   11.20
  -4   5  -1  202.58   12.30
  -4   5  -1  204.58    8.50
  -4   5  -1  207.38    8.50
  -4   5  -1  203.18   10.00
   4  -5   1  199.88   11.40
   4  -5   1  211.38    6.20
   4  -5   1  216.78   12.40
   4  -5   1  199.98    8.90
   4  -5   1  206.38   11.90
  -5   5  -1   43.70    3.80
  -5   5  -1   35.60    6.60
  -5   5  -1   45.80    4.70
  -5   5  -1   40.00    3.60
   5  -5   1   42.40    2.00
   5  -5   1   46.40    4.00
   5  -5   1   40.50    6.60
   8   4  -1   26.60    1.70
  -8  -4   1   28.50    2.70
  -8  -4   1   23.30    6.00
  -8  -4   1   24.60    1.90
  -8  -4   1   24.50    2.10
  -8  -4   1   23.30    4.30
  -8  -4   1   28.70    3.30
   7   4  -1   61.39    8.40
   7   4  -1   58.29    2.40
  -7  -4   1   62.09    8.00
  -7  -4   1   50.29    4.60
  -7  -4   1   57.69    2.70
  -7  -4   1   50.89    2.70
  -7  -4   1   52.89    3.30
  -7  -4   1   47.70    4.10
  -7  -4   1   55.39    2.70
   6   4  -1   -0.30    2.90
  -6  -4   1   -0.40    0.70
  -6  -4   1    2.40    0.70
  -6  -4   1    1.40    1.60
  -6  -4   1    0.20    0.90
  -6  -4   1   -1.90    1.50
  -6  -4   1    0.20    0.40
  -6  -4   1    1.00    0.60
   5   4  -1  251.07   12.00
   5   4  -1  256.37    9.50
  -5  -4   1  270.27    7.60
  -5  -4   1  256.27    8.10
  -5  -4   1  259.97   10.00
  -5  -4   1  254.77    7.90
  -5  -4   1  261.67    9.50
  -5  -4   1  276.07   11.00
   4   4  -1   98.29    3.50
   4   4  -1   90.59    6.10
   4   4  -1   96.99    4.20
  -4  -4   1   98.09    5.00
  -4  -4   1   96.69    3.20
  -4  -4   1   96.69    3.00
  -4  -4   1   96.09    3.40
  -4  -4   1   93.49    3.70
  -4  -4   1   84.59    4.70
  -4  -4   1   89.39    4.90
  -4  -4   1   79.29    5.30
  -4  -4   1   96.39    3.40
  -4  -4   1   93.09    3.20
   3   4  -1   39.50    3.40
   3   4  -1   38.60    2.10
   3   4  -1   37.40    3.30
   3   4  -1   43.10    2.50
   3   4  -1   37.30    1.90
   3   4  -1   37.50    2.00
   3   4  -1   37.90    1.30
   3   4  -1   36.20    2.30
  -3  -4   1   37.50    2.30
  -3  -4   1   38.40    2.10
  -3  -4   1   39.00    3.20
  -3  -4   1   41.70    3.30
  -3  -4   1   40.40    3.40
  -3  -4   1   34.30    3.30
  -3  -4   1   40.00    1.60
  -3  -4   1   39.50    1.70
  -3  -4   1   39.40    2.30
  -3  -4   1   37.90    1.40
  -3  -4   1   39.20    2.10
   2   4  -1 1071.69   30.70
   2   4  -1 1118.09   31.10
   1   4  -1  166.28    7.10
   1   4  -1  174.68    7.20
   1   4  -1  180.68    5.00
   1   4  -1  164.88    7.50
   1   4  -1  169.98    7.80
   1   4  -1  155.68    7.40
   1   4  -1  183.98    5.70
   1   4  -1  176.58    5.00
   1   4  -1  172.38    5.80
  -1  -4   1  175.68    6.90
  -1  -4   1  175.48    7.40
  -1  -4   1  176.68    5.20
  -1  -4   1  168.08    5.80
  -1  -4   1  171.48    5.30
  -1  -4   1  174.48    6.90
  -1  -4   1  181.58    6.20
  -1  -4   1  175.38    6.30
  -1  -4   1  179.08    7.60
  -1  -4   1  178.38    7.30
   0   4  -1   68.19    5.60
   0   4  -1   76.29    5.60
   0   4  -1   70.59    3.60
   0   4  -1   74.89    4.30
   0   4  -1   74.89    3.30
   0   4  -1   72.99    4.30
   0   4  -1   72.79    4.70
   0   4  -1   62.49    4.90
   0   4  -1   74.59    2.70
   0   4  -1   75.49    2.50
   0  -4   1   74.99    5.20
   0  -4   1   78.59    3.30
   0  -4   1   72.99    3.90
   0  -4   1   78.09    3.60
   0  -4   1   77.69    3.20
   0  -4   1   84.29    5.60
   0  -4   1   76.69    4.40
   0  -4   1   73.49    4.00
   0  -4   1   74.09    5.10
   0  -4   1   73.89    4.00
  -1   4  -1  592.64   18.20
  -1   4  -1  581.84   17.90
  -1   4  -1  586.04   17.00
  -1   4  -1  556.94   20.30
  -1   4  -1  576.84   20.00
  -1   4  -1  598.14   17.20
  -1   4  -1  561.04   20.40
  -1   4  -1  592.04   16.70
  -1   4  -1  615.44   20.20
   1  -4   1  654.93   17.50
   1  -4   1  618.14   19.70
   1  -4   1  621.54   18.50
   1  -4   1  570.84   18.00
   1  -4   1  593.34   17.40
   1  -4   1  593.34   20.10
   1  -4   1  568.84   19.90
   1  -4   1  623.64   17.50
   1  -4   1  601.04   17.00
   1  -4   1  599.64   19.90
  -2   4  -1  698.13   20.10
  -2   4  -1  682.23   19.80
  -2   4  -1  636.24   23.20
  -2   4  -1  727.53   23.30
  -2   4  -1  715.83   24.20
  -2   4  -1  679.33   23.80
  -2   4  -1  684.73   19.90
  -2   4  -1  634.04   22.30
  -2   4  -1  670.03   20.60
   2  -4   1  684.33   23.00
   2  -4   1  670.93   23.20
   2  -4   1  686.13   23.10
   2  -4   1  693.43   19.20
   2  -4   1  697.63   23.30
   2  -4   1  701.73   18.70
   2  -4   1  705.73   20.00
   2  -4   1  743.33   21.30
   2  -4   1  691.43   20.90
  -3   4  -1  505.15   15.90
  -3   4  -1  526.25   20.00
  -3   4  -1  481.15   16.20
  -3   4  -1  485.85   17.30
  -3   4  -1  522.85   18.80
  -3   4  -1  532.65   15.10
  -3   4  -1  475.15   19.30
  -3   4  -1  501.35   15.60
   3  -4   1  515.95   19.00
   3  -4   1  513.95   16.50
   3  -4   1  536.15   19.40
   3  -4   1  512.85   14.00
   3  -4   1  490.65   19.10
  -4   4  -1  122.39    5.70
  -4   4  -1  122.99    9.00
  -4   4  -1  111.89    6.00
  -4   4  -1  131.69    8.10
  -4   4  -1  119.29    8.90
  -4   4  -1  116.79    7.40
  -4   4  -1  117.29    6.60
   4  -4   1  110.79    6.00
   4  -4   1  127.99    8.80
   4  -4   1  122.09    3.80
   4  -4   1  141.29    9.20
   4  -4   1  118.89    8.10
  -5   4  -1   40.30    3.90
  -5   4  -1   29.80    4.60
  -5   4  -1   44.30    3.70
  -5   4  -1   46.20    6.40
  -5   4  -1   35.50    3.20
  -5   4  -1   39.70    5.40
  -5   4  -1   42.10    6.60
   5  -4   1   36.60    6.20
   5  -4   1   38.40    1.80
   5  -4   1   28.20    4.70
   5  -4   1   41.20    3.60
   5  -4   1   48.90    6.80
  -6   4  -1    8.80    2.20
  -6   4  -1    5.00    3.80
  -6   4  -1   10.90    3.00
  -6   4  -1    9.60    2.20
   6  -4   1   10.60    2.20
   6  -4   1   -0.10    3.90
   6  -4   1    7.30    1.50
   8   3  -1   34.60    2.10
   8   3  -1   30.10    4.50
   8   3  -1   29.30    1.90
  -8  -3   1   27.00    2.60
  -8  -3   1   25.00    6.10
  -8  -3   1   29.20    1.90
  -8  -3   1   23.80    4.40
  -8  -3   1   28.30    2.30
  -8  -3   1   28.80    1.60
  -8  -3   1   30.40    3.60
   7   3  -1    3.10    0.70
   7   3  -1    1.90    2.20
   7   3  -1    4.10    4.00
   7   3  -1    5.60    1.00
  -7  -3   1    4.50    1.00
  -7  -3   1    3.30    2.20
  -7  -3   1    4.70    0.70
  -7  -3   1   -2.00    3.00
  -7  -3   1    3.50    1.00
  -7  -3   1    4.30    0.70
  -7  -3   1    5.60    1.80
  -7  -3   1    3.50    1.90
   6   3  -1  596.54   17.70
   6   3  -1  654.13   24.50
   6   3  -1  635.64   18.70
  -6  -3   1  678.03   19.40
  -6  -3   1  615.74   20.30
  -6  -3   1  616.44   18.70
  -6  -3   1  641.94   17.50
  -6  -3   1  626.94   16.90
  -6  -3   1  645.94   18.40
  -6  -3   1  643.54   18.70
   5   3  -1  145.69    6.40
   5   3  -1  139.39    4.40
   5   3  -1  126.89    8.60
  -5  -3   1  140.89    5.20
  -5  -3   1  145.19    4.10
  -5  -3   1  139.49    6.50
  -5  -3   1  129.39    6.70
  -5  -3   1  138.09    5.10
  -5  -3   1  135.99    5.00
  -5  -3   1  145.79    6.40
  -5  -3   1  141.19    4.70
  -5  -3   1  139.39    5.70
   4   3  -1   17.30    0.90
   4   3  -1   23.40    2.50
  -4  -3   1   17.20    2.10
  -4  -3   1   16.80    1.10
  -4  -3   1   13.80    0.80
  -4  -3   1   17.00    1.40
  -4  -3   1   19.50    2.70
  -4  -3   1   15.70    1.20
  -4  -3   1   19.30    3.00
  -4  -3   1   15.20    2.50
  -4  -3   1   19.20    1.40
  -4  -3   1   17.80    2.50
  -4  -3   1   17.50    1.00
  -4  -3   1   17.30    0.80
  -3  -3   1  787.22   22.60
  -3  -3   1  764.42   22.00
   2   3  -1   21.30    1.40
   2   3  -1   23.60    2.30
   2   3  -1   20.40    2.10
   2   3  -1   22.20    1.10
   2   3  -1   21.50    1.00
   2   3  -1   23.90    2.50
   2   3  -1   19.40    1.20
   2   3  -1   21.80    0.90
   2   3  -1   21.40    2.10
   2   3  -1   21.90    1.80
  -2  -3   1   23.30    2.50
  -2  -3   1   23.80    1.40
  -2  -3   1   20.80    1.30
  -2  -3   1   20.70    1.70
  -2  -3   1   22.80    0.80
  -2  -3   1   22.70    1.90
  -2  -3   1   21.50    0.90
  -2  -3   1   24.00    1.50
  -2  -3   1   22.00    1.10
  -2  -3   1   20.40    2.30
  -2  -3   1   21.20    2.10
   1   3  -1  356.16   11.20
   1   3  -1  357.16   11.70
   1   3  -1  341.97   11.30
   1   3  -1  332.77   11.10
  -1  -3   1  353.66   11.00
  -1  -3   1  362.76   10.20
  -1  -3   1  356.96   11.10
  -1  -3   1  345.47   11.20
  -1  -3   1  358.26   11.10
  -1  -3   1  353.16   10.30
  -1  -3   1  361.26   11.40
   0   3  -1   81.19    4.90
   0   3  -1   79.79    4.30
   0   3  -1   88.79    2.90
   0   3  -1   80.89    2.70
   0   3  -1   78.79    4.00
   0   3  -1   91.49    4.90
   0   3  -1   82.99    3.20
   0   3  -1   81.19    4.00
   0   3  -1   84.29    3.60
   0  -3   1   82.09    3.80
   0  -3   1   87.09    3.90
   0  -3   1   89.79    3.40
   0  -3   1   85.59    3.20
   0  -3   1   83.79    4.20
   0  -3   1   86.29    3.70
   0  -3   1   80.49    4.70
   0  -3   1   89.49    3.20
   0  -3   1   87.49    4.60
  -1   3  -1  547.05   18.90
  -1   3  -1  572.74   16.90
  -1   3  -1  597.14   16.90
  -1   3  -1  568.34   18.80
  -1   3  -1  584.14   17.10
  -1   3  -1  573.74   17.00
  -1   3  -1  587.84   18.70
   1  -3   1  582.94   17.20
   1  -3   1  616.94   18.80
   1  -3   1  562.94   18.90
   1  -3   1  587.54   16.30
   1  -3   1  584.94   16.60
   1  -3   1  621.34   17.80
   1  -3   1  585.94   18.50
   1  -3   1  567.04   18.80
   1  -3   1  616.64   16.80
  -2   3  -1  222.18    8.00
  -2   3  -1  236.18    9.90
  -2   3  -1  222.18    7.80
  -2   3  -1  220.78    9.90
  -2   3  -1  217.98   10.10
  -2   3  -1  206.98    9.10
  -2   3  -1  233.58    8.10
  -2   3  -1  228.38   10.70
  -2   3  -1  222.08    8.90
  -2   3  -1  235.18   10.50
  -2   3  -1  229.98    7.60
   2  -3   1  239.88    8.50
   2  -3   1  231.98    6.50
   2  -3   1  223.18    8.30
   2  -3   1  228.58    7.00
   2  -3   1  228.28   10.10
   2  -3   1  235.68   10.20
   2  -3   1  236.88    7.00
   2  -3   1  235.18   10.10
  -3   3  -1   39.30    2.50
  -3   3  -1   41.90    3.10
  -3   3  -1   39.10    5.20
  -3   3  -1   36.50    4.00
  -3   3  -1   41.00    3.10
  -3   3  -1   39.10    4.80
  -3   3  -1   32.10    4.80
  -3   3  -1   34.60    5.20
  -3   3  -1   42.70    4.40
  -3   3  -1   34.50    2.60
   3  -3   1   36.70    3.10
   3  -3   1   43.50    5.20
   3  -3   1   40.40    1.30
   3  -3   1   41.40    2.10
   3  -3   1   41.10    5.30
   3  -3   1   48.90    5.30
   3  -3   1   40.80    1.70
   3  -3   1   38.90    5.20
  -4   3  -1    1.60    2.00
  -4   3  -1    4.10    2.80
  -4   3  -1    1.80    1.30
  -4   3  -1    0.80    2.80
  -4   3  -1    2.50    1.40
  -4   3  -1    1.90    2.20
  -4   3  -1    1.80    1.10
   4  -3   1    2.40    0.50
   4  -3   1   -1.50    2.00
   4  -3   1    1.00    1.00
   4  -3   1   -0.10    2.50
   4  -3   1   -0.20    2.10
  -5   3  -1   44.60    3.40
  -5   3  -1   41.50    3.70
  -5   3  -1   47.70    3.30
  -5   3  -1   41.90    6.30
  -5   3  -1   37.90    4.30
  -5   3  -1   43.10    5.80
  -5   3  -1   53.39    6.00
   5  -3   1   47.10    2.00
   5  -3   1   43.80    3.40
   5  -3   1   44.60    6.10
   5  -3   1   46.80    5.60
   5  -3   1   43.10    8.70
  -6   3  -1   13.40    4.50
  -6   3  -1   19.70    3.30
  -6   3  -1   25.00    3.00
  -6   3  -1   18.70    4.30
   6  -3   1   20.80    2.80
   6  -3   1   18.00    1.70
   6  -3   1   18.60    5.00
   8   2  -1   50.49    2.80
   8   2  -1   51.29    3.70
   8   2  -1   56.69    6.40
  -8  -2   1   52.19    3.20
  -8  -2   1   50.19    2.20
  -8  -2   1   56.79    3.00
  -8  -2   1   43.10    4.70
  -8  -2   1   47.30    5.70
  -8  -2   1   49.99    7.80
   7   2  -1   49.70    5.40
   7   2  -1   47.10    4.40
   7   2  -1   46.20    2.50
  -7  -2   1   46.30    4.80
  -7  -2   1   48.40    1.70
  -7  -2   1   47.10    2.70
  -7  -2   1   44.90    4.50
  -7  -2   1   45.70    2.60
  -7  -2   1   52.49    3.10
  -7  -2   1   44.60    2.10
  -7  -2   1   54.29    7.80
   6   2  -1    6.50    1.00
   6   2  -1    9.80    2.60
   6   2  -1    7.70    1.90
   6   2  -1   13.90    4.60
  -6  -2   1    9.10    2.50
  -6  -2   1    7.50    1.10
  -6  -2   1    6.80    2.30
  -6  -2   1    8.70    1.30
  -6  -2   1    9.00    0.70
  -6  -2   1    6.50    3.70
  -6  -2   1   11.00    1.90
  -6  -2   1   12.40    2.40
  -6  -2   1    7.50    1.10
   5   2  -1  630.64   18.90
   5   2  -1  648.04   18.70
   5   2  -1  642.54   23.40
  -5  -2   1  653.93   17.90
  -5  -2   1  596.34   19.60
  -5  -2   1  660.23   18.00
  -5  -2   1  671.63   17.50
  -5  -2   1  694.63   19.00
  -5  -2   1  662.13   19.20
  -5  -2   1  633.24   18.80
  -5  -2   1  645.34   20.10
   4   2  -1  308.57    9.10
   4   2  -1  313.57    9.40
   4   2  -1  320.27   10.60
   4   2  -1  322.17   12.90
  -4  -2   1  312.47    9.50
  -4  -2   1  319.77    9.80
  -4  -2   1  317.47    9.90
  -4  -2   1  300.67   10.60
  -4  -2   1  321.67    9.00
  -4  -2   1  329.17   10.20
  -4  -2   1  307.17   10.60
  -4  -2   1  337.47    9.40
  -4  -2   1  341.57   12.20
  -4  -2   1  320.07    9.10
  -4  -2   1  311.87    9.50
   3   2  -1  107.99    4.30
   3   2  -1  105.59    5.70
   3   2  -1  108.29    3.20
  -3  -2   1  108.39    4.50
  -3  -2   1  106.69    3.80
  -3  -2   1  105.59    4.50
  -3  -2   1  112.39    5.30
  -3  -2   1  110.09    3.10
  -3  -2   1  109.09    3.20
  -3  -2   1  106.59    3.50
  -3  -2   1  109.19    4.70
  -3  -2   1  103.89    4.20
  -3  -2   1  111.69    3.40
   2   2  -1  708.53   44.70
   2   2  -1  617.64   68.29
   2   2  -1  687.33   41.70
   2   2  -1  629.44   62.59
  -2  -2   1  675.13   29.10
   1   2  -1  421.66   78.09
   1   2  -1  570.04   29.90
   1   2  -1  379.56   71.19
   1   2  -1  591.64   30.90
  -1  -2   1  553.14   35.30
  -1  -2   1  499.55   66.59
  -1  -2   1  491.65   29.90
  -1  -2   1  528.95   64.09
   0   2  -1 1766.52  165.88
   0  -2   1 2379.66   92.89
   0  -2   1 2339.77  187.88
   0  -2   1 2282.97  173.28
  -1   2  -1   87.59    3.20
  -1   2  -1   84.69    3.40
  -1   2  -1   83.09    3.90
  -1   2  -1   91.39    5.20
  -1   2  -1   78.89    4.90
  -1   2  -1   81.99    3.20
  -1   2  -1   92.99    3.80
  -1   2  -1   87.39    3.80
  -1   2  -1   77.69    4.50
  -1   2  -1   85.79    4.50
   1  -2   1   85.29    4.80
   1  -2   1   92.09    3.50
   1  -2   1   81.59    4.60
   1  -2   1   83.49    3.70
   1  -2   1   86.69    3.00
   1  -2   1  101.29    4.90
   1  -2   1   88.89    3.20
   1  -2   1   94.69    4.90
   1  -2   1   91.19    4.20
   1  -2   1   79.69    3.00
  -2   2  -1 1606.54   44.40
  -2   2  -1 1615.94   44.60
  -2   2  -1 1465.75   44.20
  -2   2  -1 1627.24   44.80
   2  -2   1 1602.54   44.10
  -3   2  -1   19.80    4.00
  -3   2  -1   15.70    2.70
  -3   2  -1   17.00    2.50
  -3   2  -1   12.10    2.90
  -3   2  -1   14.60    3.10
  -3   2  -1   14.20    1.80
  -3   2  -1   18.20    3.70
  -3   2  -1   11.60    2.90
  -3   2  -1   11.70    2.10
   3  -2   1   13.10    2.90
   3  -2   1   15.10    0.80
   3  -2   1   16.30    2.50
   3  -2   1   11.90    1.80
   3  -2   1   19.30    3.70
   3  -2   1   19.40    3.50
   3  -2   1   13.80    1.10
  -4   2  -1    1.20    2.40
  -4   2  -1   -0.90    1.40
  -4   2  -1    1.90    2.10
  -4   2  -1   -0.90    1.20
  -4   2  -1    1.00    0.90
  -4   2  -1    2.00    1.30
  -4   2  -1   -0.40    2.20
   4  -2   1    0.60    0.50
   4  -2   1    0.20    0.90
   4  -2   1    1.20    0.40
   4  -2   1    3.40    2.70
   4  -2   1    4.30    2.90
   4  -2   1    0.70    1.90
  -5   2  -1  171.98    9.90
  -5   2  -1  168.68   10.10
  -5   2  -1  177.28    8.10
  -5   2  -1  175.88    8.00
  -5   2  -1  171.08    9.80
  -5   2  -1  188.58    6.70
  -5   2  -1  188.28    6.90
   5  -2   1  178.78    8.60
   5  -2   1  189.68    5.70
   5  -2   1  177.98   10.10
   5  -2   1  183.78    7.30
   5  -2   1  174.98    9.90
  -6   2  -1   34.90    5.30
  -6   2  -1   26.80    5.10
  -6   2  -1   30.30    2.50
  -6   2  -1   25.70    5.00
  -6   2  -1   30.00    2.80
  -6   2  -1   25.50    3.10
  -6   2  -1   29.20    3.90
   6  -2   1   24.50    5.10
   6  -2   1   25.30    3.70
   6  -2   1   25.20    2.10
   6  -2   1   28.30    2.70
  -7   2  -1    3.20    2.60
  -7   2  -1    2.60    1.50
  -7   2  -1   -4.50    2.30
  -7   2  -1    1.60    2.00
   7  -2   1    1.40    1.10
   8   1  -1    0.70    6.30
   8   1  -1   10.90    1.70
   8   1  -1   18.70    3.30
  -8  -1   1   14.40    2.20
  -8  -1   1   12.40    1.20
   7   1  -1   24.00    3.70
   7   1  -1   27.20    3.70
   7   1  -1   29.00    5.00
  -7  -1   1   24.00    3.90
  -7  -1   1   26.00    3.60
  -7  -1   1   25.80    1.40
  -7  -1   1   31.80    2.90
  -7  -1   1   30.40    6.10
  -7  -1   1   28.00    2.20
  -7  -1   1   21.40    3.90
   6   1  -1  133.19    7.10
   6   1  -1  147.79    5.40
   6   1  -1  139.59    8.10
  -6  -1   1  143.29    5.20
  -6  -1   1  144.59    6.50
  -6  -1   1  142.79   10.00
  -6  -1   1  137.59    7.30
  -6  -1   1  146.19    5.30
  -6  -1   1  136.79    4.60
  -6  -1   1  141.59    7.70
  -6  -1   1  148.89    6.40
   5   1  -1  742.13   20.20
   5   1  -1  695.53   25.70
   5   1  -1  748.03   22.60
   5   1  -1  727.93   22.10
  -5  -1   1  683.33   22.20
  -5  -1   1  685.63   21.20
  -5  -1   1  752.92   21.40
  -5  -1   1  760.72   20.40
  -5  -1   1  736.93   21.60
  -5  -1   1  751.62   22.40
   4   1  -1 1185.48   31.10
   4   1  -1 1096.99   35.00
   4   1  -1 1151.98   32.10
   4   1  -1 1131.59   31.60
  -4  -1   1 1093.39   31.50
  -4  -1   1 1178.58   32.10
  -4  -1   1 1159.28   34.10
  -4  -1   1 1180.38   31.60
  -4  -1   1 1208.08   30.90
  -4  -1   1 1136.79   31.70
   3   1  -1  947.11   97.09
   3   1  -1  906.01  101.29
  -3  -1   1 1167.88   53.69
  -3  -1   1 1182.48   54.99
  -3  -1   1 1244.38   89.39
  -3  -1   1 1279.47   96.79
   2   1  -1  440.16   47.50
   2   1  -1  421.56   49.50
  -2  -1   1  600.14   41.50
  -2  -1   1  654.63   46.50
   1   1  -1 8285.67  277.27
   0   1  -1  600.14   67.99
   0   1  -1  624.14   65.19
   0  -1   1  828.32   79.09
   0  -1   1  830.32   35.90
   0  -1   1  766.82   70.69
  -1   1  -1  713.83   95.69
  -1   1  -1  990.70   51.69
   1  -1   1 1341.27  159.58
   1  -1   1  898.31  105.99
   1  -1   1  932.51   49.00
   1  -1   1  944.81   50.29
  -2   1  -1 1171.48   32.40
   2  -1   1 1127.59   32.00
  -3   1  -1  695.93   20.40
  -3   1  -1  682.53   21.70
  -3   1  -1  724.03   22.00
  -3   1  -1  676.33   22.40
  -3   1  -1  708.33   20.80
  -3   1  -1  688.13   20.50
  -3   1  -1  703.13   19.40
  -3   1  -1  691.53   20.70
  -3   1  -1  723.73   22.80
   3  -1   1  696.13   21.20
   3  -1   1  712.83   20.60
   3  -1   1  716.63   21.10
   3  -1   1  730.03   22.00
  -4   1  -1    0.90    1.70
  -4   1  -1    1.60    0.80
  -4   1  -1    4.70    1.50
  -4   1  -1    2.60    2.30
  -4   1  -1    0.00    2.50
  -4   1  -1    2.70    2.60
  -4   1  -1    2.70    1.70
  -4   1  -1    3.00    1.00
  -4   1  -1    2.40    2.60
   4  -1   1    3.50    1.10
   4  -1   1    6.00    2.80
   4  -1   1    3.20    0.60
   4  -1   1    2.20    2.10
   4  -1   1    2.30    1.70
  -5   1  -1  198.98    7.70
  -5   1  -1  202.48    8.80
  -5   1  -1  213.48    7.00
  -5   1  -1  206.68   10.00
  -5   1  -1  175.48   10.60
  -5   1  -1  197.88    6.70
  -5   1  -1  219.78   10.20
   5  -1   1  206.38    6.50
   5  -1   1  208.68    7.60
   5  -1   1  211.38   10.50
   5  -1   1  198.38   10.00
  -6   1  -1  135.79    7.90
  -6   1  -1  128.79    5.20
  -6   1  -1  114.09    7.80
  -6   1  -1  120.39    6.90
  -6   1  -1  112.29    8.80
  -6   1  -1  105.89    5.00
  -6   1  -1  110.49    4.60
   6  -1   1  108.99    7.80
   6  -1   1  121.19    5.40
   6  -1   1  135.29    8.60
   6  -1   1  116.09    5.80
   6  -1   1  111.29    4.60
  -7   1  -1   50.39    5.30
  -7   1  -1   38.10    5.70
  -7   1  -1   39.10    3.20
  -7   1  -1   45.70    6.80
  -7   1  -1   32.30    4.40
   7  -1   1   42.90    3.10
   7  -1   1   43.00    6.00
   7  -1   1   29.10    5.40
   8   0  -1    1.30    0.80
   8   0  -1   -3.20    3.30
  -8   0   1   -2.00    2.50
  -8   0   1    0.00    1.20
  -8   0   1   -1.90    2.90
  -8   0   1    3.90    2.30
   7   0  -1   44.00    2.90
   7   0  -1   32.20    4.70
   7   0  -1   42.60    6.30
  -7   0   1   42.20    3.00
  -7   0   1   48.90    3.70
  -7   0   1   38.90    5.30
  -7   0   1   45.00    7.30
  -7   0   1   45.90    4.10
  -7   0   1   35.40    4.80
  -7   0   1   40.30    2.00
   6   0  -1   48.80    5.00
   6   0  -1   41.70    3.30
   6   0  -1   47.90    6.10
   6   0  -1   44.00    2.80
  -6   0   1   47.50    5.40
  -6   0   1   45.70    3.20
  -6   0   1   34.90    6.10
  -6   0   1   46.00    4.40
  -6   0   1   46.70    1.90
  -6   0   1   49.80    4.30
  -6   0   1   44.50    2.70
   5   0  -1   54.49    5.80
   5   0  -1   56.29    7.20
   5   0  -1   47.30    3.80
   5   0  -1   45.20    4.70
   5   0  -1   46.70    2.70
  -5   0   1   55.99    5.30
  -5   0   1   48.00    4.10
  -5   0   1   49.20    1.80
  -5   0   1   43.10    2.90
  -5   0   1   42.30    4.10
  -5   0   1   47.60    2.50
  -5   0   1   41.30    6.00
  -5   0   1   44.40    2.80
   4   0  -1   22.50    1.70
   4   0  -1   24.10    1.80
   4   0  -1   27.40    3.50
   4   0  -1   22.50    3.40
   4   0  -1   25.50    2.00
   4   0  -1   22.70    2.00
   4   0  -1   26.20    3.20
   4   0  -1   21.40    4.40
  -4   0   1   27.40    3.10
  -4   0   1   24.30    2.30
  -4   0   1   29.30    3.70
  -4   0   1   20.80    1.30
  -4   0   1   26.40    3.90
  -4   0   1   23.50    2.80
  -4   0   1   20.70    1.40
  -4   0   1   22.10    1.00
  -4   0   1   25.50    2.80
  -4   0   1   22.00    1.00
   3   0  -1    3.60    1.60
   3   0  -1    2.80    2.20
   3   0  -1    3.90    1.80
   3   0  -1    2.00    0.70
   3   0  -1    2.80    0.80
   3   0  -1    2.60    0.90
   3   0  -1    3.70    0.70
   3   0  -1    2.70    0.50
  -3   0   1    4.30    1.90
  -3   0   1    2.90    1.10
  -3   0   1    2.70    1.60
  -3   0   1    2.60    0.30
  -3   0   1    4.10    1.10
  -3   0   1    2.00    1.20
  -3   0   1    2.00    1.50
  -3   0   1    2.70    0.50
  -3   0   1    3.30    0.40
  -3   0   1    1.50    1.10
   2   0  -1    7.30    1.00
   2   0  -1    9.90    1.80
   2   0  -1    8.10    0.80
   2   0  -1    6.20    1.00
   2   0  -1    8.80    0.70
   2   0  -1    8.10    1.60
   2   0  -1    6.70    0.50
   2   0  -1    7.90    2.10
   2   0  -1    6.60    1.30
  -2   0   1    7.00    0.80
  -2   0   1    7.60    1.80
  -2   0   1   10.40    1.60
  -2   0   1    7.70    1.10
  -2   0   1   10.40    1.70
  -2   0   1    5.80    0.50
  -2   0   1    6.10    0.40
  -2   0   1    6.70    1.00
  -2   0   1    6.40    0.30
  -2   0   1    7.20    1.50
  -2   0   1    5.20    1.10
   1   0  -1 6506.75  260.47
  -1   0   1 7277.17  263.87
  -1   0  -1  640.34   71.19
  -1   0  -1  670.83   59.09
   1   0   1  822.52   67.89
   1   0   1  770.02   32.20
   1   0   1  735.43   60.99
  -2   0  -1  321.67    9.30
  -2   0  -1  302.27    9.50
  -2   0  -1  300.07   10.70
  -2   0  -1  322.87    9.00
  -2   0  -1  324.47   11.00
  -2   0  -1  305.17    9.70
  -2   0  -1  302.07    8.60
  -2   0  -1  316.67    9.90
   2   0   1  307.37    9.50
   2   0   1  308.17    9.80
   2   0   1  318.47    9.60
   2   0   1  318.97    9.30
   2   0   1  308.47    9.40
  -3   0  -1 1370.76  151.38
  -3   0  -1 1816.42   83.19
  -3   0  -1 1555.74  150.48
   3   0   1 1635.24  163.78
   3   0   1 1735.63   81.69
   3   0   1 1587.04  151.98
  -4   0  -1  329.57    9.40
  -4   0  -1  335.67   12.00
  -4   0  -1  324.37   11.40
  -4   0  -1  332.47    9.90
  -4   0  -1  336.17    8.90
  -4   0  -1  330.37   13.80
  -4   0  -1  324.87    9.60
  -4   0  -1  327.77   11.00
  -4   0  -1  327.67   11.90
  -4   0  -1  331.07    9.90
  -4   0  -1  334.67   13.50
   4   0   1  327.47    9.60
   4   0   1  337.87   10.50
   4   0   1  314.17   11.20
   4   0   1  329.77   11.90
   4   0   1  351.26   12.30
   4   0   1  322.37   10.00
   4   0   1  301.07   10.20
   4   0   1  328.87    9.20
  -5   0  -1  324.27   12.40
  -5   0  -1  306.77   14.20
  -5   0  -1  318.67    8.40
  -5   0  -1  322.37   12.10
  -5   0  -1  305.27   11.60
  -5   0  -1  320.07    9.50
  -5   0  -1  313.57    8.80
  -5   0  -1  312.07   10.20
  -5   0  -1  312.17    9.30
   5   0   1  302.67    9.60
   5   0   1  314.57   10.10
   5   0   1  304.47   12.30
   5   0   1  316.37   10.00
   5   0   1  306.27    9.10
   5   0   1  324.17   12.70
  -6   0  -1    3.00    0.90
  -6   0  -1    1.80    3.30
  -6   0  -1    2.50    0.50
  -6   0  -1    0.70    2.10
  -6   0  -1    3.70    2.00
  -6   0  -1    1.80    0.90
  -6   0  -1    2.40    3.30
   6   0   1    4.70    3.30
   6   0   1    3.70    2.40
   6   0   1    1.20    1.40
   6   0   1    1.70    1.10
   6   0   1    2.10    0.90
  -7   0  -1    6.20    2.80
  -7   0  -1   13.00    2.90
  -7   0  -1   10.80    4.20
  -7   0  -1    9.60    2.80
  -7   0  -1   10.20    1.80
   7   0   1    9.50    3.30
   7   0   1    7.90    3.50
   7   0   1   13.60    2.00
  -8   0  -1   -1.50    2.20
  -8   0  -1    8.20    3.50
  -8   0  -1    6.40    2.50
  -8   0  -1    1.80    1.40
   8   0   1    1.90    0.90
   8   0   1   -3.60    2.80
   7  -1  -1    0.40    2.60
   7  -1  -1   -4.30    3.00
   7  -1  -1    0.60    0.90
  -7   1   1    2.90    3.50
  -7   1   1   -3.80    2.40
  -7   1   1   -0.30    1.00
  -7   1   1    5.70    2.10
  -7   1   1   -0.90    1.60
   6  -1  -1    0.60    3.20
   6  -1  -1   -3.20    1.50
  -6   1   1   -2.30    2.40
  -6   1   1    0.40    1.70
  -6   1   1   -0.60    0.80
  -6   1   1    3.90    3.00
  -6   1   1    0.50    1.70
  -6   1   1   -2.10    0.90
  -6   1   1    2.10    1.30
  -6   1   1    0.70    0.90
   5  -1  -1    2.50    2.30
   5  -1  -1    2.80    2.80
   5  -1  -1    1.40    2.00
   5  -1  -1    3.00    1.10
   5  -1  -1    3.50    1.10
  -5   1   1    1.00    1.50
  -5   1   1    1.10    0.90
  -5   1   1    0.70    1.60
  -5   1   1    5.30    3.20
  -5   1   1    2.60    2.40
  -5   1   1    4.00    2.80
  -5   1   1    2.80    0.70
   4  -1  -1  823.42   26.50
   4  -1  -1  845.52   22.60
   4  -1  -1  839.72   25.60
  -4   1   1  824.72   24.30
  -4   1   1  832.12   27.40
  -4   1   1  830.82   25.50
  -4   1   1  813.62   26.70
  -4   1   1  831.72   26.20
  -4   1   1  819.62   24.50
  -4   1   1  854.61   24.80
   3  -1  -1  194.68    7.70
   3  -1  -1  211.88    6.10
   3  -1  -1  211.58    8.90
   3  -1  -1  207.08    7.10
   3  -1  -1  206.38    8.00
   3  -1  -1  212.48    5.70
   3  -1  -1  207.08    9.10
   3  -1  -1  223.68   10.10
  -3   1   1  204.68    8.90
  -3   1   1  212.38    5.90
  -3   1   1  206.48    9.10
  -3   1   1  211.98    8.60
  -3   1   1  209.08    9.60
  -3   1   1  208.98    7.60
  -3   1   1  209.18    7.80
  -3   1   1  216.78    6.20
  -3   1   1  216.38    6.50
  -3   1   1  205.88    7.40
  -3   1   1  215.28    8.40
   2  -1  -1   99.89    5.50
   2  -1  -1   99.49    2.80
   2  -1  -1  103.39    4.10
   2  -1  -1   95.69    5.00
   2  -1  -1  101.49    5.30
   2  -1  -1  103.79    4.30
   2  -1  -1  102.29    2.90
   2  -1  -1  101.09    3.20
   2  -1  -1  105.39    4.80
  -2   1   1  101.59    4.20
  -2   1   1   99.79    5.10
  -2   1   1  105.09    5.00
  -2   1   1  104.19    3.30
  -2   1   1  101.59    4.20
  -2   1   1   94.09    4.90
  -2   1   1  101.49    3.30
  -2   1   1   99.29    4.40
  -2   1   1  100.19    3.00
  -2   1   1   95.89    5.10
   1  -1  -1 2809.82  101.79
   1  -1  -1 2110.29  172.38
   1  -1  -1 2999.10  220.38
  -1   1   1 2190.48  172.98
   0  -1  -1 2697.23  144.59
   0  -1  -1 2775.52  154.58
   0   1   1 2932.11  146.99
   0   1   1 2801.72  153.18
  -1  -1  -1  964.90   50.79
   1   1   1 1289.37   48.80
  -2  -1  -1  263.87    7.50
  -2  -1  -1  256.57    8.10
  -2  -1  -1  266.67    7.90
  -2  -1  -1  280.07    9.30
  -2  -1  -1  279.57    7.50
   2   1   1  266.97    9.40
   2   1   1  263.57    7.90
   2   1   1  270.07    7.90
  -3  -1  -1   55.79    4.20
  -3  -1  -1   58.79    2.40
  -3  -1  -1   52.59    2.80
  -3  -1  -1   58.39    3.10
  -3  -1  -1   50.49    2.70
  -3  -1  -1   57.49    3.00
  -3  -1  -1   57.29    4.40
  -3  -1  -1   55.69    2.40
  -3  -1  -1   54.19    3.10
  -3  -1  -1   58.69    2.00
  -3  -1  -1   55.99    1.90
  -3  -1  -1   57.19    2.00
   3   1   1   55.99    4.60
   3   1   1   56.29    2.00
   3   1   1   56.29    3.00
   3   1   1   53.79    2.20
   3   1   1   53.89    2.60
   3   1   1   57.99    2.80
  -4  -1  -1  157.38    6.30
  -4  -1  -1  151.98    8.40
  -4  -1  -1  151.18    4.40
  -4  -1  -1  151.98    5.80
  -4  -1  -1  155.48    6.00
  -4  -1  -1  143.59    4.60
  -4  -1  -1  152.98    4.80
  -4  -1  -1  159.08    6.40
  -4  -1  -1  143.99    5.50
  -4  -1  -1  152.18    6.40
   4   1   1  148.79    4.60
   4   1   1  147.99    5.00
   4   1   1  159.48    6.60
   4   1   1  154.98    4.50
   4   1   1  144.59    6.30
   4   1   1  150.38    5.60
  -5  -1  -1    7.10    1.70
  -5  -1  -1    5.70    0.50
  -5  -1  -1    3.60    2.00
  -5  -1  -1    4.10    3.10
  -5  -1  -1    6.40    0.80
  -5  -1  -1    3.90    1.60
  -5  -1  -1    9.20    2.30
  -5  -1  -1    7.30    1.00
  -5  -1  -1    8.20    2.20
  -5  -1  -1    6.20    0.80
   5   1   1    7.20    1.80
   5   1   1    6.30    0.80
   5   1   1    5.20    1.00
   5   1   1    3.30    2.10
   5   1   1    9.70    2.70
  -6  -1  -1   72.59    5.10
  -6  -1  -1   73.09    3.20
  -6  -1  -1   62.99    5.00
  -6  -1  -1   74.79    2.50
  -6  -1  -1   72.59    2.50
  -6  -1  -1   66.99    7.20
  -6  -1  -1   81.59    5.00
  -6  -1  -1   78.19    4.40
   6   1   1   77.49    5.80
   6   1   1   71.19    3.40
   6   1   1   70.49    5.30
   6   1   1   71.39    4.20
  -7  -1  -1    2.10    1.60
  -7  -1  -1    2.10    1.70
  -7  -1  -1    0.20    0.30
  -7  -1  -1    0.00    0.80
  -7  -1  -1   -1.50    1.60
  -7  -1  -1    3.10    3.00
  -7  -1  -1   -0.30    1.30
  -7  -1  -1   -1.00    1.70
   7   1   1    1.50    2.00
   7   1   1    0.10    0.60
   7   1   1   -3.60    2.20
  -8  -1  -1   43.20    5.60
  -8  -1  -1   45.40   10.90
  -8  -1  -1   46.30    3.20
  -8  -1  -1   54.89    3.90
  -8  -1  -1   40.10    5.80
   8   1   1   51.79    9.00
   8   1   1   37.50    4.80
   8   1   1   43.50    2.90
   7  -2  -1    4.00    1.40
   7  -2  -1   -0.80    3.70
  -7   2   1    4.20    1.70
  -7   2   1   -2.60    3.10
  -7   2   1    2.60    2.70
  -7   2   1    2.50    3.40
   6  -2  -1   20.40    5.50
   6  -2  -1   15.70    4.00
   6  -2  -1    8.70    3.20
   6  -2  -1   16.20    2.30
  -6   2   1   13.60    2.70
  -6   2   1   14.20    2.20
  -6   2   1   13.50    2.90
  -6   2   1   16.30    4.60
  -6   2   1   19.60    3.90
  -6   2   1   17.40    4.60
   5  -2  -1  142.39    9.00
   5  -2  -1  152.48    5.70
   5  -2  -1  148.39    8.60
   5  -2  -1  161.78    6.80
   5  -2  -1  160.18   10.20
  -5   2   1  154.98    7.90
  -5   2   1  170.98    5.70
  -5   2   1  150.38    7.50
  -5   2   1  170.88   10.00
  -5   2   1  158.48    9.90
  -5   2   1  168.58    9.00
  -5   2   1  167.48    6.30
   4  -2  -1   38.90    5.60
   4  -2  -1   47.30    1.70
   4  -2  -1   43.60    2.10
   4  -2  -1   49.60    5.50
   4  -2  -1   46.20    3.20
   4  -2  -1   41.60    5.20
  -4   2   1   50.29    5.20
  -4   2   1   46.80    2.60
  -4   2   1   43.80    2.70
  -4   2   1   49.20    2.80
  -4   2   1   43.30    3.70
  -4   2   1   56.09    5.90
  -4   2   1   46.30    4.60
  -4   2   1   47.30    5.80
   3  -2  -1  670.13   22.30
   3  -2  -1  665.33   21.80
   3  -2  -1  648.64   21.60
   3  -2  -1  650.03   20.00
   3  -2  -1  653.13   19.50
  -3   2   1  649.34   21.40
  -3   2   1  655.13   20.50
  -3   2   1  672.23   21.70
  -3   2   1  637.74   19.60
  -3   2   1  694.73   21.40
  -3   2   1  669.43   18.40
  -3   2   1  673.83   18.20
  -3   2   1  677.23   18.50
  -3   2   1  675.33   22.10
  -3   2   1  675.83   22.00
   2  -2  -1   14.60    3.30
   2  -2  -1   16.20    2.70
   2  -2  -1   11.60    2.50
   2  -2  -1   15.90    2.10
   2  -2  -1   15.50    2.00
   2  -2  -1   14.90    0.70
   2  -2  -1   16.10    3.00
   2  -2  -1   17.60    1.00
   2  -2  -1   14.70    1.00
  -2   2   1   15.40    2.60
  -2   2   1   15.70    1.90
  -2   2   1   16.50    1.60
  -2   2   1   17.50    2.90
  -2   2   1   14.70    2.60
  -2   2   1   14.70    1.30
  -2   2   1   15.60    2.00
  -2   2   1   15.80    1.60
  -2   2   1   13.30    2.70
  -2   2   1   15.10    2.80
   1  -2  -1  953.40   27.80
  -1   2   1  961.60   27.60
  -1   2   1  988.30   27.60
  -1   2   1  952.70   26.80
   0  -2  -1 2143.49  178.48
   0  -2  -1 2018.10  163.88
   0   2   1 2378.46  184.98
  -1  -2  -1  773.32   82.69
  -1  -2  -1  885.51   42.20
  -1  -2  -1  802.12   79.19
   1   2   1  695.13   73.19
   1   2   1  923.41   42.70
   1   2   1  857.51   42.40
  -2  -2  -1  559.04   18.60
   2   2   1  490.25   32.10
  -3  -2  -1  157.18    5.70
  -3  -2  -1  147.99    5.60
  -3  -2  -1  157.28    5.30
  -3  -2  -1  164.48    6.80
  -3  -2  -1  154.28    4.80
  -3  -2  -1  153.68    5.10
  -3  -2  -1  161.58    4.70
  -3  -2  -1  159.08    6.10
   3   2   1  149.49    5.50
   3   2   1  152.38    7.20
   3   2   1  165.58    6.00
  -4  -2  -1    1.60    1.30
  -4  -2  -1   -0.20    0.40
  -4  -2  -1    0.50    0.30
  -4  -2  -1    0.30    0.80
  -4  -2  -1   -0.90    0.80
  -4  -2  -1   -0.30    0.40
  -4  -2  -1   -1.30    1.60
  -4  -2  -1    0.00    1.10
  -4  -2  -1    0.20    0.30
  -4  -2  -1    0.20    0.60
   4   2   1   -1.80    1.20
   4   2   1    0.00    0.20
  -5  -2  -1   62.39    2.60
  -5  -2  -1   56.89    4.10
  -5  -2  -1   70.09    3.80
  -5  -2  -1   59.69    3.20
  -5  -2  -1   63.09    3.30
  -5  -2  -1   56.99    6.00
  -5  -2  -1   55.99    2.90
  -5  -2  -1   58.59    2.30
  -5  -2  -1   59.49    2.40
  -5  -2  -1   61.19    4.30
   5   2   1   52.99    3.90
   5   2   1   55.89    3.80
   5   2   1   60.49    4.20
   5   2   1   59.39    2.50
  -6  -2  -1    7.20    1.50
  -6  -2  -1    3.60    3.20
  -6  -2  -1    6.60    1.90
  -6  -2  -1    5.70    1.60
  -6  -2  -1    7.60    2.10
  -6  -2  -1    5.10    1.00
  -6  -2  -1    4.10    2.10
  -6  -2  -1    5.10    1.80
  -6  -2  -1    6.30    0.70
   6   2   1    5.60    1.00
   6   2   1    3.30    1.80
   6   2   1    5.60    2.40
  -7  -2  -1   69.29    3.80
  -7  -2  -1   76.19    2.80
  -7  -2  -1   77.49    5.10
  -7  -2  -1   69.19    2.40
  -7  -2  -1   74.19    3.30
  -7  -2  -1   80.49    8.00
  -7  -2  -1   71.09    4.60
  -7  -2  -1   70.19    4.80
  -7  -2  -1   68.69    5.50
   7   2   1   67.69    3.20
   7   2   1   65.29    4.70
   7   2   1   65.69    5.40
  -8  -2  -1   11.50    2.40
  -8  -2  -1    9.30    3.00
  -8  -2  -1   10.40    4.30
  -8  -2  -1   11.80    2.30
  -8  -2  -1   12.00    1.00
  -8  -2  -1    7.70    1.60
   8   2   1   10.00    3.30
   8   2   1   11.60    2.50
   8   2   1   11.40    1.60
   6  -3  -1   16.00    2.50
   6  -3  -1   19.80    5.70
  -6   3   1   16.30    2.90
  -6   3   1   17.20    2.60
  -6   3   1   15.70    4.90
  -6   3   1   17.70    4.40
   5  -3  -1   17.80    2.60
   5  -3  -1   20.90    4.30
   5  -3  -1   17.80    6.80
   5  -3  -1   20.20    4.20
  -5   3   1   16.90    2.80
  -5   3   1   22.60    5.70
  -5   3   1   16.20    3.60
  -5   3   1   18.90    3.60
  -5   3   1   16.60    6.40
  -5   3   1   24.60    3.00
   4  -3  -1   47.40    6.10
   4  -3  -1   47.10    2.00
   4  -3  -1   46.60    1.70
   4  -3  -1   48.80    5.90
   4  -3  -1   49.60    5.90
   4  -3  -1   50.39    3.70
  -4   3   1   40.50    5.40
  -4   3   1   44.40    5.10
  -4   3   1   47.60    3.20
  -4   3   1   51.99    5.60
  -4   3   1   45.30    3.60
  -4   3   1   48.50    3.20
  -4   3   1   51.39    6.50
  -4   3   1   51.89    3.10
   3  -3  -1    8.80    0.70
   3  -3  -1   11.00    3.60
   3  -3  -1    9.70    3.00
   3  -3  -1   10.20    2.20
   3  -3  -1    7.70    3.60
   3  -3  -1    9.90    0.60
   3  -3  -1    9.70    3.20
  -3   3   1   10.10    2.00
  -3   3   1    7.90    3.00
  -3   3   1    9.70    3.30
  -3   3   1   10.00    2.70
  -3   3   1   12.10    2.00
  -3   3   1    9.40    2.90
  -3   3   1   11.60    1.70
  -3   3   1    6.00    2.80
  -3   3   1    9.60    1.90
  -3   3   1   11.90    3.10
   2  -3  -1    6.80    3.00
   2  -3  -1    6.40    0.70
   2  -3  -1    5.00    1.60
   2  -3  -1    6.40    1.20
   2  -3  -1    3.10    2.50
   2  -3  -1    8.10    3.00
   2  -3  -1    4.10    1.80
   2  -3  -1    5.90    1.00
   2  -3  -1    3.30    2.30
  -2   3   1    3.60    1.90
  -2   3   1    5.80    2.60
  -2   3   1    7.40    1.30
  -2   3   1    5.80    1.60
  -2   3   1    6.20    2.00
  -2   3   1    6.20    1.60
  -2   3   1    4.70    2.30
  -2   3   1    6.90    2.60
  -2   3   1    4.70    2.30
  -2   3   1    7.30    2.60
   1  -3  -1  374.86   13.60
   1  -3  -1  379.66   14.10
   1  -3  -1  412.86   11.90
   1  -3  -1  369.56   13.60
   1  -3  -1  396.36   11.10
   1  -3  -1  390.46   12.10
   1  -3  -1  399.26   14.10
   1  -3  -1  391.06   11.20
   1  -3  -1  383.86   11.50
  -1   3   1  378.06   12.80
  -1   3   1  393.56   12.00
  -1   3   1  368.76   12.00
  -1   3   1  383.56   11.30
  -1   3   1  386.66   14.00
  -1   3   1  391.46   13.90
  -1   3   1  392.16   12.00
  -1   3   1  389.96   12.10
  -1   3   1  390.56   11.40
   0  -3  -1   55.39    4.00
   0  -3  -1   52.39    2.80
   0  -3  -1   55.59    2.30
   0  -3  -1   60.19    2.50
   0  -3  -1   56.19    3.90
   0  -3  -1   61.09    4.40
   0  -3  -1   50.19    3.00
   0  -3  -1   55.59    3.00
   0  -3  -1   53.79    4.00
   0   3   1   54.59    3.40
   0   3   1   53.99    2.00
   0   3   1   54.99    4.10
   0   3   1   50.79    3.80
   0   3   1   55.59    2.50
   0   3   1   52.09    2.00
   0   3   1   59.39    4.10
   0   3   1   54.69    2.80
   0   3   1   51.99    2.70
   0   3   1   54.09    3.20
   0   3   1   58.69    4.20
  -1  -3  -1  226.28    8.10
  -1  -3  -1  233.08    7.40
  -1  -3  -1  221.38    7.80
  -1  -3  -1  224.08    7.60
  -1  -3  -1  215.88    7.70
  -1  -3  -1  233.48    6.80
  -1  -3  -1  223.98    6.90
  -1  -3  -1  211.28    8.20
   1   3   1  222.38    7.70
   1   3   1  220.88    6.50
   1   3   1  215.98    7.70
   1   3   1  232.38    8.30
   1   3   1  221.68    7.70
   1   3   1  215.88    8.00
   1   3   1  224.48    6.20
  -2  -3  -1  138.49    4.30
  -2  -3  -1  141.39    4.50
  -2  -3  -1  129.09    5.70
  -2  -3  -1  140.59    5.60
  -2  -3  -1  146.29    4.80
  -2  -3  -1  145.19    5.40
  -2  -3  -1  139.79    5.80
  -2  -3  -1  140.89    5.10
   2   3   1  143.09    4.30
   2   3   1  147.49    5.30
   2   3   1  138.79    5.20
   2   3   1  139.39    4.20
   2   3   1  136.49    4.40
   2   3   1  142.79    5.90
   2   3   1  140.99    5.00
   2   3   1  138.59    4.40
  -3  -3  -1  277.57    8.00
  -3  -3  -1  271.17    9.00
  -3  -3  -1  269.07    9.40
  -3  -3  -1  269.17    9.70
  -3  -3  -1  273.87    9.40
   3   3   1  281.47    8.40
   3   3   1  275.37   10.10
   3   3   1  269.47    9.30
  -4  -3  -1  415.86   11.90
  -4  -3  -1  423.96   13.40
  -4  -3  -1  410.06   14.40
  -4  -3  -1  417.96   14.00
  -4  -3  -1  445.56   13.80
  -4  -3  -1  419.86   12.70
   4   3   1  426.46   15.50
  -5  -3  -1  149.49    8.10
  -5  -3  -1  145.89    6.70
  -5  -3  -1  144.59    5.90
  -5  -3  -1  140.29    5.40
  -5  -3  -1  144.99    7.00
  -5  -3  -1  145.99    8.80
  -5  -3  -1  153.18    5.30
  -5  -3  -1  145.09    5.00
  -5  -3  -1  145.09    6.60
  -5  -3  -1  142.89    4.70
   5   3   1  141.49    4.60
   5   3   1  143.79    9.00
  -6  -3  -1  151.68    5.30
  -6  -3  -1  135.59    5.10
  -6  -3  -1  134.69    5.50
  -6  -3  -1  135.29    7.00
  -6  -3  -1  136.69    4.70
  -6  -3  -1  134.39    9.40
  -6  -3  -1  125.69    6.90
  -6  -3  -1  148.49    6.80
   6   3   1  133.49    4.60
  -7  -3  -1   21.90    1.30
  -7  -3  -1   19.20    2.00
  -7  -3  -1   20.80    1.80
  -7  -3  -1   23.50    5.20
  -7  -3  -1   21.80    1.70
  -7  -3  -1   22.00    1.30
  -7  -3  -1   24.70    3.80
  -7  -3  -1   27.60    3.50
   7   3   1   21.60    1.60
  -8  -3  -1    1.60    2.30
  -8  -3  -1    0.60    0.60
  -8  -3  -1    1.70    1.00
  -8  -3  -1    0.80    3.40
  -8  -3  -1    1.30    1.80
   8   3   1    0.90    0.60
   6  -4  -1   58.39    5.70
   6  -4  -1   42.80    7.30
  -6   4   1   67.99    6.40
  -6   4   1   54.79    4.30
  -6   4   1   54.29    8.20
  -6   4   1   60.79    5.50
   5  -4  -1   52.49    6.90
   5  -4  -1   56.49    2.10
   5  -4  -1   50.39    4.00
   5  -4  -1   56.19    7.40
   5  -4  -1   67.89    8.80
  -5   4   1   56.89    3.70
  -5   4   1   59.99    5.90
  -5   4   1   56.09    4.00
  -5   4   1   44.50    6.00
  -5   4   1   52.59    4.20
  -5   4   1   60.89    7.80
  -5   4   1   60.19    6.30
   4  -4  -1   28.10    5.70
   4  -4  -1   30.00    5.60
   4  -4  -1   29.10    1.40
   4  -4  -1   30.50    3.60
   4  -4  -1   32.10    1.40
   4  -4  -1   35.70    5.70
  -4   4   1   31.00    3.30
  -4   4   1   29.60    5.00
  -4   4   1   37.90    3.20
  -4   4   1   34.00    5.10
  -4   4   1   30.10    4.00
  -4   4   1   30.70    5.70
  -4   4   1   27.00    2.70
  -4   4   1   31.40    4.50
   3  -4  -1  203.98   11.00
   3  -4  -1  224.68    6.20
   3  -4  -1  226.88    6.70
   3  -4  -1  235.58   12.20
   3  -4  -1  240.78   12.10
   3  -4  -1  207.98    9.00
  -3   4   1  232.58   11.30
  -3   4   1  208.48   10.30
  -3   4   1  225.68    8.10
  -3   4   1  213.28    8.50
  -3   4   1  218.08    8.30
  -3   4   1  241.18   12.20
  -3   4   1  228.68    8.50
  -3   4   1  214.18    9.90
  -3   4   1  217.08   11.20
   2  -4  -1   43.00    1.90
   2  -4  -1   38.30    3.30
   2  -4  -1   41.90    5.40
   2  -4  -1   39.30    5.10
   2  -4  -1   36.20    3.70
   2  -4  -1   36.70    5.00
   2  -4  -1   41.50    2.70
   2  -4  -1   52.29    6.00
  -2   4   1   46.20    3.70
  -2   4   1   41.00    2.70
  -2   4   1   37.60    2.70
  -2   4   1   37.30    5.00
  -2   4   1   51.99    5.50
  -2   4   1   39.90    4.50
  -2   4   1   35.80    3.50
  -2   4   1   38.40    3.60
  -2   4   1   39.30    5.50
  -2   4   1   44.40    5.40
   1  -4  -1    0.80    1.40
   1  -4  -1    4.20    3.50
   1  -4  -1    1.80    1.00
   1  -4  -1    4.60    3.30
   1  -4  -1    3.70    1.30
   1  -4  -1    3.40    1.40
   1  -4  -1    5.30    2.50
   1  -4  -1    0.80    2.10
   1  -4  -1    2.70    1.00
  -1   4   1    1.50    2.40
  -1   4   1    6.60    2.40
  -1   4   1    0.60    1.90
  -1   4   1    1.40    3.50
  -1   4   1    3.30    1.10
  -1   4   1    1.40    1.60
  -1   4   1    2.50    1.40
  -1   4   1    3.30    2.40
  -1   4   1    3.10    1.90
  -1   4   1    2.40    1.10
  -1   4   1    3.30    0.80
   0  -4  -1  173.18    8.70
   0  -4  -1  182.58    6.00
   0  -4  -1  174.78    8.20
   0  -4  -1  176.58    8.00
   0  -4  -1  172.78    6.60
   0  -4  -1  179.18    6.00
   0  -4  -1  171.98    8.00
   0  -4  -1  186.48    7.00
   0  -4  -1  180.38    6.70
   0   4   1  182.18    8.60
   0   4   1  183.28    5.40
   0   4   1  172.98    6.30
   0   4   1  171.48    6.10
   0   4   1  180.88    8.30
   0   4   1  188.38    8.60
   0   4   1  171.98    7.10
   0   4   1  175.88    8.20
   0   4   1  175.38    5.20
   0   4   1  169.68    7.40
   0   4   1  172.18    6.30
  -1  -4  -1  316.27   11.30
  -1  -4  -1  323.67   10.70
  -1  -4  -1  325.57   10.90
  -1  -4  -1  313.37    9.90
  -1  -4  -1  308.77   10.70
  -1  -4  -1  310.07   10.50
  -1  -4  -1  320.37   11.80
  -1  -4  -1  334.07    9.50
   1   4   1  304.97   11.50
   1   4   1  301.07   10.70
   1   4   1  294.07   10.90
   1   4   1  335.77   11.80
   1   4   1  307.47   11.20
   1   4   1  326.47    9.20
   2   4   1 1215.98   34.00
  -3  -4  -1    1.20    1.20
  -3  -4  -1    0.70    1.60
  -3  -4  -1    0.90    1.00
  -3  -4  -1    1.00    0.40
  -3  -4  -1    0.70    1.50
  -3  -4  -1   -0.60    0.30
  -3  -4  -1    1.80    1.10
  -3  -4  -1    0.80    0.30
  -3  -4  -1    0.50    0.20
   3   4   1    0.20    0.50
   3   4   1   -0.10    1.60
   3   4   1    0.00    2.00
   3   4   1    0.40    0.40
   3   4   1   -0.30    1.30
   3   4   1    0.50    1.00
  -4  -4  -1 1217.58   34.00
  -4  -4  -1 1238.28   34.50
  -4  -4  -1 1199.38   35.20
  -5  -4  -1  166.68    8.30
  -5  -4  -1  177.28    8.20
  -5  -4  -1  186.38    5.80
  -5  -4  -1  195.88    5.80
  -5  -4  -1  175.18    6.10
  -5  -4  -1  177.88    8.60
  -5  -4  -1  175.28    6.10
  -5  -4  -1  190.68    7.70
  -5  -4  -1  175.48    6.90
  -5  -4  -1  185.48    7.60
   5   4   1  174.28    9.90
   5   4   1  190.08    7.40
  -6  -4  -1   -0.20    0.70
  -6  -4  -1    0.40    1.50
  -6  -4  -1   -0.20    1.80
  -6  -4  -1    0.50    1.00
  -6  -4  -1    0.50    2.50
  -6  -4  -1    1.30    0.50
  -6  -4  -1    1.20    0.60
   6   4   1    2.90    3.30
  -7  -4  -1   38.70    2.90
  -7  -4  -1   37.90    2.20
  -7  -4  -1   39.80    6.40
  -7  -4  -1   38.10    2.20
  -7  -4  -1   37.90    4.40
  -7  -4  -1   39.80    4.70
   7   4   1   34.80    1.90
  -8  -4  -1    3.30    1.00
  -8  -4  -1    3.40    1.00
  -8  -4  -1    4.20    2.50
  -8  -4  -1    0.10    3.30
  -8  -4  -1    2.90    2.20
  -8  -4  -1    4.00    1.10
   8   4   1    3.00    0.80
   5  -5  -1    5.10    0.70
   5  -5  -1    4.40    1.70
  -5   5   1    1.50    3.80
  -5   5   1    8.10    2.40
  -5   5   1    3.80    1.40
  -5   5   1    5.10    1.90
   4  -5  -1   58.39    2.30
   4  -5  -1   50.09    7.00
   4  -5  -1   59.99    7.80
   4  -5  -1   58.79    2.20
   4  -5  -1   61.59    4.70
   4  -5  -1   57.09    7.50
  -4   5   1   55.59    4.40
  -4   5   1   66.59    4.20
  -4   5   1   65.49    8.30
  -4   5   1   66.89    6.60
  -4   5   1   61.19    5.20
  -4   5   1   59.79    4.00
  -4   5   1   71.09    4.10
  -4   5   1   48.10    6.50
   3  -5  -1  142.09    4.80
   3  -5  -1  138.79    9.80
   3  -5  -1  128.39    8.90
   3  -5  -1  132.39    9.10
   3  -5  -1  140.39    9.90
   3  -5  -1  138.89    4.20
  -3   5   1  130.79    7.10
  -3   5   1  130.09    9.10
  -3   5   1  135.29    6.10
  -3   5   1  159.18    6.90
  -3   5   1  132.69    9.60
  -3   5   1  129.49    5.90
  -3   5   1  132.79    6.80
  -3   5   1  138.99    9.30
   2  -5  -1  232.08    7.20
   2  -5  -1  230.68   11.50
   2  -5  -1  242.38   12.60
   2  -5  -1  242.08    8.20
   2  -5  -1  225.58   11.50
   2  -5  -1  224.48    9.60
  -2   5   1  231.48    9.40
  -2   5   1  220.38    9.30
  -2   5   1  233.78    9.00
  -2   5   1  213.78   11.50
  -2   5   1  216.38   11.50
  -2   5   1  227.08    8.40
  -2   5   1  244.58   14.10
  -2   5   1  260.97   12.40
  -2   5   1  220.98   10.00
  -2   5   1  235.08    8.10
   1  -5  -1  298.87   13.20
   1  -5  -1  332.97   10.70
   1  -5  -1  319.37   13.40
   1  -5  -1  285.67   12.90
   1  -5  -1  306.37   11.30
   1  -5  -1  313.57    9.90
   1  -5  -1  300.27   10.50
  -1   5   1  290.37   13.20
  -1   5   1  316.27   11.80
  -1   5   1  286.17   11.20
  -1   5   1  296.07   13.50
  -1   5   1  311.67    9.70
  -1   5   1  325.67   13.80
  -1   5   1  312.57   10.20
  -1   5   1  318.77    9.40
  -1   5   1  298.17   11.10
  -1   5   1  288.47   13.50
   0  -5  -1    8.50    2.10
   0  -5  -1    8.60    2.70
   0  -5  -1    7.90    1.90
   0  -5  -1    8.60    1.40
   0  -5  -1    4.10    1.80
   0  -5  -1    6.70    1.30
   0  -5  -1    7.90    3.50
   0  -5  -1    6.10    2.40
   0  -5  -1   12.60    5.10
   0   5   1    9.00    2.00
   0   5   1    5.70    0.50
   0   5   1    6.90    1.60
   0   5   1    7.90    2.60
   0   5   1   13.20    3.60
   0   5   1    6.90    0.90
   0   5   1    8.50    2.50
   0   5   1    6.80    2.80
   0   5   1    7.00    5.90
   0   5   1    6.00    1.30
   1   5   1 2325.37   65.09
   1   5   1 2199.08   61.39
  -2  -5  -1  122.99    6.80
  -2  -5  -1  102.49    6.00
  -2  -5  -1  116.29    5.30
  -2  -5  -1  111.69    6.00
  -2  -5  -1  118.69    3.80
  -2  -5  -1  120.19    3.40
  -2  -5  -1  124.99    4.70
  -2  -5  -1  123.79    4.70
  -2  -5  -1  118.29    6.10
  -2  -5  -1  119.49    5.00
  -2  -5  -1  122.09    6.30
   2   5   1  119.59    4.50
   2   5   1  117.39    6.00
   2   5   1  116.49    5.00
   2   5   1  123.09    6.60
   2   5   1  114.09    4.20
   2   5   1  106.19    6.40
   2   5   1  121.49    4.00
   2   5   1  109.49    6.60
   2   5   1  114.29    5.60
   2   5   1  117.89    3.60
  -3  -5  -1   57.19    2.00
  -3  -5  -1   63.29    4.20
  -3  -5  -1   58.19    2.70
  -3  -5  -1   55.69    4.60
  -3  -5  -1   59.39    2.60
  -3  -5  -1   54.79    2.80
  -3  -5  -1   56.19    4.20
  -3  -5  -1   52.89    3.90
  -3  -5  -1   50.19    4.40
   3   5   1   55.19    2.20
   3   5   1   55.89    2.60
   3   5   1   54.29    2.20
   3   5   1   59.19    4.40
   3   5   1   56.29    2.70
   3   5   1   54.39    4.20
   3   5   1   54.39    4.50
   3   5   1   52.69    3.80
   3   5   1   54.59    2.40
  -4  -5  -1   99.79    4.10
  -4  -5  -1   99.39    4.70
  -4  -5  -1  100.69    4.10
  -4  -5  -1   98.59    3.30
  -4  -5  -1  100.89    6.10
  -4  -5  -1   86.69    5.30
  -4  -5  -1  100.59    4.70
  -4  -5  -1  111.89    4.10
  -4  -5  -1   94.19    3.40
   4   5   1  100.79    3.70
   4   5   1   98.49    4.20
   4   5   1   95.09    4.50
   4   5   1   93.39    6.20
   4   5   1   94.19    5.70
   4   5   1  102.79    4.80
  -5  -5  -1   28.90    2.10
  -5  -5  -1   35.20    4.00
  -5  -5  -1   33.00    3.80
  -5  -5  -1   28.90    1.70
  -5  -5  -1   31.00    4.20
  -5  -5  -1   27.00    1.60
   5   5   1   35.50    2.80
   5   5   1   33.00    4.90
   5   5   1   28.90    1.70
  -6  -5  -1   56.59    4.20
  -6  -5  -1   54.89    4.20
  -6  -5  -1   57.69    2.70
  -6  -5  -1   63.19    2.70
  -6  -5  -1   61.39    6.30
  -6  -5  -1   56.19    5.00
   6   5   1   55.59    4.10
   6   5   1   59.39    6.70
  -7  -5  -1    9.10    2.60
  -7  -5  -1    9.70    1.50
  -7  -5  -1   12.80    2.30
  -7  -5  -1   10.80    3.00
  -7  -5  -1    8.30    1.20
  -8  -5  -1  214.18   13.10
  -8  -5  -1  190.08   10.20
  -8  -5  -1  221.38    7.30
  -8  -5  -1  214.78    7.30
  -8  -5  -1  221.58    8.50
  -8  -5  -1  228.58   10.20
   4  -6  -1   57.89    4.80
   4  -6  -1   52.49    2.20
   4  -6  -1   40.70    7.60
  -4   6   1   60.79    3.80
  -4   6   1   60.89    4.60
  -4   6   1   39.00    7.10
  -4   6   1   36.40    6.60
  -4   6   1   56.79    4.20
  -4   6   1   50.39    3.70
   3  -6  -1    5.40    0.90
   3  -6  -1    5.30    2.30
   3  -6  -1    3.50    3.80
   3  -6  -1    2.70    4.10
   3  -6  -1    4.60    1.00
  -3   6   1    0.20    3.50
  -3   6   1    5.50    1.70
  -3   6   1    6.70    2.20
  -3   6   1   11.00    3.50
  -3   6   1   -0.10    3.00
  -3   6   1    6.80    1.70
  -3   6   1    6.40    1.50
   2  -6  -1   27.30    5.60
   2  -6  -1   34.30    5.80
   2  -6  -1   28.10    2.00
   2  -6  -1   33.60    4.60
   2  -6  -1   29.40    2.80
  -2   6   1   28.80    3.80
  -2   6   1   35.10    4.50
  -2   6   1   26.20    5.20
  -2   6   1   30.30    2.50
  -2   6   1   27.20    4.80
  -2   6   1   24.80    2.10
   1  -6  -1   10.20    2.70
   1  -6  -1    5.30    3.10
   1  -6  -1    8.70    4.10
   1  -6  -1   12.70    3.70
   1  -6  -1    7.10    2.10
   1  -6  -1    6.10    1.60
  -1   6   1    6.30    2.40
  -1   6   1    7.40    1.10
  -1   6   1    8.90    3.30
  -1   6   1    7.40    1.20
  -1   6   1    5.70    1.60
  -1   6   1    8.60    3.70
  -1   6   1    6.40    2.50
  -1   6   1    7.10    3.50
  -1   6   1    9.00    3.30
   0  -6  -1  167.88    8.60
   0  -6  -1  176.38   10.40
   0  -6  -1  163.58    7.50
   0  -6  -1  159.18    7.50
   0  -6  -1  171.18    6.50
   0  -6  -1  156.68    7.00
   0  -6  -1  176.48   10.70
   0   6   1  157.88    8.30
   0   6   1  162.48    9.10
   0   6   1  151.08    6.60
   0   6   1  169.48    9.90
   0   6   1  159.38   10.10
   0   6   1  159.38    5.30
   0   6   1  159.08   10.60
   0   6   1  163.58    6.50
   0   6   1  170.98    4.70
  -1  -6  -1  323.57    9.90
  -1  -6  -1  319.07   13.80
  -1  -6  -1  325.47   12.60
  -1  -6  -1  307.77   11.80
  -1  -6  -1  313.97   11.10
  -1  -6  -1  309.77   13.10
  -1  -6  -1  323.77   11.80
   1   6   1  293.37   12.50
   1   6   1  299.57   13.60
   1   6   1  316.77    8.80
   1   6   1  334.47   13.90
   1   6   1  313.57   10.30
   1   6   1  324.57   10.20
   1   6   1  305.37   12.30
  -2  -6  -1  171.48    8.70
  -2  -6  -1  190.68    9.40
  -2  -6  -1  190.78    8.50
  -2  -6  -1  181.98    5.80
  -2  -6  -1  180.18    6.80
  -2  -6  -1  184.58    7.30
   2   6   1  177.28    5.40
   2   6   1  173.88    8.80
   2   6   1  182.48    7.50
   2   6   1  178.98    6.50
   2   6   1  177.48    9.20
   2   6   1  181.18    5.90
  -3  -6  -1  385.26   13.80
  -3  -6  -1  375.86    9.80
  -3  -6  -1  363.76   13.30
  -3  -6  -1  374.76   13.40
  -3  -6  -1  370.46   10.30
  -3  -6  -1  394.86   11.90
  -3  -6  -1  364.66   10.30
   3   6   1  353.76   10.60
   3   6   1  370.56   11.70
   3   6   1  334.57   13.70
   3   6   1  355.36   13.60
   3   6   1  371.36   11.20
   3   6   1  348.67   13.70
   3   6   1  364.46   10.50
   3   6   1  365.16   11.00
  -4  -6  -1    2.70    1.90
  -4  -6  -1    2.40    2.40
  -4  -6  -1    4.00    0.60
  -4  -6  -1    3.20    0.80
  -4  -6  -1    3.90    0.60
  -4  -6  -1    5.70    1.70
  -4  -6  -1    5.10    1.20
   4   6   1    2.50    0.90
   4   6   1    5.20    2.10
   4   6   1    6.50    2.50
   4   6   1    3.20    2.30
   4   6   1    5.10    2.00
   4   6   1    4.60    1.00
  -5  -6  -1   28.40    1.70
  -5  -6  -1   27.90    1.70
  -5  -6  -1   35.30    4.70
  -5  -6  -1   26.40    4.40
  -5  -6  -1   28.90    1.90
  -5  -6  -1   29.40    3.90
  -5  -6  -1   32.40    2.90
   5   6   1   24.70    2.10
   5   6   1   30.80    2.60
   5   6   1   33.80    4.70
   5   6   1   27.90    1.80
  -6  -6  -1    0.50    0.50
  -6  -6  -1   -1.10    2.40
  -6  -6  -1    0.90    0.60
  -6  -6  -1    0.40    1.50
  -6  -6  -1   -3.70    1.80
   6   6   1   -0.40    0.40
   6   6   1    0.30    1.20
   6   6   1   -4.60    2.60
  -7  -6  -1   13.20    2.60
  -7  -6  -1   12.20    1.50
  -7  -6  -1   11.80    2.80
  -7  -6  -1   14.40    1.40
  -7  -6  -1   11.20    4.00
  -7  -6  -1   13.80    3.30
  -8  -6  -1   11.20    2.20
  -8  -6  -1   14.80    1.50
  -8  -6  -1   16.50    1.60
  -8  -6  -1   20.50    3.80
  -8  -6  -1   14.40    4.60
  -8  -6  -1    9.30    3.00
   3  -7  -1    1.20    4.30
   3  -7  -1    9.90    1.30
   3  -7  -1    8.60    2.70
   3  -7  -1   -1.70    3.70
  -3   7   1   12.50    1.90
  -3   7   1    9.70    2.30
  -3   7   1    0.00    3.80
  -3   7   1    7.00    1.50
  -3   7   1   12.30    2.50
  -3   7   1    0.90    4.70
   2  -7  -1   14.00    4.40
   2  -7  -1   19.80    2.60
   2  -7  -1   16.70    3.60
   2  -7  -1   13.40    5.50
  -2   7   1   18.60    3.40
  -2   7   1   11.30    4.10
  -2   7   1   14.50    3.50
  -2   7   1   19.60    1.80
  -2   7   1   18.80    2.80
  -2   7   1   13.10    4.90
  -2   7   1   16.50    2.00
   1  -7  -1   20.90    4.50
   1  -7  -1   17.30    3.00
   1  -7  -1   15.00    4.30
   1  -7  -1   21.90    3.90
   1  -7  -1   13.40    4.70
  -1   7   1   21.60    5.10
  -1   7   1   20.90    3.60
  -1   7   1   21.70    3.20
  -1   7   1   19.70    1.60
  -1   7   1   17.90    2.60
  -1   7   1   14.90    3.80
  -1   7   1   18.50    1.30
  -1   7   1   26.00    5.30
   0  -7  -1   91.99    7.60
   0  -7  -1   76.99    7.90
   0  -7  -1   81.99    5.60
   0  -7  -1   85.39    6.40
   0  -7  -1   87.39    5.60
   0   7   1   83.99    6.90
   0   7   1   88.99    3.30
   0   7   1   76.59    8.00
   0   7   1   78.89    4.50
   0   7   1   86.89    6.40
   0   7   1   83.19    7.70
   0   7   1   85.29    2.60
  -1  -7  -1    2.30    1.70
  -1  -7  -1    3.90    2.20
  -1  -7  -1    2.70    1.80
  -1  -7  -1    3.10    2.60
  -1  -7  -1    1.50    3.10
   1   7   1    5.00    3.10
   1   7   1    2.50    3.00
   1   7   1    3.10    0.60
   1   7   1    4.80    2.60
   1   7   1   -0.30    1.40
   1   7   1    4.10    1.30
  -2  -7  -1    3.50    0.80
  -2  -7  -1    0.60    2.60
  -2  -7  -1    1.50    1.70
  -2  -7  -1    5.60    2.90
  -2  -7  -1    3.40    1.30
  -2  -7  -1    4.60    2.20
   2   7   1    6.40    2.90
   2   7   1    5.30    2.50
   2   7   1    5.20    0.70
   2   7   1    3.40    1.10
   2   7   1    3.80    3.10
   2   7   1    1.50    1.20
  -3  -7  -1   20.00    1.50
  -3  -7  -1   17.40    1.30
  -3  -7  -1   14.60    3.30
  -3  -7  -1   18.60    3.50
  -3  -7  -1   22.40    3.00
  -3  -7  -1   17.70    3.50
   3   7   1   20.10    3.90
   3   7   1   20.30    1.90
   3   7   1   19.80    1.80
   3   7   1   18.90    3.50
   3   7   1   21.70    4.50
   3   7   1   18.20    1.40
  -4  -7  -1   58.39    4.30
  -4  -7  -1   52.49    4.60
  -4  -7  -1   56.79    2.00
  -4  -7  -1   57.79    3.80
  -4  -7  -1   49.99    5.10
   4   7   1   63.99    3.20
   4   7   1   49.50    4.50
   4   7   1   49.40    5.50
   4   7   1   56.59    4.50
   4   7   1   54.09    2.90
   4   7   1   55.99    5.10
   4   7   1   54.49    2.10
  -5  -7  -1    2.90    2.40
  -5  -7  -1    0.10    1.10
  -5  -7  -1    1.10    1.00
  -5  -7  -1   -0.50    1.70
  -5  -7  -1   -1.00    1.70
  -5  -7  -1    0.20    0.60
   5   7   1    0.30    2.20
   5   7   1    1.70    1.50
   5   7   1    0.70    1.00
   5   7   1    0.60    0.60
  -6  -7  -1  234.38   11.50
  -6  -7  -1  245.68   11.20
  -6  -7  -1  254.17   11.90
  -6  -7  -1  268.57    8.70
  -6  -7  -1  262.07    8.80
   6   7   1  266.37    8.50
   6   7   1  270.87   10.00
  -7  -7  -1   15.60    2.90
  -7  -7  -1   16.00    3.90
  -7  -7  -1   15.20    1.80
  -7  -7  -1   15.50    3.10
  -7  -7  -1   13.30    1.60
  -7  -7  -1   13.20    3.90
   7   7   1   13.10    2.80
  -8  -7  -1   85.49    6.30
  -8  -7  -1   85.79    8.00
  -8  -7  -1   91.39    6.90
  -8  -7  -1   87.19    4.10
  -8  -7  -1   93.09    4.10
  -8  -7  -1   89.99    5.80
   2  -8  -1   17.70    2.40
   2  -8  -1    4.20    5.10
   2  -8  -1   11.80    3.40
   2  -8  -1    7.10    4.10
  -2   8   1   16.50    2.80
  -2   8   1   16.40    1.40
  -2   8   1    4.20    4.90
  -2   8   1    7.70    4.60
  -2   8   1   16.90    3.30
  -2   8   1   13.40    1.80
   1  -8  -1    6.00    2.20
   1  -8  -1    1.50    3.10
   1  -8  -1   -2.50    2.40
   1  -8  -1    5.60    2.70
  -1   8   1    5.40    0.70
  -1   8   1   10.40    3.00
  -1   8   1    6.20    1.90
  -1   8   1    0.30    3.80
  -1   8   1    3.90    1.00
  -1   8   1    2.50    3.20
   0  -8  -1   24.80    3.90
   0  -8  -1   29.50    4.40
   0  -8  -1   27.20    5.30
   0  -8  -1   28.30    5.90
   0  -8  -1   24.50    4.20
   0   8   1   24.90    1.60
   0   8   1   26.30    5.60
   0   8   1   22.40    2.90
   0   8   1   29.20    5.50
   0   8   1   31.30    6.40
   0   8   1   31.40    4.70
  -1  -8  -1   34.20    6.40
  -1  -8  -1   37.50    4.70
  -1  -8  -1   30.30    5.20
  -1  -8  -1   32.80    5.90
  -1  -8  -1   32.80    3.80
   1   8   1   37.20    5.20
   1   8   1   35.30    6.40
   1   8   1   33.10    5.90
   1   8   1   35.10    1.70
   1   8   1   36.20    3.00
   1   8   1   30.00    5.20
  -2  -8  -1    8.00    2.80
  -2  -8  -1   11.40    2.60
  -2  -8  -1    7.60    3.70
  -2  -8  -1    6.20    1.70
  -2  -8  -1   12.40    3.90
   2   8   1   10.70    4.60
   2   8   1   11.00    4.10
   2   8   1   11.80    4.20
   2   8   1    9.40    0.90
   2   8   1    8.90    1.70
   2   8   1    4.80    1.90
  -3  -8  -1   22.50    4.00
  -3  -8  -1   27.00    4.60
  -3  -8  -1   32.30    3.70
  -3  -8  -1   25.00    4.40
  -3  -8  -1   25.90    1.90
   3   8   1   25.30    2.30
   3   8   1   23.00    2.30
   3   8   1   25.00    1.70
   3   8   1   27.50    4.60
   3   8   1   25.50    5.00
   3   8   1   24.50    4.70
  -4  -8  -1   -0.20    2.20
  -4  -8  -1    1.60    1.80
  -4  -8  -1    1.40    1.80
  -4  -8  -1    4.90    2.60
  -4  -8  -1    3.10    2.40
   4   8   1    4.70    2.50
   4   8   1    3.10    2.10
   4   8   1    2.40    0.90
   4   8   1   -0.70    2.80
   4   8   1    5.10    1.30
   4   8   1    3.20    0.70
  -5  -8  -1   14.90    3.50
  -5  -8  -1   19.00    2.70
  -5  -8  -1   17.60    4.40
  -5  -8  -1   14.20    1.00
  -5  -8  -1   14.20    2.70
  -5  -8  -1   16.70    2.70
  -5  -8  -1   15.40    3.50
   5   8   1   15.70    2.80
   5   8   1   16.70    2.00
   5   8   1   12.70    3.70
   5   8   1   16.60    2.20
  -6  -8  -1    8.30    2.80
  -6  -8  -1   10.10    3.10
  -6  -8  -1    8.40    1.70
  -6  -8  -1   10.90    1.40
  -6  -8  -1   10.50    2.30
  -6  -8  -1   10.80    3.30
  -6  -8  -1   11.10    2.20
   6   8   1   13.70    2.00
   6   8   1   13.20    1.70
   6   8   1    8.60    3.00
   6   8   1   10.50    2.20
  -7  -8  -1   18.50    1.80
  -7  -8  -1   21.00    2.60
  -7  -8  -1   18.20    4.00
  -7  -8  -1   19.60    3.70
  -7  -8  -1   13.40    3.70
   7   8   1   16.80    3.10
   7   8   1   18.60    1.80
   1  -9  -1   15.10    5.80
   1  -9  -1   28.40    3.80
  -1   9   1   30.30    6.50
  -1   9   1   33.00    2.20
  -1   9   1   20.80    6.00
  -1   9   1   31.50    3.80
  -1   9   1   32.20    4.60
   0  -9  -1   27.20    6.70
   0  -9  -1   21.90    3.90
   0  -9  -1   23.90    4.50
   0  -9  -1   23.50    4.30
   0   9   1   26.20    3.40
   0   9   1   16.50    5.60
   0   9   1   26.60    1.70
   0   9   1   25.30    5.50
   0   9   1   24.40    4.40
  -1  -9  -1    4.20    3.40
  -1  -9  -1    7.60    2.60
  -1  -9  -1   10.60    3.20
  -1  -9  -1    5.10    2.80
   1   9   1   12.20    4.80
   1   9   1    5.70    3.80
   1   9   1    5.70    1.60
   1   9   1    8.30    3.00
   1   9   1    8.40    1.40
  -2  -9  -1   32.80    4.90
  -2  -9  -1   38.80    6.40
  -2  -9  -1   34.80    4.30
  -2  -9  -1   36.10    5.80
  -2  -9  -1   31.80    3.30
   2   9   1   34.40    1.90
   2   9   1   42.20    5.80
   2   9   1   33.80    3.90
   2   9   1   29.20    5.60
   2   9   1   33.80    3.00
   2   9   1   37.70    6.30
  -3  -9  -1   43.70    5.50
  -3  -9  -1   40.30    5.90
  -3  -9  -1   39.60    2.70
  -3  -9  -1   38.90    5.70
  -3  -9  -1   43.30    4.30
   3   9   1   36.10    5.40
   3   9   1   42.00    2.40
   3   9   1   36.50    6.00
   3   9   1   43.80    3.40
   3   9   1   46.40    3.20
  -4  -9  -1   56.29    4.60
  -4  -9  -1   54.39    6.20
  -4  -9  -1   51.99    6.30
  -4  -9  -1   47.80    5.90
  -4  -9  -1   47.30    5.00
   4   9   1   56.39    7.20
   4   9   1   53.39    5.80
   4   9   1   56.29    3.20
   4   9   1   64.09    6.30
   4   9   1   54.49    3.40
  -5  -9  -1    3.60    2.60
  -5  -9  -1    1.90    2.10
  -5  -9  -1    3.30    2.70
  -5  -9  -1    1.00    1.40
   5   9   1    1.60    0.90
   5   9   1    0.30    1.60
   5   9   1    2.10    1.20
   5   9   1    1.10    2.90
  -6  -9  -1    1.30    2.20
  -6  -9  -1    2.30    1.90
  -6  -9  -1    4.40    1.80
  -6  -9  -1    2.10    1.00
  -6  -9  -1   -0.10    2.40
   6   9   1    4.10    3.10
   6   9   1    2.30    1.00
   6   9   1    3.80    1.60
   6   9   1    1.20    1.40
  -7  -9  -1    4.80    2.20
  -7  -9  -1   -3.70    1.70
  -7  -9  -1    1.70    2.10
   7   9   1    1.00    1.60
   7   9   1    1.40    1.00
  -1 -10  -1   17.40    4.10
  -1 -10  -1   11.00    5.10
  -1 -10  -1   16.60    6.40
   1  10   1   11.60    2.30
   1  10   1    6.20    4.60
   1  10   1   12.70    1.30
   1  10   1   14.30    3.60
  -2 -10  -1    3.60    2.90
  -2 -10  -1   10.10    3.20
  -2 -10  -1    4.10    3.70
   2  10   1    7.40    1.10
   2  10   1   -3.00    3.50
   2  10   1    7.20    2.50
   2  10   1    6.20    2.90
  -3 -10  -1   -0.60    2.80
  -3 -10  -1   -0.10    2.10
  -3 -10  -1   -2.70    2.40
  -3 -10  -1   -1.50    2.20
   3  10   1   -0.20    0.70
   3  10   1   -0.10    0.90
   3  10   1    1.70    2.60
   3  10   1   -4.60    2.60
  -4 -10  -1   -0.10    2.40
  -4 -10  -1    1.00    2.90
  -4 -10  -1    4.60    2.40
   4  10   1    2.70    1.40
   4  10   1    3.20    1.20
   4  10   1    0.80    2.70
  -5 -10  -1    3.90    3.00
  -5 -10  -1    2.00    2.80
  -5 -10  -1    4.70    2.30
  -5 -10  -1    1.10    1.60
   5  10   1    0.90    1.00
   5  10   1    0.50    1.10
   5  10   1   -1.90    1.80
   5  10  -2  191.88    7.60
   5  10  -2  199.38    7.90
   5  10  -2  192.78    9.40
  -5 -10   2  175.38    8.10
  -5 -10   2  198.08   10.70
  -5 -10   2  165.88    9.40
  -5 -10   2  190.18   10.80
   4  10  -2    6.10    1.60
   4  10  -2    0.90    0.90
   4  10  -2   -1.10    1.80
  -4 -10   2    1.00    1.60
  -4 -10   2    3.30    4.20
  -4 -10   2   -1.30    2.40
  -4 -10   2    1.80    2.20
   3  10  -2  112.09    6.10
   3  10  -2  116.39    8.80
   3  10  -2  105.89    4.60
  -3 -10   2  112.29    8.20
  -3 -10   2  105.69    6.80
  -3 -10   2  112.69    8.10
  -3 -10   2  113.59    7.70
   2  10  -2    0.20    2.80
   2  10  -2    5.00    1.10
   2  10  -2    2.70    1.40
  -2 -10   2    5.40    3.00
  -2 -10   2    0.90    2.20
  -2 -10   2   -0.70    2.10
  -2 -10   2    8.10    3.10
   1  10  -2   -3.60    2.60
   1  10  -2    1.40    0.70
   1  10  -2    0.50    1.20
  -1 -10   2    1.90    2.60
  -1 -10   2   -0.20    2.30
  -1 -10   2   -1.90    2.60
  -1 -10   2    1.40    2.40
   6   9  -2   28.80    3.30
   6   9  -2   21.10    4.80
   6   9  -2   19.80    5.00
   6   9  -2   22.80    3.20
  -6  -9   2   23.40    4.50
  -6  -9   2   25.90    3.10
  -6  -9   2   19.40    4.00
   5   9  -2   29.40    3.60
   5   9  -2   24.80    5.60
   5   9  -2   30.40    4.60
   5   9  -2   30.80    2.50
   5   9  -2   29.90    2.80
  -5  -9   2   27.10    4.30
  -5  -9   2   26.50    2.70
  -5  -9   2   33.70    5.10
  -5  -9   2   32.30    3.40
  -5  -9   2   26.40    4.60
   4   9  -2    4.10    1.20
   4   9  -2    5.50    1.40
   4   9  -2    5.50    4.50
   4   9  -2    7.00    2.60
   4   9  -2    5.70    2.50
  -4  -9   2    4.10    2.00
  -4  -9   2    4.90    1.90
  -4  -9   2    5.90    2.80
  -4  -9   2    3.20    3.00
  -4  -9   2    7.10    3.00
   3   9  -2   53.49    2.90
   3   9  -2   54.09    5.80
   3   9  -2   48.30    7.70
   3   9  -2   54.49    3.60
   3   9  -2   55.69    3.60
  -3  -9   2   53.49    4.50
  -3  -9   2   52.19    5.10
  -3  -9   2   58.49    5.60
  -3  -9   2   52.19    6.00
  -3  -9   2   54.49    3.50
  -3  -9   2   57.19    7.20
   2   9  -2   -1.70    2.10
   2   9  -2   -0.30    0.90
   2   9  -2    0.80    0.60
   2   9  -2    1.00    1.00
  -2  -9   2    1.80    2.20
  -2  -9   2   -1.40    2.60
  -2  -9   2   -0.90    1.90
  -2  -9   2    0.20    2.20
  -2  -9   2    1.80    2.30
  -2  -9   2   -0.10    0.80
   1   9  -2   41.40    2.20
   1   9  -2   40.80    6.30
   1   9  -2   39.10    4.50
   1   9  -2   42.40    3.50
  -1  -9   2   41.20    5.10
  -1  -9   2   45.20    5.30
  -1  -9   2   44.90    6.40
  -1  -9   2   40.40    3.90
  -1  -9   2   42.90    5.10
   0   9  -2    5.90    3.40
   0   9  -2   11.40    3.80
   0   9  -2    8.50    1.30
   0   9  -2    7.80    2.00
   0   9  -2   12.70    1.40
   0  -9   2   10.80    4.40
   0  -9   2    8.80    3.00
   0  -9   2   16.20    3.60
   0  -9   2   11.30    3.40
   0  -9   2   13.20    3.10
  -1   9  -2   11.90    1.60
  -1   9  -2   13.30    2.60
  -1   9  -2   15.20    4.80
  -1   9  -2   13.30    1.20
  -1   9  -2    8.40    4.20
   1  -9   2    9.70    2.80
   1  -9   2   10.70    2.20
   1  -9   2   13.40    4.80
   7   8  -2   15.70    3.00
   7   8  -2    9.40    4.50
  -7  -8   2   12.90    2.50
  -7  -8   2   13.80    1.00
  -7  -8   2   12.60    2.40
  -7  -8   2   13.60    2.90
  -7  -8   2   14.30    1.80
  -7  -8   2   17.70    3.80
   6   8  -2   25.80    2.10
   6   8  -2   30.50    5.30
   6   8  -2   26.60    4.50
   6   8  -2   26.50    2.20
   6   8  -2   31.90    3.60
  -6  -8   2   32.20    4.80
  -6  -8   2   32.80    4.50
  -6  -8   2   27.30    3.10
  -6  -8   2   25.30    3.70
  -6  -8   2   27.60    1.80
   5   8  -2    1.60    0.80
   5   8  -2   -0.20    0.80
   5   8  -2    0.90    1.10
   5   8  -2   -1.50    2.30
   5   8  -2   -1.90    2.70
  -5  -8   2    2.70    2.00
  -5  -8   2    0.20    0.70
  -5  -8   2   -1.00    1.40
  -5  -8   2   -2.60    1.80
  -5  -8   2    0.40    0.40
  -5  -8   2    0.00    2.00
   4   8  -2    2.10    1.50
   4   8  -2   -1.60    2.80
   4   8  -2    1.60    0.90
   4   8  -2    2.40    1.00
   4   8  -2    2.80    2.10
  -4  -8   2    1.80    2.10
  -4  -8   2    2.70    2.30
  -4  -8   2    2.90    1.70
  -4  -8   2    2.30    0.50
  -4  -8   2    2.10    1.30
  -4  -8   2    1.60    2.30
   3   8  -2   -0.30    1.60
   3   8  -2   -0.60    0.60
   3   8  -2   -0.40    0.50
   3   8  -2   -1.20    1.50
   3   8  -2    0.20    0.60
  -3  -8   2   -2.40    1.30
  -3  -8   2    0.70    1.80
  -3  -8   2    0.00    0.30
  -3  -8   2    0.80    2.00
  -3  -8   2   -1.00    1.30
  -3  -8   2    0.20    2.40
   2   8  -2  199.68    6.20
   2   8  -2  195.68    7.60
   2   8  -2  185.68    7.10
   2   8  -2  191.98    8.40
   2   8  -2  178.28   11.70
  -2  -8   2  178.88    9.20
  -2  -8   2  196.18   10.70
  -2  -8   2  195.08    6.90
  -2  -8   2  191.68    7.50
  -2  -8   2  196.28    8.50
   1   8  -2  161.98    5.60
   1   8  -2  171.68    8.80
   1   8  -2  160.08   11.70
   1   8  -2  173.28    7.20
   1   8  -2  167.68    5.40
   1   8  -2  150.58   10.00
  -1  -8   2  166.28    9.80
  -1  -8   2  162.18    6.80
  -1  -8   2  167.88    8.70
  -1  -8   2  152.58    8.20
  -1  -8   2  161.08    7.60
  -1  -8   2  162.18   10.30
  -1  -8   2  163.98    8.10
   0   8  -2    3.40    0.80
   0   8  -2    2.30    3.10
   0   8  -2    2.50    2.10
   0   8  -2    2.90    0.70
   0   8  -2    3.10    1.30
   0   8  -2   -2.20    3.80
   0   8  -2   -2.40    2.80
   0  -8   2   -3.90    2.70
   0  -8   2    0.70    1.60
   0  -8   2    5.20    2.20
   0  -8   2    0.00    2.50
   0  -8   2    3.40    2.30
   0  -8   2    5.60    2.50
  -1   8  -2   19.30    5.00
  -1   8  -2   23.50    1.50
  -1   8  -2   20.40    3.00
  -1   8  -2   22.90    4.60
  -1   8  -2   23.10    1.90
   1  -8   2   22.20    3.50
   1  -8   2   20.10    3.70
   1  -8   2   18.60    5.10
   1  -8   2   23.40    4.20
   1  -8   2   26.90    3.30
  -2   8  -2  100.69    4.10
  -2   8  -2   94.39    4.40
  -2   8  -2  100.39    5.90
  -2   8  -2   92.79    8.60
  -2   8  -2   81.79    8.50
   2  -8   2   81.49    8.30
   2  -8   2   98.19    4.70
   2  -8   2   98.59    6.50
   2  -8   2   94.69    5.50
   2  -8   2   85.49    7.50
   8   7  -2    0.70    3.80
  -8  -7   2    1.20    2.10
  -8  -7   2    0.50    0.90
  -8  -7   2    0.20    0.80
  -8  -7   2    1.30    1.30
  -8  -7   2   -6.00    3.00
  -8  -7   2    3.00    2.10
   7   7  -2    4.90    4.10
   7   7  -2   10.00    2.60
  -7  -7   2    6.60    1.40
  -7  -7   2    7.50    1.30
  -7  -7   2    9.60    2.40
  -7  -7   2    6.80    2.70
   6   7  -2   63.79    2.80
   6   7  -2   58.29    4.20
   6   7  -2   67.99    7.10
   6   7  -2   66.79    3.30
   6   7  -2   58.89    4.50
  -6  -7   2   71.09    2.60
  -6  -7   2   66.39    2.90
  -6  -7   2   64.79    5.00
  -6  -7   2   66.49    5.50
  -6  -7   2   63.19    4.30
  -6  -7   2   62.69    3.40
   5   7  -2    7.70    2.60
   5   7  -2    7.90    1.30
   5   7  -2   12.30    3.40
   5   7  -2    9.20    1.80
   5   7  -2    9.90    1.60
  -5  -7   2    6.40    2.60
  -5  -7   2   11.30    2.00
  -5  -7   2    9.00    2.50
  -5  -7   2    9.80    1.40
  -5  -7   2    9.10    2.40
  -5  -7   2    9.40    1.20
  -5  -7   2    8.70    1.10
   4   7  -2   61.09    4.20
   4   7  -2   65.59    2.50
   4   7  -2   62.89    3.30
   4   7  -2   61.19    3.20
   4   7  -2   59.69    5.40
   4   7  -2   62.59    5.60
  -4  -7   2   62.09    5.10
  -4  -7   2   62.19    3.70
  -4  -7   2   57.09    4.80
  -4  -7   2   66.49    5.40
  -4  -7   2   58.49    2.70
  -4  -7   2   61.29    2.40
  -4  -7   2   64.49    3.80
   3   7  -2  129.29    4.60
   3   7  -2  122.59    8.00
   3   7  -2  112.09    6.80
   3   7  -2  125.19    5.00
   3   7  -2  126.69    6.00
   3   7  -2  130.39    4.40
   3   7  -2  127.29    5.20
  -3  -7   2  131.49    7.30
  -3  -7   2  126.49    4.30
  -3  -7   2  125.79    6.50
  -3  -7   2  129.69    4.40
  -3  -7   2  126.89    7.40
  -3  -7   2  125.69    5.70
  -3  -7   2  119.79    7.00
   2   7  -2    3.50    2.20
   2   7  -2    0.10    2.90
   2   7  -2   -0.10    0.70
   2   7  -2    2.40    1.00
   2   7  -2    1.20    0.70
   2   7  -2    1.60    0.60
   2   7  -2    1.90    1.40
  -2  -7   2    1.40    1.60
  -2  -7   2    2.50    1.90
  -2  -7   2    0.90    1.80
  -2  -7   2   -0.40    1.60
  -2  -7   2    3.30    0.80
  -2  -7   2   -0.40    2.10
  -2  -7   2    1.10    0.80
   1   7  -2  689.03   18.50
   1   7  -2  693.73   20.30
   1   7  -2  681.03   24.10
   1   7  -2  654.53   27.00
   1   7  -2  669.73   22.60
   1   7  -2  694.23   18.70
  -1  -7   2  693.53   21.20
  -1  -7   2  668.23   21.10
  -1  -7   2  697.53   23.90
  -1  -7   2  690.53   23.40
  -1  -7   2  668.93   21.70
  -1  -7   2  701.33   20.00
  -1  -7   2  667.83   21.90
   0   7  -2  204.28    6.40
   0   7  -2  202.08    5.80
   0   7  -2  179.68    9.80
   0   7  -2  195.28    9.20
   0   7  -2  197.48   12.30
   0   7  -2  180.18    7.60
   0   7  -2  186.68   10.90
   0  -7   2  199.78    8.30
   0  -7   2  196.98    8.70
   0  -7   2  198.58    9.10
   0  -7   2  184.88   10.90
   0  -7   2  194.38    8.90
  -1   7  -2    9.20    2.00
  -1   7  -2    4.80    3.50
  -1   7  -2    6.90    3.60
  -1   7  -2    7.60    1.60
  -1   7  -2    3.50    2.30
  -1   7  -2    7.10    1.00
   1  -7   2    6.50    2.60
   1  -7   2    5.90    1.90
   1  -7   2    6.50    2.20
   1  -7   2    2.00    2.90
   1  -7   2    4.20    2.20
   1  -7   2    8.80    4.00
  -2   7  -2   52.79    3.10
  -2   7  -2   56.29    3.00
  -2   7  -2   49.20    6.90
  -2   7  -2   47.90    6.50
  -2   7  -2   45.10    3.80
   2  -7   2   48.10    5.60
   2  -7   2   53.99    7.30
   2  -7   2   46.90    2.90
   2  -7   2   52.59    4.70
   2  -7   2   46.90    3.90
   2  -7   2   49.99    3.30
  -3   7  -2   49.50    3.90
  -3   7  -2   31.80    5.60
  -3   7  -2   48.70    4.00
  -3   7  -2   47.80    3.30
  -3   7  -2   48.20    7.20
   3  -7   2   51.89    4.50
   3  -7   2   49.20    2.60
   3  -7   2   43.30    6.40
   3  -7   2   35.00    5.70
   8   6  -2   25.10    6.60
  -8  -6   2   22.30    2.90
  -8  -6   2   20.90    3.90
  -8  -6   2   24.60    3.70
  -8  -6   2   22.40    2.00
  -8  -6   2   20.00    1.60
  -8  -6   2   20.10    5.60
   7   6  -2    2.40    3.70
   7   6  -2   -0.30    1.40
  -7  -6   2    1.10    1.20
  -7  -6   2    1.10    1.80
  -7  -6   2    1.00    0.60
   6   6  -2    1.80    1.40
   6   6  -2    2.50    3.10
  -6  -6   2   -0.10    1.00
  -6  -6   2    0.60    0.30
  -6  -6   2    1.50    1.40
  -6  -6   2   -0.20    0.50
  -6  -6   2    0.80    0.60
  -6  -6   2    0.40    1.80
   5   6  -2  210.58    7.90
   5   6  -2  220.88    8.20
   5   6  -2  206.28    7.10
   5   6  -2  212.28   10.50
   5   6  -2  217.98    7.00
  -5  -6   2  227.58    8.20
  -5  -6   2  206.98    9.40
  -5  -6   2  210.78    7.00
  -5  -6   2  216.88    6.60
  -5  -6   2  208.68    9.20
  -5  -6   2  206.68    6.60
  -5  -6   2  223.28    8.80
   4   6  -2  347.57   11.10
   4   6  -2  364.26   12.40
   4   6  -2  351.76    9.70
   4   6  -2  358.46   10.90
   4   6  -2  351.06   11.70
  -4  -6   2  354.86    9.90
  -4  -6   2  355.86   13.20
  -4  -6   2  361.56   13.30
  -4  -6   2  374.56   12.40
  -4  -6   2  364.36   10.40
  -4  -6   2  368.86   11.10
  -4  -6   2  351.46   11.20
   3   6  -2  159.78    5.10
   3   6  -2  157.78    5.40
   3   6  -2  158.38    5.80
   3   6  -2  159.68    7.90
   3   6  -2  167.58    7.10
   3   6  -2  158.48    7.40
   3   6  -2  164.88    5.50
  -3  -6   2  154.58    5.20
  -3  -6   2  175.78    8.00
  -3  -6   2  164.58    4.90
  -3  -6   2  163.58    4.90
  -3  -6   2  159.68    7.80
  -3  -6   2  175.68    6.40
  -3  -6   2  148.59    6.70
  -3  -6   2  171.48    7.70
   2   6  -2  170.38    6.10
   2   6  -2  168.28    6.20
   2   6  -2  159.58    6.50
   2   6  -2  166.38    8.30
   2   6  -2  165.18    8.80
   2   6  -2  167.68    5.10
   2   6  -2  165.88    5.40
  -2  -6   2  164.08    7.30
  -2  -6   2  156.18    7.70
  -2  -6   2  165.98    6.00
  -2  -6   2  173.88    8.30
  -2  -6   2  160.18    7.70
  -2  -6   2  162.78    5.50
  -2  -6   2  167.68    5.30
  -2  -6   2  161.78    7.80
   1   6  -2  178.18    7.90
   1   6  -2  176.18    9.30
   1   6  -2  173.18   10.00
   1   6  -2  182.48    5.40
   1   6  -2  162.38    6.40
   1   6  -2  179.78    5.40
   1   6  -2  160.08    6.20
   1   6  -2  162.68    8.10
  -1  -6   2  176.58    7.20
  -1  -6   2  175.18    7.90
  -1  -6   2  180.18    6.30
  -1  -6   2  180.18    8.10
  -1  -6   2  176.58    9.10
  -1  -6   2  163.48    7.10
  -1  -6   2  176.48    8.90
  -1  -6   2  180.18    6.30
   0   6  -2  702.33   26.20
   0   6  -2  772.82   25.80
   0   6  -2  735.83   23.40
   0   6  -2  760.52   20.60
   0   6  -2  788.62   24.90
   0   6  -2  768.62   22.00
   0  -6   2  745.33   22.60
   0  -6   2  719.03   22.70
   0  -6   2  737.23   25.10
   0  -6   2  800.22   22.50
   0  -6   2  742.13   22.90
   0  -6   2  757.62   25.30
   0  -6   2  776.42   23.60
  -1   6  -2   54.79    7.10
  -1   6  -2   57.79    5.60
  -1   6  -2   65.39    2.90
  -1   6  -2   54.99    5.40
  -1   6  -2   65.69    6.20
  -1   6  -2   63.09    3.80
  -1   6  -2   57.09    2.90
  -1   6  -2   56.99    4.30
  -1   6  -2   76.29   12.90
   1  -6   2   63.19    4.90
   1  -6   2   67.29    4.20
   1  -6   2   65.89    5.30
   1  -6   2   65.59    4.90
   1  -6   2   61.29    6.80
   1  -6   2   69.79    8.00
   1  -6   2   57.69    3.80
  -2   6  -2    2.00    0.90
  -2   6  -2    2.50    0.90
  -2   6  -2    1.60    2.80
  -2   6  -2    0.90    2.90
  -2   6  -2    6.00    2.80
  -2   6  -2    1.90    1.30
   2  -6   2    1.80    1.00
   2  -6   2   -0.90    2.40
   2  -6   2    3.50    1.20
   2  -6   2    1.70    2.20
   2  -6   2    1.10    2.30
  -3   6  -2   17.60    2.30
  -3   6  -2   13.10    3.80
  -3   6  -2   23.00    3.00
  -3   6  -2   26.60    5.90
  -3   6  -2   19.00    2.70
  -3   6  -2   14.80    4.30
   3  -6   2   19.50    3.10
   3  -6   2   19.70    2.20
   3  -6   2   22.70    1.60
   3  -6   2   17.40    4.60
   3  -6   2   18.30    1.10
   3  -6   2   20.50    4.30
  -4   6  -2   -0.90    2.90
  -4   6  -2   -0.30    2.80
  -4   6  -2    0.70    1.00
  -4   6  -2    2.60    1.20
  -4   6  -2    2.20    1.50
   4  -6   2   -4.40    2.10
   4  -6   2   -1.20    2.60
   4  -6   2    1.00    1.30
   4  -6   2    2.70    0.70
   8   5  -2   46.90    8.30
  -8  -5   2   38.70    7.20
  -8  -5   2   36.70    5.00
  -8  -5   2   47.10    2.40
  -8  -5   2   48.00    3.30
  -8  -5   2   53.39    4.20
  -8  -5   2   40.00    2.60
   7   5  -2  191.08   12.60
  -7  -5   2  186.08    6.40
  -7  -5   2  173.18    8.80
  -7  -5   2  181.38    7.60
  -7  -5   2  189.48    8.40
  -7  -5   2  194.08    6.00
   6   5  -2   53.89    6.90
   6   5  -2   45.10    3.80
  -6  -5   2   47.60    2.70
  -6  -5   2   46.60    2.30
  -6  -5   2   47.40    4.10
  -6  -5   2   46.50    2.10
  -6  -5   2   46.60    3.60
  -6  -5   2   50.19    2.20
  -6  -5   2   49.99    2.50
   5   5  -2  313.77    9.50
   5   5  -2  316.37    9.00
   5   5  -2  324.57    9.50
   5   5  -2  312.57   10.90
   5   5  -2  312.87   13.50
  -5  -5   2  307.27    9.30
  -5  -5   2  305.27   11.40
  -5  -5   2  313.47    9.80
  -5  -5   2  317.87    8.80
  -5  -5   2  320.87    9.60
  -5  -5   2  330.57    9.20
  -5  -5   2  327.17   11.90
   4   5  -2  397.86   11.90
   4   5  -2  410.96   12.40
   4   5  -2  409.16   12.50
   4   5  -2  415.26   12.20
  -4  -5   2  417.56   11.40
  -4  -5   2  408.76   11.80
  -4  -5   2  438.16   12.80
  -4  -5   2  370.76   13.80
  -4  -5   2  416.46   11.70
  -4  -5   2  421.36   12.40
  -4  -5   2  415.76   14.10
  -4  -5   2  409.06   14.10
  -4  -5   2  406.96   11.30
   3   5  -2  325.57   11.10
   3   5  -2  308.17   10.60
   3   5  -2  299.37   11.60
   3   5  -2  319.87    8.90
   3   5  -2  321.07    9.00
   3   5  -2  314.07    9.40
   3   5  -2  312.47    9.50
   3   5  -2  311.37   11.00
   3   5  -2  316.97   10.70
  -3  -5   2  318.87   11.50
  -3  -5   2  313.07   10.10
  -3  -5   2  329.17    9.80
  -3  -5   2  310.47    9.90
  -3  -5   2  300.47    8.90
  -3  -5   2  318.77   11.90
  -3  -5   2  305.47   10.20
  -3  -5   2  326.17    9.00
  -3  -5   2  347.77   11.00
  -3  -5   2  319.57    8.50
  -3  -5   2  322.77   11.50
   2   5  -2  137.79    6.70
   2   5  -2  135.49    7.40
   2   5  -2  145.69    5.40
   2   5  -2  145.19    5.40
   2   5  -2  138.49    5.10
   2   5  -2  139.89    4.40
   2   5  -2  135.39    7.00
   2   5  -2  147.99    4.60
   2   5  -2  142.29    7.40
  -2  -5   2  147.09    4.60
  -2  -5   2  138.19    6.40
  -2  -5   2  143.79    5.50
  -2  -5   2  143.69    4.30
  -2  -5   2  144.69    6.60
  -2  -5   2  137.89    6.60
  -2  -5   2  130.69    6.60
  -2  -5   2  143.79    6.90
  -2  -5   2  152.38    5.40
  -2  -5   2  143.39    4.90
  -2  -5   2  143.89    6.60
   1   5  -2   79.29    5.40
   1   5  -2   83.59    2.70
   1   5  -2   71.79    3.40
   1   5  -2   81.49    5.90
   1   5  -2   79.29    4.40
   1   5  -2   83.19    6.80
   1   5  -2   74.49    3.40
   1   5  -2   69.59    4.70
   1   5  -2   80.19    5.20
   1   5  -2   75.59    2.70
  -1  -5   2   77.59    3.20
  -1  -5   2   76.19    4.10
  -1  -5   2   73.69    3.10
  -1  -5   2   76.49    3.90
  -1  -5   2   73.19    4.70
  -1  -5   2   80.09    3.60
  -1  -5   2   87.09    5.50
  -1  -5   2   80.69    5.30
  -1  -5   2   69.19    5.30
  -1  -5   2   70.49    4.50
   0   5  -2  543.85   18.70
   0   5  -2  558.44   18.40
   0   5  -2  576.74   16.70
   0   5  -2  560.44   17.90
   0   5  -2  572.14   19.70
   0   5  -2  532.25   20.10
   0   5  -2  549.45   20.20
   0   5  -2  570.24   17.20
   0  -5   2  568.84   17.40
   0  -5   2  596.54   17.10
   0  -5   2  563.74   19.40
   0  -5   2  571.94   17.50
   0  -5   2  561.64   21.00
   0  -5   2  595.04   22.70
   0  -5   2  583.34   18.20
   0  -5   2  577.14   16.60
   0  -5   2  581.34   16.50
   0  -5   2  574.84   17.50
  -1   5  -2   20.10    2.90
  -1   5  -2   23.90    6.30
  -1   5  -2   18.30    3.10
  -1   5  -2   16.40    1.50
  -1   5  -2   17.60    3.70
  -1   5  -2   21.50    2.40
  -1   5  -2   21.40    3.90
  -1   5  -2   18.00    1.50
  -1   5  -2   13.80    4.20
   1  -5   2   19.40    4.00
   1  -5   2   21.50    2.50
   1  -5   2   19.50    2.50
   1  -5   2   22.40    4.40
   1  -5   2   17.50    2.90
   1  -5   2   22.60    3.50
   1  -5   2   23.70    3.20
   1  -5   2   18.80    4.10
  -2   5  -2  320.27   15.30
  -2   5  -2  328.77   14.10
  -2   5  -2  348.37   11.40
  -2   5  -2  313.07   14.30
  -2   5  -2  342.67   14.40
  -2   5  -2  323.27   15.40
  -2   5  -2  325.57   10.70
  -2   5  -2  353.06   11.30
  -2   5  -2  344.97   11.40
   2  -5   2  330.07   14.20
   2  -5   2  350.96   10.10
   2  -5   2  351.56   14.80
   2  -5   2  340.17   10.50
   2  -5   2  325.77   12.00
   2  -5   2  310.07   14.40
   2  -5   2  357.16   14.10
  -3   5  -2   96.39    5.60
  -3   5  -2   90.69    7.60
  -3   5  -2  111.79    9.10
  -3   5  -2  100.69    5.20
  -3   5  -2  108.09    7.60
  -3   5  -2  103.39    5.10
   3  -5   2   98.09    7.50
   3  -5   2  105.19    3.80
   3  -5   2  104.29    3.10
   3  -5   2   98.59    6.10
   3  -5   2  104.99    7.60
   3  -5   2  101.49    4.30
   3  -5   2  100.49    8.10
  -4   5  -2  327.67   11.80
  -4   5  -2  340.47   14.80
  -4   5  -2  333.47   16.00
  -4   5  -2  332.07   16.40
  -4   5  -2  329.87   11.80
   4  -5   2  298.67   15.30
   4  -5   2  318.37   14.60
   4  -5   2  325.57   15.10
   4  -5   2  316.47   12.20
   4  -5   2  334.77    9.40
  -5   5  -2   49.90    3.90
  -5   5  -2   48.90    4.70
  -5   5  -2   46.90    3.90
  -5   5  -2   51.39    7.40
   5  -5   2   46.30    4.00
   5  -5   2   46.10    2.10
   5  -5   2   38.00    6.00
   8   4  -2    0.30    4.10
  -8  -4   2    0.90    4.00
  -8  -4   2    1.10    1.50
  -8  -4   2    2.40    0.80
  -8  -4   2    3.10    1.00
  -8  -4   2    3.60    1.20
  -8  -4   2    2.20    2.30
   7   4  -2   40.70    7.10
   7   4  -2   35.80    3.10
  -7  -4   2   35.40    2.60
  -7  -4   2   32.60    3.10
  -7  -4   2   30.40    2.00
  -7  -4   2   30.50    1.50
  -7  -4   2   37.70    4.50
  -7  -4   2   33.30    1.90
  -7  -4   2   29.80    2.10
  -7  -4   2   35.10    3.30
   6   4  -2   57.59    4.30
   6   4  -2   60.29    7.00
  -6  -4   2   64.69    2.30
  -6  -4   2   63.59    2.50
  -6  -4   2   58.59    3.30
  -6  -4   2   63.99    2.80
  -6  -4   2   58.09    3.10
  -6  -4   2   71.09    4.40
  -6  -4   2   55.99    4.40
  -6  -4   2   56.79    3.60
   5   4  -2   86.39    6.90
   5   4  -2   81.99    4.50
   5   4  -2   78.79    2.60
  -5  -4   2   85.19    3.20
  -5  -4   2   81.59    4.90
  -5  -4   2   74.69    4.30
  -5  -4   2   82.69    2.90
  -5  -4   2   75.49    4.30
  -5  -4   2   72.29    3.20
  -5  -4   2   87.89    2.90
  -5  -4   2   81.19    2.80
   4   4  -2  139.49    4.40
   4   4  -2  145.39    7.70
   4   4  -2  145.09    4.40
   4   4  -2  144.99    4.70
   4   4  -2  144.59    5.60
  -4  -4   2  117.59    5.90
  -4  -4   2  128.79    6.70
  -4  -4   2  140.69    6.10
  -4  -4   2  139.09    4.70
  -4  -4   2  131.59    6.00
  -4  -4   2  141.59    4.30
  -4  -4   2  138.59    4.50
  -4  -4   2  141.29    5.00
  -4  -4   2  139.89    4.40
   3   4  -2  711.63   19.60
   3   4  -2  725.53   21.40
   3   4  -2  692.83   21.20
   3   4  -2  713.23   20.20
  -3  -4   2  709.63   22.50
  -3  -4   2  712.83   21.10
   2   4  -2   34.70    1.80
   2   4  -2   31.30    3.10
   2   4  -2   33.90    2.40
   2   4  -2   30.30    3.40
   2   4  -2   31.60    1.80
   2   4  -2   33.00    1.40
   2   4  -2   35.90    2.50
   2   4  -2   31.70    1.50
   2   4  -2   33.30    2.60
  -2  -4   2   31.70    2.90
  -2  -4   2   33.00    1.40
  -2  -4   2   33.50    2.50
  -2  -4   2   31.90    2.90
  -2  -4   2   36.40    2.10
  -2  -4   2   34.10    1.40
  -2  -4   2   34.80    2.50
  -2  -4   2   32.90    1.50
  -2  -4   2   32.60    3.00
  -2  -4   2   32.50    2.80
  -2  -4   2   33.80    1.90
   1   4  -2  437.46   12.50
   1   4  -2  457.15   14.20
   1   4  -2  426.36   13.90
   1   4  -2  416.56   14.30
   1   4  -2  442.06   15.00
   1   4  -2  426.06   14.20
   1   4  -2  383.46   13.90
   1   4  -2  438.76   12.40
  -1  -4   2  429.26   13.60
  -1  -4   2  450.85   13.00
  -1  -4   2  430.56   14.10
  -1  -4   2  448.16   13.90
  -1  -4   2  452.95   12.60
  -1  -4   2  440.16   12.80
  -1  -4   2  455.85   14.20
  -1  -4   2  420.46   14.20
   0   4  -2  145.99    9.30
   0   4  -2  113.99    3.60
   0   4  -2  110.29    4.40
   0   4  -2  117.79    5.40
   0   4  -2  136.69    6.70
   0   4  -2  110.89    3.80
   0   4  -2  113.89    4.80
   0   4  -2  118.29    6.70
   0   4  -2  111.29    5.50
   0   4  -2  105.49    6.10
   0  -4   2  113.49    5.10
   0  -4   2  100.29    6.00
   0  -4   2  117.49    5.10
   0  -4   2  118.09    5.00
   0  -4   2  110.59    6.20
   0  -4   2  115.39    4.60
   0  -4   2  118.59    4.30
   0  -4   2  112.69    5.30
   0  -4   2  114.69    4.30
  -1   4  -2   93.89    8.30
  -1   4  -2   72.69    3.30
  -1   4  -2   70.79    4.00
  -1   4  -2   67.69    6.20
  -1   4  -2   66.39    4.30
  -1   4  -2   74.69    5.30
  -1   4  -2   75.39    3.60
  -1   4  -2   79.39    5.60
  -1   4  -2   74.39    3.20
   1  -4   2   72.49    5.70
   1  -4   2   75.89    4.40
   1  -4   2   95.69    6.90
   1  -4   2   80.69    4.70
   1  -4   2   73.09    5.00
   1  -4   2   72.19    5.80
   1  -4   2   79.29    3.40
   1  -4   2   72.69    3.70
  -2   4  -2  135.99    9.10
  -2   4  -2  134.99    6.10
  -2   4  -2  137.69    7.80
  -2   4  -2  135.89    5.50
  -2   4  -2  137.49    5.50
  -2   4  -2  134.29    7.00
  -2   4  -2  129.19    5.40
  -2   4  -2  132.99    8.00
  -2   4  -2  139.19    8.20
   2  -4   2  132.59    8.20
   2  -4   2  137.59    4.90
   2  -4   2  140.49    6.30
   2  -4   2  131.89    8.20
   2  -4   2  134.79    4.90
   2  -4   2  143.79    8.10
   2  -4   2  161.18    8.10
   2  -4   2  144.59    4.70
  -3   4  -2  177.48    8.40
  -3   4  -2  181.68    7.10
  -3   4  -2  201.48    9.70
  -3   4  -2  162.08   10.60
  -3   4  -2  177.48    7.70
  -3   4  -2  181.38    7.20
  -3   4  -2  172.98   10.00
   3  -4   2  177.98    7.60
   3  -4   2  188.28    5.70
   3  -4   2  176.68    9.50
   3  -4   2  175.48   10.10
   3  -4   2  191.98    9.90
   3  -4   2  183.88    5.00
  -4   4  -2   94.29    8.20
  -4   4  -2   84.99    7.40
  -4   4  -2   81.69    6.10
  -4   4  -2   92.09    6.80
  -4   4  -2   93.39    5.30
  -4   4  -2   85.89    5.00
  -4   4  -2   86.19    4.70
   4  -4   2   92.49    3.10
   4  -4   2   92.29    7.70
   4  -4   2   92.99    7.30
   4  -4   2   85.59    5.00
   4  -4   2   76.59    6.50
  -5   4  -2    7.00    2.80
  -5   4  -2   19.70    4.80
  -5   4  -2    9.20    3.80
  -5   4  -2   16.40    3.50
  -5   4  -2   12.60    2.30
  -5   4  -2   14.00    2.50
   5  -4   2   13.40    1.10
   5  -4   2   14.70    4.20
   5  -4   2   16.20    2.50
   5  -4   2    9.90    3.70
  -6   4  -2   39.10    6.60
  -6   4  -2   43.90    4.00
  -6   4  -2   49.00    5.20
  -6   4  -2   43.60    3.80
   6  -4   2   32.20    5.90
   6  -4   2   46.80    2.50
   6  -4   2   43.40    3.70
   8   3  -2    0.40    2.80
  -8  -3   2   -1.30    2.10
  -8  -3   2   -4.60    1.70
  -8  -3   2   -1.10    3.50
  -8  -3   2    0.50    0.40
  -8  -3   2    0.30    0.60
  -8  -3   2   -0.20    0.80
   7   3  -2    8.70    2.70
   7   3  -2   10.00    1.10
   7   3  -2    8.80    4.60
   7   3  -2   11.90    1.20
  -7  -3   2   12.00    2.00
  -7  -3   2   10.50    0.80
  -7  -3   2    7.60    1.30
  -7  -3   2    8.70    1.30
  -7  -3   2   12.00    4.40
  -7  -3   2    9.40    2.50
  -7  -3   2   12.60    3.00
  -7  -3   2    9.00    0.90
   6   3  -2   10.40    1.10
   6   3  -2   12.90    2.10
   6   3  -2   10.00    0.90
   6   3  -2    9.30    4.10
  -6  -3   2   12.00    1.30
  -6  -3   2   10.80    1.30
  -6  -3   2   10.90    2.20
  -6  -3   2   16.30    2.40
  -6  -3   2    9.10    1.40
  -6  -3   2   12.40    2.70
  -6  -3   2   12.00    2.00
  -6  -3   2   10.70    0.90
   5   3  -2   89.19    3.00
   5   3  -2   94.89    7.50
   5   3  -2   87.49    3.00
   5   3  -2   90.99    3.30
   5   3  -2   92.29    4.90
  -5  -3   2   95.29    2.90
  -5  -3   2   89.59    3.40
  -5  -3   2   86.09    3.70
  -5  -3   2   89.59    3.90
  -5  -3   2   88.89    3.80
  -5  -3   2   86.19    4.10
  -5  -3   2   92.29    4.70
  -5  -3   2   77.09    5.10
   4   3  -2  249.97    6.80
   4   3  -2  245.78   10.70
   4   3  -2  243.08    8.60
  -4  -3   2  261.47    7.00
  -4  -3   2  252.57    7.00
  -4  -3   2  261.07    7.80
  -4  -3   2  246.88    7.40
  -4  -3   2  245.38    7.70
  -4  -3   2  257.37    8.90
  -4  -3   2  256.07    9.50
  -4  -3   2  244.08    8.50
  -4  -3   2  250.87    9.70
  -4  -3   2  247.88    7.50
  -4  -3   2  254.67    8.60
  -4  -3   2  254.47    7.10
   3   3  -2  371.36   11.50
   3   3  -2  348.07   12.10
   3   3  -2  346.67    9.60
   3   3  -2  367.76   10.30
  -3  -3   2  342.17   11.20
  -3  -3   2  362.36   11.40
  -3  -3   2  343.67   11.70
  -3  -3   2  356.56   11.20
  -3  -3   2  355.56   11.30
  -3  -3   2  356.56   10.20
   2   3  -2   46.20    3.00
   2   3  -2   49.90    2.20
   2   3  -2   45.20    3.20
   2   3  -2   49.60    2.40
   2   3  -2   48.40    2.90
   2   3  -2   43.90    1.90
   2   3  -2   47.30    1.90
   2   3  -2   48.50    1.60
   2   3  -2   47.00    1.80
  -2  -3   2   49.99    2.10
  -2  -3   2   50.39    3.10
  -2  -3   2   44.80    2.70
  -2  -3   2   47.00    1.50
  -2  -3   2   52.79    1.90
  -2  -3   2   47.50    2.10
  -2  -3   2   46.10    2.90
  -2  -3   2   47.50    2.20
  -2  -3   2   48.30    1.70
  -2  -3   2   45.80    2.90
  -2  -3   2   44.20    2.20
   1   3  -2 1228.18   61.29
   1   3  -2 1274.87   63.19
  -1  -3   2 1217.38  139.69
  -1  -3   2 1136.19   62.19
  -1  -3   2 1150.38   61.19
  -1  -3   2 1225.08  131.29
   0   3  -2  297.87    9.90
   0   3  -2  292.57   11.00
   0   3  -2  296.07   10.50
   0   3  -2  280.47   10.20
   0   3  -2  290.77    9.00
   0   3  -2  304.57    9.70
   0   3  -2  287.17    9.40
   0   3  -2  306.87    8.80
   0  -3   2  290.67    9.10
   0  -3   2  293.27    9.60
   0  -3   2  293.37   10.30
   0  -3   2  297.17    9.30
   0  -3   2  296.37    8.60
   0  -3   2  305.77    8.80
   0  -3   2  300.17    9.40
   0  -3   2  280.47   10.30
   0  -3   2  287.37    8.60
  -1   3  -2   91.29    3.90
  -1   3  -2   88.39    3.60
  -1   3  -2   82.49    5.70
  -1   3  -2   87.39    4.20
  -1   3  -2   98.89    5.40
  -1   3  -2   91.89    4.20
  -1   3  -2   89.19    3.50
  -1   3  -2   89.09    5.20
  -1   3  -2   86.49    3.80
   1  -3   2   89.19    3.70
   1  -3   2   94.09    3.40
   1  -3   2   90.49    3.80
   1  -3   2   94.69    4.30
   1  -3   2   90.19    3.80
   1  -3   2   94.49    4.60
   1  -3   2  100.39    5.10
   1  -3   2   91.89    5.40
  -2   3  -2  131.49    6.10
  -2   3  -2  160.38    7.50
  -2   3  -2  146.19    6.50
  -2   3  -2  139.19    8.10
  -2   3  -2  137.89    5.50
  -2   3  -2  138.19    5.80
  -2   3  -2  130.69    7.40
  -2   3  -2  132.69    8.30
  -2   3  -2  136.29    5.30
  -2   3  -2  147.29    5.10
  -2   3  -2  136.59    7.80
   2  -3   2  125.19    7.30
   2  -3   2  151.68    7.50
   2  -3   2  149.79    4.40
   2  -3   2  147.49    7.30
   2  -3   2  153.28    6.40
   2  -3   2  145.99    6.00
   2  -3   2  147.19    4.70
   2  -3   2  149.69    7.40
   2  -3   2  156.28    7.80
   2  -3   2  149.69    4.90
  -3   3  -2  325.07   11.40
  -3   3  -2  324.17   14.30
  -3   3  -2  348.67   10.90
  -3   3  -2  347.07   14.80
  -3   3  -2  340.17   11.30
  -3   3  -2  355.56   13.20
  -3   3  -2  327.87   14.00
  -3   3  -2  331.27   13.90
  -3   3  -2  323.77   12.90
   3  -3   2  362.26   13.50
   3  -3   2  345.17   10.00
   3  -3   2  352.16   13.80
   3  -3   2  369.86   14.00
   3  -3   2  331.17   13.90
   3  -3   2  349.96    9.50
   3  -3   2  346.47   11.50
  -4   3  -2  136.59    7.40
  -4   3  -2  120.19    7.70
  -4   3  -2  140.89    5.70
  -4   3  -2  123.89    6.20
  -4   3  -2  125.09    5.80
  -4   3  -2  117.79    8.20
  -4   3  -2  133.29    9.20
   4  -3   2  140.99    8.50
   4  -3   2  138.19    7.70
   4  -3   2  137.99    6.10
   4  -3   2  153.98    5.20
   4  -3   2  133.79    8.70
  -5   3  -2  154.48   10.00
  -5   3  -2  150.18    6.50
  -5   3  -2  151.28    9.80
  -5   3  -2  148.79    7.90
  -5   3  -2  163.98    7.60
  -5   3  -2  154.58    9.40
   5  -3   2  149.09    8.20
   5  -3   2  161.68    5.00
   5  -3   2  164.78   10.10
   5  -3   2  160.98    7.00
   5  -3   2  153.58    9.70
  -6   3  -2    3.50    1.80
  -6   3  -2    7.70    2.90
  -6   3  -2    4.80    3.20
  -6   3  -2    7.20    2.00
   6  -3   2    4.80    1.60
   6  -3   2    5.20    1.10
   6  -3   2    1.80    3.20
   8   2  -2   16.00    1.60
   8   2  -2   15.80    4.40
   8   2  -2   21.40    2.30
  -8  -2   2   14.50    1.20
  -8  -2   2   17.30    5.60
  -8  -2   2   12.50    3.30
  -8  -2   2   20.50    1.60
  -8  -2   2   14.70    3.60
  -8  -2   2   18.00    2.20
   7   2  -2    9.00    1.90
   7   2  -2    6.10    3.00
   7   2  -2    4.70    1.00
   7   2  -2    3.50    4.10
  -7  -2   2    6.30    2.70
  -7  -2   2    6.70    1.20
  -7  -2   2    3.50    2.30
  -7  -2   2    6.60    4.00
  -7  -2   2    4.40    0.80
  -7  -2   2    6.90    1.30
   6   2  -2   11.20    2.70
   6   2  -2   10.80    1.90
   6   2  -2   10.60    4.40
   6   2  -2   10.20    1.20
  -6  -2   2    9.80    2.60
  -6  -2   2   10.00    1.20
  -6  -2   2    9.40    0.60
  -6  -2   2   10.80    1.30
  -6  -2   2    8.50    2.10
  -6  -2   2   11.70    1.50
  -6  -2   2    6.80    2.30
  -6  -2   2   13.20    1.80
   5   2  -2   64.39    3.40
   5   2  -2   62.49    6.80
   5   2  -2   64.09    2.60
   5   2  -2   64.19    3.70
  -5  -2   2   65.19    3.00
  -5  -2   2   71.29    3.60
  -5  -2   2   65.19    3.60
  -5  -2   2   64.69    2.70
  -5  -2   2   62.89    4.30
  -5  -2   2   65.39    4.10
  -5  -2   2   68.89    2.50
  -5  -2   2   67.49    2.80
  -5  -2   2   58.79    4.10
   4   2  -2  268.27   11.30
   4   2  -2  268.97    9.10
   4   2  -2  253.97    7.40
   4   2  -2  269.37    7.70
   4   2  -2  250.07    7.80
  -4  -2   2  261.37    7.50
  -4  -2   2  259.87    8.30
  -4  -2   2  269.57    7.90
  -4  -2   2  260.07    8.00
  -4  -2   2  245.08    9.00
  -4  -2   2  255.57    8.20
  -4  -2   2  257.17    8.10
  -4  -2   2  267.47    8.00
  -4  -2   2  262.17    8.50
   3   2  -2 2843.62  157.48
   3   2  -2 2914.11  149.69
   2   2  -2 5711.33  210.48
   2   2  -2 6512.65  276.17
   2   2  -2 6444.26  262.27
   1   2  -2 1084.29   46.80
  -1  -2   2  911.81   45.40
  -1  -2   2 1113.69  106.99
  -1  -2   2 1199.18  103.49
   0   2  -2   43.50    1.80
   0   2  -2   36.60    2.50
   0   2  -2   41.60    1.50
   0   2  -2   40.60    1.50
   0   2  -2   41.70    2.10
   0   2  -2   53.59    4.00
   0   2  -2   43.50    2.40
   0  -2   2   40.90    1.80
   0  -2   2   42.70    2.20
   0  -2   2   40.60    2.80
   0  -2   2   44.90    1.90
   0  -2   2   42.40    2.30
   0  -2   2   38.80    2.10
   0  -2   2   41.70    1.80
   0  -2   2   45.60    2.30
   0  -2   2   40.20    2.20
  -1   2  -2 1317.17   71.69
  -1   2  -2 1327.27   73.29
  -1   2  -2 1006.50  166.18
  -1   2  -2  957.70  172.08
   1  -2   2 1203.18   69.09
   1  -2   2 1269.97   69.19
   1  -2   2 1535.55  190.98
   1  -2   2 1082.69  145.89
  -2   2  -2  150.48    6.70
  -2   2  -2  135.29    6.30
  -2   2  -2  140.49    7.10
  -2   2  -2  138.49    4.80
  -2   2  -2  140.79    6.80
  -2   2  -2  142.39    7.40
  -2   2  -2  140.39    5.10
  -2   2  -2  139.19    5.70
  -2   2  -2  135.89    5.30
   2  -2   2  141.99    4.40
   2  -2   2  138.69    6.60
   2  -2   2  140.99    6.80
   2  -2   2  149.69    6.90
   2  -2   2  135.49    6.60
   2  -2   2  135.99    5.30
   2  -2   2  142.19    5.60
   2  -2   2  140.09    4.20
  -3   2  -2   12.80    3.30
  -3   2  -2   16.60    2.50
  -3   2  -2   11.20    4.30
  -3   2  -2   11.50    1.90
  -3   2  -2   15.00    3.00
  -3   2  -2   17.00    2.60
  -3   2  -2   16.90    1.90
  -3   2  -2   12.00    2.70
  -3   2  -2   15.50    1.70
  -3   2  -2   16.00    3.20
   3  -2   2   17.50    3.40
   3  -2   2   15.10    2.10
   3  -2   2   18.60    2.90
   3  -2   2   15.20    1.10
   3  -2   2   16.20    3.10
   3  -2   2   15.60    0.80
   3  -2   2   16.40    3.20
   3  -2   2   15.20    2.30
  -4   2  -2 1022.00   33.50
  -4   2  -2 1068.79   33.80
  -4   2  -2 1103.09   29.90
  -4   2  -2 1072.39   31.30
  -4   2  -2 1082.19   29.70
  -4   2  -2 1115.99   31.60
  -4   2  -2 1073.39   33.50
   4  -2   2 1102.99   33.40
   4  -2   2 1090.99   33.30
   4  -2   2 1124.79   32.10
  -5   2  -2   -1.70    0.90
  -5   2  -2    0.90    1.00
  -5   2  -2   -0.40    1.20
  -5   2  -2   -0.10    2.10
  -5   2  -2    0.80    2.50
  -5   2  -2   -0.60    1.20
  -5   2  -2    0.40    2.30
   5  -2   2    0.10    0.50
   5  -2   2   -1.60    1.40
   5  -2   2    0.40    0.80
   5  -2   2    0.70    2.20
   5  -2   2    0.90    2.50
  -6   2  -2   57.49    3.60
  -6   2  -2   46.90    3.60
  -6   2  -2   59.49    4.70
  -6   2  -2   54.89    6.10
  -6   2  -2   55.29    6.00
  -6   2  -2   67.49    6.40
   6  -2   2   55.19    6.30
   6  -2   2   45.20    4.10
   6  -2   2   54.39    3.70
   6  -2   2   54.89    2.90
  -7   2  -2   38.00    6.40
  -7   2  -2   28.70    5.70
  -7   2  -2   32.60    6.00
  -7   2  -2   38.20    3.30
   7  -2   2   27.80    5.70
   7  -2   2   35.40    3.20
   8   1  -2   24.80    2.10
   8   1  -2   20.80    5.10
  -8  -1   2   17.20    5.80
  -8  -1   2   21.30    4.40
  -8  -1   2   23.10    4.60
  -8  -1   2   24.40    2.70
  -8  -1   2   21.20    1.50
   7   1  -2   26.00    3.60
   7   1  -2   27.70    5.10
   7   1  -2   26.10    2.10
  -7  -1   2   17.70    3.50
  -7  -1   2   24.70    1.40
  -7  -1   2   29.80    2.70
  -7  -1   2   19.90    4.00
  -7  -1   2   32.90    3.20
  -7  -1   2   24.30    2.10
  -7  -1   2   18.10    5.00
   6   1  -2  150.48    5.30
   6   1  -2  129.09    5.00
   6   1  -2  132.09    6.90
   6   1  -2  134.19   10.50
   6   1  -2  137.49    8.10
  -6  -1   2  130.99    7.20
  -6  -1   2  144.39    4.40
  -6  -1   2  132.39    9.80
  -6  -1   2  135.69    6.00
  -6  -1   2  140.59    5.10
  -6  -1   2  143.59    7.80
   5   1  -2  421.96   13.50
   5   1  -2  425.16   13.90
   5   1  -2  418.16   12.20
   5   1  -2  422.96   12.90
   5   1  -2  412.56   17.70
   5   1  -2  425.76   14.40
  -5  -1   2  424.46   11.50
  -5  -1   2  425.06   14.40
  -5  -1   2  409.86   14.20
  -5  -1   2  418.36   11.90
  -5  -1   2  374.76   13.10
  -5  -1   2  397.66   13.40
  -5  -1   2  421.56   13.00
   4   1  -2  103.79    4.70
   4   1  -2   98.89    6.90
   4   1  -2  104.09    4.90
   4   1  -2  100.59    3.70
   4   1  -2  104.29    4.60
   4   1  -2   97.69    3.70
   4   1  -2   95.79    4.80
   4   1  -2   96.49    3.10
  -4  -1   2   98.49    4.20
  -4  -1   2   99.69    2.90
  -4  -1   2   95.69    6.00
  -4  -1   2  103.19    4.50
  -4  -1   2   95.99    4.90
  -4  -1   2   91.49    4.30
  -4  -1   2  107.79    3.90
  -4  -1   2   94.59    4.80
  -4  -1   2   99.49    3.40
  -4  -1   2  100.39    3.40
   3   1  -2   46.20    1.80
   3   1  -2   50.29    3.00
   3   1  -2   45.50    2.70
   3   1  -2   47.20    2.00
   3   1  -2   49.40    4.00
   3   1  -2   46.10    2.20
   3   1  -2   42.00    2.70
   3   1  -2   50.59    1.60
   3   1  -2   48.40    2.70
  -3  -1   2   51.59    1.90
  -3  -1   2   49.00    2.30
  -3  -1   2   47.10    2.50
  -3  -1   2   53.59    2.10
  -3  -1   2   46.70    2.40
  -3  -1   2   53.09    2.60
  -3  -1   2   51.89    2.30
  -3  -1   2   48.00    3.60
  -3  -1   2   48.10    1.90
  -3  -1   2   48.80    2.40
  -3  -1   2   42.80    2.80
   2   1  -2 2901.81  155.68
   2   1  -2 3190.18  152.28
   1   1  -2 2702.73  110.99
   0   1  -2   24.60    1.20
   0   1  -2   23.50    1.20
   0   1  -2   25.80    1.20
   0   1  -2   23.50    1.30
   0   1  -2   24.20    1.40
   0   1  -2   22.80    1.20
   0   1  -2   23.80    0.90
   0   1  -2   24.40    1.00
   0   1  -2   24.50    0.90
   0  -1   2   21.80    1.10
   0  -1   2   22.50    1.10
   0  -1   2   23.30    1.10
   0  -1   2   25.00    1.40
   0  -1   2   24.70    0.90
   0  -1   2   24.10    1.00
   0  -1   2   24.50    1.00
   0  -1   2   23.80    1.20
  -1   1  -2   43.90    2.20
  -1   1  -2   47.30    1.90
  -1   1  -2   46.20    2.60
  -1   1  -2   40.60    2.30
  -1   1  -2   43.70    2.40
  -1   1  -2   45.10    3.00
  -1   1  -2   44.10    1.70
   1  -1   2   48.60    2.70
   1  -1   2   45.70    2.10
   1  -1   2   47.20    2.60
   1  -1   2   46.50    2.60
   1  -1   2   45.20    2.50
   1  -1   2   46.90    1.50
   1  -1   2   44.90    2.00
   1  -1   2   45.10    1.60
   1  -1   2   49.40    1.60
   1  -1   2   46.00    1.60
   1  -1   2   46.30    2.60
  -2   1  -2   46.00    3.40
  -2   1  -2   51.39    3.40
  -2   1  -2   48.50    2.80
  -2   1  -2   49.10    2.00
  -2   1  -2   53.19    3.80
  -2   1  -2   46.30    3.70
  -2   1  -2   49.99    2.00
  -2   1  -2   44.40    2.60
  -2   1  -2   50.19    2.70
   2  -1   2   49.40    2.80
   2  -1   2   58.69    3.70
   2  -1   2   58.59    3.70
   2  -1   2   52.69    3.90
   2  -1   2   44.50    3.20
   2  -1   2   52.59    2.40
   2  -1   2   47.20    1.60
  -3   1  -2   37.60    4.60
  -3   1  -2   41.40    4.60
  -3   1  -2   35.80    1.70
  -3   1  -2   36.00    3.50
  -3   1  -2   39.70    3.60
  -3   1  -2   30.70    3.90
  -3   1  -2   32.70    2.70
  -3   1  -2   37.10    4.20
  -3   1  -2   32.50    1.80
  -3   1  -2   34.70    2.50
   3  -1   2   39.00    3.80
   3  -1   2   36.60    1.50
   3  -1   2   34.50    2.50
   3  -1   2   34.10    2.90
   3  -1   2   35.60    1.40
   3  -1   2   31.80    2.70
   3  -1   2   32.20    3.50
  -4   1  -2  865.81   27.00
  -4   1  -2  896.31   23.70
  -4   1  -2  842.02   28.10
  -4   1  -2  901.61   28.90
  -4   1  -2  872.71   25.00
  -4   1  -2  852.31   25.70
  -4   1  -2  883.91   27.40
  -4   1  -2  857.01   23.90
   4  -1   2  907.61   25.50
   4  -1   2  852.51   26.80
   4  -1   2  915.91   27.20
  -5   1  -2  140.19    7.90
  -5   1  -2  131.49    5.20
  -5   1  -2  136.89    8.20
  -5   1  -2  131.79    6.90
  -5   1  -2  143.89    5.80
  -5   1  -2  137.09    5.20
  -5   1  -2  134.59    8.80
   5  -1   2  132.29    8.00
   5  -1   2  138.39    5.70
   5  -1   2  148.99    4.90
   5  -1   2  150.98    8.30
   5  -1   2  148.29    7.60
  -6   1  -2    5.10    1.30
  -6   1  -2    1.00    2.10
  -6   1  -2    4.20    1.60
  -6   1  -2    2.00    1.70
  -6   1  -2    5.60    2.70
  -6   1  -2    4.60    3.00
  -6   1  -2    6.60    1.60
   6  -1   2    3.30    1.30
   6  -1   2    1.10    2.60
   6  -1   2    2.40    1.10
   6  -1   2    3.50    2.60
   6  -1   2    4.00    1.50
  -7   1  -2  113.19    5.40
  -7   1  -2  101.19    7.60
  -7   1  -2  106.09    6.80
  -7   1  -2  119.29    7.90
  -7   1  -2  130.89    9.90
   7  -1   2   99.19    4.90
   7  -1   2  116.59    5.50
   7  -1   2  111.79    8.20
   7  -1   2  111.29    8.20
   8   0  -2    0.20    0.70
   8   0  -2   -4.80    3.30
  -8   0   2    2.60    3.60
  -8   0   2    1.10    2.10
  -8   0   2   -0.50    1.20
  -8   0   2   -0.20    2.80
   7   0  -2    0.70    0.70
   7   0  -2    0.80    2.10
   7   0  -2    0.50    3.30
  -7   0   2    0.00    1.80
  -7   0   2   -0.20    0.60
  -7   0   2   -4.50    2.30
  -7   0   2    3.60    3.70
  -7   0   2    0.80    1.10
  -7   0   2    6.40    1.70
   6   0  -2    2.20    0.90
   6   0  -2    1.70    3.30
   6   0  -2    0.40    1.70
   6   0  -2    1.50    2.10
  -6   0   2    2.50    0.60
  -6   0   2    3.30    1.10
  -6   0   2    5.90    2.20
  -6   0   2    3.50    1.20
  -6   0   2    1.40    0.90
  -6   0   2    4.10    3.20
  -6   0   2    4.70    1.80
  -6   0   2    3.50    2.80
   5   0  -2   18.10    4.70
   5   0  -2   13.00    2.90
   5   0  -2   15.00    3.00
   5   0  -2   16.70    1.70
   5   0  -2   18.00    2.30
   5   0  -2   26.10    4.40
  -5   0   2   18.20    2.40
  -5   0   2   18.00    1.00
  -5   0   2   17.30    2.80
  -5   0   2   15.40    1.60
  -5   0   2   17.60    3.00
  -5   0   2   19.40    3.70
  -5   0   2   22.90    4.90
   4   0  -2  682.53   21.40
   4   0  -2  687.03   19.40
   4   0  -2  689.73   21.30
   4   0  -2  681.63   23.70
   4   0  -2  651.83   19.00
   4   0  -2  714.03   21.30
  -4   0   2  688.13   20.30
  -4   0   2  674.33   18.50
  -4   0   2  696.73   22.50
  -4   0   2  715.43   20.40
  -4   0   2  703.53   20.30
  -4   0   2  683.23   21.40
  -4   0   2  714.63   20.80
  -4   0   2  701.63   20.80
   3   0  -2  568.54   17.30
   3   0  -2  564.94   18.80
   3   0  -2  541.65   15.80
   3   0  -2  578.84   17.40
   3   0  -2  554.84   17.00
  -3   0   2  565.64   18.10
  -3   0   2  553.14   16.80
  -3   0   2  617.54   17.10
  -3   0   2  562.04   17.20
  -3   0   2  582.24   16.50
  -3   0   2  575.44   16.50
  -3   0   2  588.24   17.00
   2   0  -2    0.60    0.50
   2   0  -2    0.20    0.80
   2   0  -2   -0.30    1.20
   2   0  -2    0.70    0.40
   2   0  -2    0.20    0.90
   2   0  -2    0.20    0.60
   2   0  -2    0.50    0.20
   2   0  -2    0.70    1.30
  -2   0   2    0.90    0.80
  -2   0   2    0.80    0.30
  -2   0   2    0.30    0.50
  -2   0   2    0.70    0.30
  -2   0   2   -0.30    0.70
  -2   0   2    0.20    1.20
  -2   0   2    0.70    0.20
  -2   0   2    0.20    0.90
  -2   0   2    1.50    0.80
  -2   0   2    0.10    1.10
   1   0  -2  420.76   78.79
   1   0  -2  398.26   65.29
  -1   0   2  363.66   45.30
  -1   0   2  397.26   22.00
  -1   0   2  410.76   44.60
   0   0  -2 1409.96   68.69
   0   0  -2 1465.75   66.39
   0   0   2 1706.83   69.29
   0   0   2 1849.71   74.89
  -1   0  -2   17.10    1.00
  -1   0  -2   15.00    1.10
  -1   0  -2   14.60    1.30
  -1   0  -2   14.70    0.70
  -1   0  -2   14.20    0.60
  -1   0  -2   14.30    1.00
  -1   0  -2   15.60    0.60
  -1   0  -2   15.00    0.80
  -1   0  -2   14.30    0.90
  -1   0  -2   15.20    0.60
   1   0   2   15.40    0.70
   1   0   2   15.90    1.00
   1   0   2   16.00    0.50
   1   0   2   16.70    1.00
   1   0   2   17.00    1.30
   1   0   2   14.60    0.80
   1   0   2   15.30    0.80
   1   0   2   14.60    1.00
   1   0   2   15.10    0.60
  -2   0  -2  543.05   15.10
  -2   0  -2  526.55   15.00
  -2   0  -2  540.75   16.60
  -2   0  -2  506.95   13.80
  -2   0  -2  484.95   15.90
  -2   0  -2  520.85   15.00
   2   0   2  520.05   16.20
   2   0   2  532.25   15.00
  -3   0  -2  156.38    6.60
  -3   0  -2  145.09    5.40
  -3   0  -2  147.39    4.70
  -3   0  -2  142.29    5.90
  -3   0  -2  142.79    7.30
  -3   0  -2  157.88    5.60
  -3   0  -2  152.48    4.10
  -3   0  -2  150.98    7.70
  -3   0  -2  147.09    6.10
  -3   0  -2  149.99    4.50
  -3   0  -2  148.69    4.20
  -3   0  -2  151.78    4.90
   3   0   2  136.79    5.90
   3   0   2  158.18    6.40
   3   0   2  144.09    5.80
   3   0   2  146.19    5.00
   3   0   2  153.88    5.90
   3   0   2  147.69    4.30
   3   0   2  148.59    5.20
   3   0   2  151.98    4.60
  -4   0  -2   33.20    1.40
  -4   0  -2   32.00    2.70
  -4   0  -2   29.20    3.20
  -4   0  -2   35.60    1.80
  -4   0  -2   32.90    2.20
  -4   0  -2   36.30    3.50
  -4   0  -2   26.70    4.30
  -4   0  -2   34.50    1.80
  -4   0  -2   30.50    2.10
  -4   0  -2   38.70    4.20
  -4   0  -2   39.50    5.30
  -4   0  -2   35.60    1.10
   4   0   2   28.40    2.80
   4   0   2   34.60    1.50
   4   0   2   38.00    4.00
   4   0   2   31.40    1.80
   4   0   2   33.70    3.60
   4   0   2   35.00    2.10
   4   0   2   33.40    2.30
   4   0   2   31.30    2.80
  -5   0  -2   75.09    5.10
  -5   0  -2   89.09    5.60
  -5   0  -2   78.29    6.90
  -5   0  -2   76.89    2.80
  -5   0  -2   83.09    2.40
  -5   0  -2   75.49    3.00
  -5   0  -2   80.89    5.90
  -5   0  -2   85.59    3.40
   5   0   2   82.09    3.70
   5   0   2   78.89    3.00
   5   0   2   76.69    5.70
   5   0   2   80.79    3.70
   5   0   2   90.29    6.10
   5   0   2   80.59    3.70
  -6   0  -2   42.30    4.50
  -6   0  -2   47.50    4.80
  -6   0  -2   45.00    6.90
  -6   0  -2   47.50    2.70
  -6   0  -2   48.60    2.30
   6   0   2   43.30    3.10
   6   0   2   42.40    5.20
   6   0   2   42.80    2.80
   6   0   2   49.99    5.90
  -7   0  -2   36.40    6.30
  -7   0  -2   27.50    4.20
  -7   0  -2   41.30    4.60
  -7   0  -2   32.40    4.30
  -7   0  -2   34.00    2.50
  -7   0  -2   38.90    4.70
   7   0   2   30.20    4.70
   7   0   2   31.10    2.50
   7   0   2   30.50    3.00
   7   0   2   37.20    5.30
  -8   0  -2    2.50    2.00
  -8   0  -2   -1.90    1.50
  -8   0  -2    3.70    2.70
  -8   0  -2   -0.70    1.20
   8   0   2   -5.90    2.30
   8   0   2   -0.10    0.70
   7  -1  -2   19.00    5.60
   7  -1  -2   15.30    2.20
   7  -1  -2   13.90    3.90
  -7   1   2   14.50    4.40
  -7   1   2   16.90    2.00
  -7   1   2   20.10    3.40
  -7   1   2   12.50    3.10
  -7   1   2   13.90    2.20
  -7   1   2   22.70    5.50
   6  -1  -2   19.30    3.10
   6  -1  -2   13.70    4.50
   6  -1  -2   21.40    4.00
   6  -1  -2   14.50    3.20
  -6   1   2   19.20    3.40
  -6   1   2   17.30    2.20
  -6   1   2   11.80    4.40
  -6   1   2   15.60    2.50
  -6   1   2   11.90    2.70
  -6   1   2   16.90    4.20
  -6   1   2   15.90    1.60
   5  -1  -2   23.20    2.20
   5  -1  -2   23.00    4.50
   5  -1  -2   19.10    3.70
   5  -1  -2   21.90    2.00
   5  -1  -2   21.60    3.80
  -5   1   2   22.30    3.20
  -5   1   2   24.00    1.90
  -5   1   2   20.40    3.20
  -5   1   2   17.20    4.40
  -5   1   2   19.60    4.10
  -5   1   2   22.30    1.40
  -5   1   2   27.90    3.90
   4  -1  -2  373.06   10.80
   4  -1  -2  376.16   14.80
   4  -1  -2  381.06   11.90
   4  -1  -2  379.86   15.90
   4  -1  -2  370.66   14.20
   4  -1  -2  376.86   11.10
  -4   1   2  386.66   11.20
  -4   1   2  406.96   17.30
  -4   1   2  383.86   10.50
  -4   1   2  370.66   15.30
  -4   1   2  373.46   12.90
  -4   1   2  400.26   13.50
  -4   1   2  368.46   12.60
  -4   1   2  379.56   14.50
  -4   1   2  394.16   13.70
   3  -1  -2   17.20    3.40
   3  -1  -2   18.90    3.60
   3  -1  -2   17.00    3.20
   3  -1  -2   19.80    2.20
   3  -1  -2   16.70    1.10
   3  -1  -2   19.30    2.40
   3  -1  -2   19.70    2.50
   3  -1  -2   17.80    1.10
   3  -1  -2   13.10    3.10
  -3   1   2   17.70    2.20
  -3   1   2   21.80    3.10
  -3   1   2   16.20    1.90
  -3   1   2   16.60    2.10
  -3   1   2   20.80    3.20
  -3   1   2   17.50    2.60
  -3   1   2   20.50    2.90
  -3   1   2   16.30    1.30
  -3   1   2   15.60    0.90
  -3   1   2   19.60    2.90
   2  -1  -2 1451.55   75.39
   2  -1  -2 1485.45   74.29
   2  -1  -2 1173.38  141.79
   2  -1  -2 1201.58  152.88
  -2   1   2 1518.15   78.79
  -2   1   2 1193.38  135.89
  -2   1   2 1161.08  143.79
   1  -1  -2  502.05   14.70
   1  -1  -2  525.65   14.80
   1  -1  -2  510.15   13.40
   1  -1  -2  487.15   14.50
   1  -1  -2  495.55   14.80
   1  -1  -2  497.75   14.60
   1  -1  -2  512.15   13.30
  -1   1   2  501.05   14.60
  -1   1   2  515.25   14.30
  -1   1   2  488.15   14.70
  -1   1   2  479.05   14.30
   0  -1  -2  114.99    3.90
   0  -1  -2  128.69    4.20
   0  -1  -2  123.09    3.50
   0  -1  -2  124.69    3.70
   0  -1  -2  116.39    4.00
   0  -1  -2  119.19    4.00
   0  -1  -2  120.49    3.40
   0  -1  -2  123.39    3.60
   0   1   2  117.49    4.10
   0   1   2  122.69    3.50
   0   1   2  115.79    3.70
   0   1   2  119.39    3.70
   0   1   2  117.49    3.90
   0   1   2  125.69    3.40
   0   1   2  124.29    3.40
   0   1   2  124.79    4.00
   0   1   2  121.99    4.00
  -1  -1  -2  967.20   56.99
  -1  -1  -2  937.51   52.99
   1   1   2 1088.39   51.39
   1   1   2 1109.79   49.00
  -2  -1  -2  554.24   52.69
  -2  -1  -2  554.54   50.09
   2   1   2  690.33   27.70
  -3  -1  -2  712.63   19.60
  -3  -1  -2  714.53   21.90
  -3  -1  -2  715.03   19.60
  -3  -1  -2  686.53   19.40
  -3  -1  -2  698.43   21.90
  -4  -1  -2  260.67    8.80
  -4  -1  -2  261.87    7.40
  -4  -1  -2  254.37    9.30
  -4  -1  -2  255.27    8.40
  -4  -1  -2  248.48   11.20
  -4  -1  -2  262.07    7.40
  -4  -1  -2  267.07    8.90
  -4  -1  -2  260.07    9.20
  -4  -1  -2  249.18    7.10
  -4  -1  -2  263.47    7.60
   4   1   2  252.67    7.00
   4   1   2  254.07    8.20
   4   1   2  274.07    9.20
   4   1   2  250.17    7.30
   4   1   2  252.67    8.80
  -5  -1  -2  330.07    9.10
  -5  -1  -2  314.17   11.90
  -5  -1  -2  341.37    9.60
  -5  -1  -2  343.27   11.70
  -5  -1  -2  343.87    9.70
  -5  -1  -2  336.27    9.30
  -5  -1  -2  345.77   11.90
  -5  -1  -2  339.37   14.60
  -5  -1  -2  327.87   10.80
   5   1   2  328.87   10.70
   5   1   2  323.07   11.90
   5   1   2  347.27   12.10
   5   1   2  326.57   10.10
  -6  -1  -2   18.20    2.40
  -6  -1  -2   13.10    2.60
  -6  -1  -2   13.10    2.80
  -6  -1  -2   18.40    3.00
  -6  -1  -2   14.20    0.90
  -6  -1  -2   18.10    4.30
  -6  -1  -2   14.50    1.60
  -6  -1  -2   15.40    0.90
   6   1   2   13.80    1.50
   6   1   2   13.10    3.00
   6   1   2   13.60    3.00
   6   1   2   15.90    2.50
  -7  -1  -2  140.49    4.50
  -7  -1  -2  133.49    5.70
  -7  -1  -2  148.89    5.50
  -7  -1  -2  134.79    7.10
  -7  -1  -2  133.39    7.80
  -7  -1  -2  135.59   10.10
   7   1   2  140.79    5.50
   7   1   2  117.69    7.20
   7   1   2  126.39    7.50
   7   1   2  147.69    8.00
  -8  -1  -2   -0.90    1.00
  -8  -1  -2   -2.90    1.30
  -8  -1  -2    6.00    5.20
  -8  -1  -2    1.30    2.10
  -8  -1  -2   -1.90    1.50
  -8  -1  -2    5.20    1.60
   8   1   2    1.90    2.40
   8   1   2   -4.40    3.40
   8   1   2    0.10    0.70
   7  -2  -2    3.70    1.30
   7  -2  -2   -2.40    4.70
  -7   2   2    1.60    1.90
  -7   2   2   -1.70    1.20
  -7   2   2   -0.80    2.90
   6  -2  -2    4.00    1.30
   6  -2  -2   -1.10    3.40
   6  -2  -2    2.60    2.40
   6  -2  -2   -3.70    2.20
  -6   2   2   -1.90    3.10
  -6   2   2   -2.00    1.80
  -6   2   2    4.20    3.20
  -6   2   2    7.80    2.60
  -6   2   2    0.90    1.70
  -6   2   2    3.20    1.40
  -6   2   2    1.10    1.30
   5  -2  -2   24.50    1.90
   5  -2  -2   21.60    2.70
   5  -2  -2   18.20    4.00
   5  -2  -2   23.20    4.10
   5  -2  -2   26.90    5.30
  -5   2   2   22.50    3.30
  -5   2   2   19.00    4.50
  -5   2   2   21.90    3.90
  -5   2   2   24.20    4.80
  -5   2   2   21.50    2.10
  -5   2   2   23.00    3.80
  -5   2   2   23.50    2.30
   4  -2  -2    3.90    2.70
   4  -2  -2    8.80    3.90
   4  -2  -2    8.60    1.80
   4  -2  -2   11.10    3.80
   4  -2  -2    8.90    1.00
  -4   2   2    9.60    1.40
  -4   2   2    7.30    2.70
  -4   2   2    8.50    1.50
  -4   2   2    9.30    2.80
  -4   2   2    6.30    3.30
  -4   2   2   12.10    3.60
  -4   2   2   10.60    2.40
   3  -2  -2   52.99    3.50
   3  -2  -2   50.39    2.20
   3  -2  -2   54.79    1.60
   3  -2  -2   57.39    5.30
   3  -2  -2   57.99    5.10
   3  -2  -2   61.89    6.00
   3  -2  -2   51.49    1.90
   3  -2  -2   50.79    3.70
   3  -2  -2   47.50    5.50
  -3   2   2   56.69    5.00
  -3   2   2   50.69    3.60
  -3   2   2   54.09    2.60
  -3   2   2   51.39    3.90
  -3   2   2   58.99    4.90
  -3   2   2   50.99    2.60
  -3   2   2   48.90    3.50
  -3   2   2   58.99    5.40
  -3   2   2   51.09    4.70
  -3   2   2   52.39    2.70
  -3   2   2   62.09    5.80
   2  -2  -2 1013.20   30.80
   2  -2  -2 1017.80   30.30
   2  -2  -2  998.20   29.90
   2  -2  -2 1048.20   30.50
   2  -2  -2 1033.60   30.80
   2  -2  -2 1050.69   28.90
  -2   2   2 1018.40   30.00
  -2   2   2 1082.89   30.60
  -2   2   2 1041.00   30.20
  -2   2   2 1034.20   30.60
  -2   2   2 1053.79   29.70
  -2   2   2 1049.79   29.80
  -2   2   2 1063.19   27.80
   1  -2  -2  121.89    4.10
   1  -2  -2  107.59    5.40
   1  -2  -2  118.19    3.80
   1  -2  -2  117.69    6.00
   1  -2  -2  114.79    4.50
   1  -2  -2  104.29    4.30
   1  -2  -2  119.59    5.70
   1  -2  -2  114.69    3.60
   1  -2  -2  116.89    5.20
   1  -2  -2  113.29    5.90
  -1   2   2  115.69    5.40
  -1   2   2  130.09    5.90
  -1   2   2  113.29    3.90
  -1   2   2  119.19    5.90
  -1   2   2  115.09    4.20
  -1   2   2  113.99    4.70
  -1   2   2  113.79    4.40
  -1   2   2  112.59    4.10
  -1   2   2  108.89    5.30
  -1   2   2  109.09    4.10
   0  -2  -2 1492.25   69.89
   0  -2  -2 1067.09  129.09
   0   2   2 1394.16  145.49
   0   2   2 1164.38  130.79
   0   2   2 1461.65   70.69
  -1  -2  -2  807.92   82.29
  -1  -2  -2  690.53   81.29
  -1  -2  -2  967.90   42.70
   1   2   2  944.61   44.90
   1   2   2  728.33   78.89
   1   2   2  710.53   72.79
  -2  -2  -2    7.20    0.60
  -2  -2  -2    8.90    1.30
  -2  -2  -2    6.50    0.50
  -2  -2  -2    8.40    1.70
  -2  -2  -2    9.40    1.70
  -2  -2  -2    8.80    0.70
  -2  -2  -2    7.10    0.50
  -2  -2  -2    6.80    0.60
  -2  -2  -2    9.40    0.90
   2   2   2    9.20    1.00
   2   2   2   11.40    1.50
   2   2   2    8.00    0.60
   2   2   2    8.40    1.60
  -3  -2  -2  155.68    4.60
  -3  -2  -2  151.08    5.10
  -3  -2  -2  145.69    5.90
  -3  -2  -2  160.98    6.90
  -3  -2  -2  146.29    6.90
  -3  -2  -2  145.89    4.70
  -3  -2  -2  156.18    5.10
  -3  -2  -2  153.38    5.60
   3   2   2  149.69    5.70
   3   2   2  149.88    5.60
  -4  -2  -2  172.78    8.50
  -4  -2  -2  187.18    6.40
  -4  -2  -2  180.28    6.90
  -4  -2  -2  181.38    5.60
  -4  -2  -2  185.18    6.00
  -4  -2  -2  170.88    5.20
  -4  -2  -2  178.68    5.40
  -4  -2  -2  178.98    6.30
  -4  -2  -2  171.98    7.00
  -4  -2  -2  178.88    6.00
   4   2   2  171.78    5.40
   4   2   2  173.38    6.70
  -5  -2  -2   -0.70    1.50
  -5  -2  -2    1.10    0.80
  -5  -2  -2    0.80    1.00
  -5  -2  -2    0.60    0.70
  -5  -2  -2    0.30    0.30
  -5  -2  -2   -0.70    0.90
  -5  -2  -2    1.20    1.30
  -5  -2  -2    0.20    2.60
  -5  -2  -2    0.90    0.40
  -5  -2  -2    0.20    1.60
   5   2   2    1.50    1.70
   5   2   2    3.80    1.80
   5   2   2   -0.10    1.50
   5   2   2   -0.20    0.40
  -6  -2  -2  124.89    4.30
  -6  -2  -2  120.09    3.80
  -6  -2  -2  126.29    8.90
  -6  -2  -2  117.79    5.40
  -6  -2  -2  112.19    6.50
  -6  -2  -2  120.89    4.40
  -6  -2  -2  126.09    6.10
   6   2   2  130.79    6.20
   6   2   2  112.39    6.00
   6   2   2  120.59    4.50
  -7  -2  -2   10.10    0.80
  -7  -2  -2   10.70    1.50
  -7  -2  -2   11.40    4.20
  -7  -2  -2   11.00    2.50
  -7  -2  -2    4.70    2.40
  -7  -2  -2    6.80    2.10
  -7  -2  -2    7.90    1.70
  -7  -2  -2    5.80    1.60
   7   2   2    6.70    2.30
   7   2   2    6.30    2.40
   7   2   2    9.20    1.70
  -8  -2  -2   26.60    4.50
  -8  -2  -2   27.90    6.00
  -8  -2  -2   26.50    3.30
  -8  -2  -2   23.10    2.90
  -8  -2  -2   24.60    2.30
   8   2   2   26.20    3.70
   8   2   2   23.90    2.00
   8   2   2   21.40    3.60
   6  -3  -2   22.60    3.00
   6  -3  -2   19.40    5.60
  -6   3   2   22.40    3.50
  -6   3   2   23.40    3.00
  -6   3   2   21.80    4.90
  -6   3   2   19.00    5.20
   5  -3  -2    3.40    2.90
   5  -3  -2    1.70    1.20
   5  -3  -2   -2.60    2.80
   5  -3  -2    1.80    0.70
   5  -3  -2   -1.60    3.70
  -5   3   2    1.40    1.40
  -5   3   2    0.60    3.00
  -5   3   2    0.10    1.30
  -5   3   2    2.40    2.30
  -5   3   2   -5.40    1.80
  -5   3   2   -1.00    1.00
   4  -3  -2   18.00    0.90
   4  -3  -2   27.60    5.40
   4  -3  -2   22.20    1.30
   4  -3  -2   22.70    4.10
   4  -3  -2   20.20    2.80
   4  -3  -2   17.70    4.20
  -4   3   2   22.30    2.50
  -4   3   2   22.70    4.00
  -4   3   2   12.20    3.50
  -4   3   2   22.40    4.30
  -4   3   2   21.50    2.40
  -4   3   2   39.30    6.00
  -4   3   2   25.10    2.50
  -4   3   2   21.20    2.90
   3  -3  -2   49.80    5.50
   3  -3  -2   54.19    1.90
   3  -3  -2   51.69    5.00
   3  -3  -2   51.69    3.90
   3  -3  -2   45.30    6.00
   3  -3  -2   54.39    1.90
   3  -3  -2   63.99    6.80
  -3   3   2   53.79    4.70
  -3   3   2   61.29    5.70
  -3   3   2   58.19    5.10
  -3   3   2   51.59    5.20
  -3   3   2   53.89    3.40
  -3   3   2   55.09    5.40
  -3   3   2   57.69    3.10
  -3   3   2   61.19    6.30
  -3   3   2   50.79    3.50
  -3   3   2   50.79    3.20
   2  -3  -2   55.89    5.10
   2  -3  -2   61.59    2.80
   2  -3  -2   64.69    3.90
   2  -3  -2   59.19    6.00
   2  -3  -2   64.29    4.10
   2  -3  -2   64.69    6.10
   2  -3  -2   61.59    2.20
  -2   3   2   63.69    3.60
  -2   3   2   55.59    3.40
  -2   3   2   67.39    6.00
  -2   3   2   62.79    3.00
  -2   3   2   64.99    4.60
  -2   3   2   62.79    4.90
  -2   3   2   60.39    5.10
  -2   3   2   71.09    5.60
  -2   3   2   56.59    3.80
  -2   3   2   54.79    4.50
  -2   3   2   61.59    3.40
   1  -3  -2  133.69    7.50
   1  -3  -2  141.09    4.70
   1  -3  -2  146.79    5.30
   1  -3  -2  141.79    5.40
   1  -3  -2  137.49    6.90
   1  -3  -2  142.99    5.70
   1  -3  -2  132.89    6.90
   1  -3  -2  146.29    4.70
   1  -3  -2  136.29    7.50
  -1   3   2  136.09    5.60
  -1   3   2  141.69    7.00
  -1   3   2  137.69    4.90
  -1   3   2  155.48    7.50
  -1   3   2  142.79    5.50
  -1   3   2  130.99    5.80
  -1   3   2  137.79    4.90
  -1   3   2  146.19    5.60
   0  -3  -2   40.80    2.50
   0  -3  -2   49.30    3.50
   0  -3  -2   44.50    2.60
   0  -3  -2   48.50    2.10
   0  -3  -2   43.50    2.10
   0  -3  -2   47.90    4.00
   0  -3  -2   41.60    2.80
   0  -3  -2   40.60    3.70
   0  -3  -2   51.29    4.20
   0   3   2   45.40    2.30
   0   3   2   44.20    3.70
   0   3   2   44.70    2.10
   0   3   2   43.40    3.70
   0   3   2   41.10    2.80
   0   3   2   51.69    4.00
   0   3   2   38.00    3.00
   0   3   2   44.60    2.10
   0   3   2   49.50    2.00
   0   3   2   45.60    1.80
  -1  -3  -2  595.94   17.90
  -1  -3  -2  614.04   17.70
  -1  -3  -2  611.14   18.10
   1   3   2  596.94   17.80
   1   3   2  608.54   17.30
  -2  -3  -2  918.21   42.90
  -2  -3  -2  919.81   41.90
  -2  -3  -2  837.52   87.59
  -2  -3  -2  699.03   85.69
   2   3   2  776.92   83.99
   2   3   2  831.82   96.69
   2   3   2  843.32   44.50
   2   3   2  798.42   42.70
  -3  -3  -2   55.19    2.00
  -3  -3  -2   54.29    3.10
  -3  -3  -2   50.89    3.80
  -3  -3  -2   48.90    3.40
  -3  -3  -2   57.59    2.10
  -3  -3  -2   54.29    2.20
  -3  -3  -2   48.90    3.60
  -3  -3  -2   52.79    2.00
  -3  -3  -2   50.09    3.50
   3   3   2   54.79    3.50
   3   3   2   54.19    3.60
   3   3   2   52.69    2.50
   3   3   2   49.90    4.00
   3   3   2   54.59    2.00
  -4  -3  -2    5.00    2.50
  -4  -3  -2    5.30    0.80
  -4  -3  -2    4.40    0.90
  -4  -3  -2    4.50    2.10
  -4  -3  -2    3.70    1.90
  -4  -3  -2    5.40    1.60
  -4  -3  -2    7.00    1.30
  -4  -3  -2    4.00    1.80
  -4  -3  -2    5.00    0.70
  -4  -3  -2    3.70    0.70
  -4  -3  -2    5.30    0.90
  -4  -3  -2    3.20    1.40
   4   3   2    2.70    2.60
   4   3   2    3.10    1.80
   4   3   2    5.80    0.70
  -5  -3  -2    4.20    2.50
  -5  -3  -2    4.50    1.00
  -5  -3  -2    6.90    3.20
  -5  -3  -2    3.80    1.80
  -5  -3  -2    5.00    1.70
  -5  -3  -2    7.00    1.20
  -5  -3  -2    6.30    2.30
  -5  -3  -2    5.40    0.80
  -5  -3  -2    6.40    1.00
  -5  -3  -2    4.90    1.20
  -5  -3  -2    3.70    2.20
   5   3   2    4.20    2.40
   5   3   2    4.60    0.70
  -6  -3  -2   -0.10    1.60
  -6  -3  -2    1.50    0.60
  -6  -3  -2    1.60    1.00
  -6  -3  -2    1.00    1.70
  -6  -3  -2    2.40    1.90
  -6  -3  -2    3.80    3.10
  -6  -3  -2    2.10    0.60
   6   3   2    1.70    0.60
  -7  -3  -2    5.80    0.80
  -7  -3  -2    8.00    3.80
  -7  -3  -2    4.60    1.00
  -7  -3  -2    7.90    1.30
  -7  -3  -2    6.50    2.30
  -7  -3  -2    5.20    1.00
  -7  -3  -2    6.20    2.50
  -7  -3  -2    2.90    2.10
  -7  -3  -2    5.30    0.70
   7   3   2    6.70    1.00
  -8  -3  -2   38.80    4.30
  -8  -3  -2   38.60    2.50
  -8  -3  -2   34.20    5.00
  -8  -3  -2   35.00    2.20
  -8  -3  -2   34.30    6.40
  -8  -3  -2   35.30    2.00
   8   3   2   37.40    2.30
   6  -4  -2   14.40    3.90
   6  -4  -2    5.30    5.20
  -6   4   2   12.90    2.50
  -6   4   2    9.50    5.20
  -6   4   2   14.70    3.70
  -6   4   2   16.80    3.90
   5  -4  -2   74.89    3.10
   5  -4  -2   76.69    5.00
   5  -4  -2   76.99    7.40
   5  -4  -2   67.49    7.80
   5  -4  -2   77.69    9.70
  -5   4   2   78.29    4.70
  -5   4   2   67.99    6.90
  -5   4   2   70.69    8.00
  -5   4   2   88.59    7.30
  -5   4   2   79.19    6.90
  -5   4   2   85.19    4.40
  -5   4   2   86.49    5.30
   4  -4  -2  153.68   10.90
   4  -4  -2  154.88    7.40
   4  -4  -2  155.68    4.50
   4  -4  -2  135.79   10.00
   4  -4  -2  153.48    9.70
   4  -4  -2  153.38    4.80
  -4   4   2  159.28    9.50
  -4   4   2  156.08   10.40
  -4   4   2  154.48    8.80
  -4   4   2  156.68    6.70
  -4   4   2  151.18    6.30
  -4   4   2  152.88    9.50
  -4   4   2  158.68    7.20
   3  -4  -2   89.29    7.20
   3  -4  -2   93.09    8.20
   3  -4  -2  101.29    5.80
   3  -4  -2   97.09    3.10
   3  -4  -2  109.29    8.70
   3  -4  -2   97.89    3.40
  -3   4   2  108.59    8.30
  -3   4   2   95.89    4.90
  -3   4   2   94.79    5.20
  -3   4   2   94.19    6.30
  -3   4   2   97.99    4.70
  -3   4   2   95.89    7.20
  -3   4   2   93.49    6.60
  -3   4   2   98.59    4.90
  -3   4   2   94.19    7.40
   2  -4  -2    2.30    2.40
   2  -4  -2    5.00    1.80
   2  -4  -2    6.50    1.50
   2  -4  -2    8.90    3.70
   2  -4  -2    4.40    3.50
   2  -4  -2    4.10    2.10
   2  -4  -2    4.30    2.60
   2  -4  -2    4.30    0.70
  -2   4   2    6.60    2.20
  -2   4   2    3.00    2.40
  -2   4   2    3.70    1.80
  -2   4   2    6.70    3.00
  -2   4   2    6.40    3.00
  -2   4   2    5.40    3.00
  -2   4   2    4.60    2.00
  -2   4   2    3.30    2.70
  -2   4   2    4.10    1.30
  -2   4   2    6.30    1.40
   1  -4  -2    1.30    1.60
   1  -4  -2    2.30    0.80
   1  -4  -2    3.60    1.00
   1  -4  -2    0.90    1.20
   1  -4  -2    3.90    2.70
   1  -4  -2    3.50    2.50
   1  -4  -2    0.70    1.30
   1  -4  -2    0.60    2.00
   1  -4  -2    1.20    2.60
  -1   4   2    3.00    2.60
  -1   4   2    0.60    1.50
  -1   4   2   -1.60    2.20
  -1   4   2    1.60    1.60
  -1   4   2    1.60    1.20
  -1   4   2    2.00    1.90
  -1   4   2    1.10    2.20
  -1   4   2    1.00    0.70
  -1   4   2    2.50    1.50
  -1   4   2    3.80    2.70
  -1   4   2    1.80    0.90
   0  -4  -2  991.00   27.70
   0  -4  -2  990.40   30.30
   0  -4  -2 1036.80   30.00
   0  -4  -2  974.80   29.70
   0  -4  -2 1003.80   28.10
   0  -4  -2 1035.60   29.40
   0   4   2  951.20   28.60
   0   4   2  990.90   26.70
   0   4   2 1008.60   27.30
   0   4   2 1048.10   30.30
   0   4   2  975.20   29.90
   0   4   2  966.60   29.80
   0   4   2  991.30   28.20
   0   4   2  986.50   29.20
  -1  -4  -2 1290.27  175.38
  -1  -4  -2 1620.64   86.09
  -1  -4  -2 1583.64   87.49
  -1  -4  -2 1242.98  162.08
   1   4   2 1626.84   89.99
   1   4   2 1602.84   91.39
  -2  -4  -2   75.39    3.00
  -2  -4  -2   66.99    4.30
  -2  -4  -2   72.59    3.00
  -2  -4  -2   70.69    2.20
  -2  -4  -2   68.29    3.00
  -2  -4  -2   71.19    3.00
  -2  -4  -2   68.79    4.10
  -2  -4  -2   63.19    4.20
  -2  -4  -2   73.29    4.60
  -2  -4  -2   71.29    2.20
  -2  -4  -2   70.69    4.30
   2   4   2   68.69    4.40
   2   4   2   70.59    2.50
   2   4   2   73.59    3.40
   2   4   2   61.69    4.30
   2   4   2   70.59    2.40
   2   4   2   68.89    4.30
   2   4   2   71.29    3.30
   2   4   2   71.69    2.90
  -3  -4  -2 1058.39   30.90
  -3  -4  -2 1085.69   29.50
  -3  -4  -2 1082.39   30.40
   3   4   2 1104.19   29.60
   3   4   2 1053.99   30.40
  -4  -4  -2    1.40    0.50
  -4  -4  -2    1.30    0.50
  -4  -4  -2   -1.70    2.40
  -4  -4  -2    2.20    0.50
  -4  -4  -2    2.20    2.00
  -4  -4  -2    1.80    1.90
  -4  -4  -2    2.30    1.70
  -4  -4  -2    0.90    1.30
  -4  -4  -2    1.00    0.50
   4   4   2    1.00    0.90
   4   4   2    3.00    2.40
   4   4   2   -0.60    1.30
   4   4   2    1.20    0.50
  -5  -4  -2   16.10    3.10
  -5  -4  -2   14.20    2.40
  -5  -4  -2   13.80    2.40
  -5  -4  -2   15.50    3.70
  -5  -4  -2   12.70    1.10
  -5  -4  -2   12.90    3.00
  -5  -4  -2   15.90    3.00
  -5  -4  -2   16.70    2.10
  -5  -4  -2   14.00    1.10
  -5  -4  -2   13.50    1.30
  -5  -4  -2   12.70    1.20
  -5  -4  -2   12.80    1.30
  -6  -4  -2   80.19    3.20
  -6  -4  -2   84.39    5.60
  -6  -4  -2   72.99    5.00
  -6  -4  -2   81.49    4.60
  -6  -4  -2   85.19    3.40
  -6  -4  -2   75.39    7.00
  -7  -4  -2    2.20    1.10
  -7  -4  -2    1.00    2.90
  -7  -4  -2    0.80    0.60
  -7  -4  -2    1.70    0.70
  -7  -4  -2    3.80    2.40
  -7  -4  -2    4.30    2.40
   7   4   2    2.10    0.60
  -8  -4  -2    4.50    1.20
  -8  -4  -2    2.40    2.30
  -8  -4  -2    5.60    3.60
  -8  -4  -2    3.60    2.40
  -8  -4  -2    5.30    1.20
  -8  -4  -2    3.60    1.00
   8   4   2    4.20    0.90
   5  -5  -2   94.19    5.90
   5  -5  -2   81.09    9.60
  -5   5   2   84.99    5.30
  -5   5   2  101.89    7.10
  -5   5   2   78.39    9.00
  -5   5   2   92.69    5.40
   4  -5  -2   48.90    4.30
   4  -5  -2   47.30    2.00
   4  -5  -2   48.30    1.90
   4  -5  -2   41.70    6.70
   4  -5  -2   57.49    8.20
  -4   5   2   52.49    4.10
  -4   5   2   54.09    4.20
  -4   5   2   60.19    6.30
  -4   5   2   43.30    6.80
  -4   5   2   46.10    3.70
  -4   5   2   47.00    3.60
  -4   5   2   56.59    5.10
  -4   5   2   44.40    7.00
   3  -5  -2    1.30    0.40
   3  -5  -2    0.20    2.50
   3  -5  -2   -0.50    3.50
   3  -5  -2    1.30    2.10
   3  -5  -2   -3.20    3.30
   3  -5  -2    0.20    0.60
  -3   5   2   -1.00    2.80
  -3   5   2    0.10    2.50
  -3   5   2    1.60    1.30
  -3   5   2    4.40    2.80
  -3   5   2    0.00    1.30
  -3   5   2    2.30    2.70
  -3   5   2    1.40    1.00
  -3   5   2    0.00    2.90
   2  -5  -2   23.80    3.60
   2  -5  -2   23.70    1.60
   2  -5  -2   20.20    4.10
   2  -5  -2   17.80    4.50
   2  -5  -2   25.40    2.60
   2  -5  -2   26.80    4.60
  -2   5   2   20.10    5.20
  -2   5   2   22.30    4.00
  -2   5   2   21.60    3.30
  -2   5   2   24.20    3.60
  -2   5   2   21.40    4.20
  -2   5   2   21.90    2.00
  -2   5   2   20.90    2.60
  -2   5   2   18.50    4.20
   1  -5  -2    6.70    1.90
   1  -5  -2    5.90    1.90
   1  -5  -2    7.50    3.30
   1  -5  -2    6.80    3.30
   1  -5  -2    6.00    3.80
   1  -5  -2    6.30    2.20
   1  -5  -2   10.10    1.60
   1  -5  -2    8.00    3.20
  -1   5   2    7.50    3.10
  -1   5   2    5.90    1.30
  -1   5   2    7.10    2.30
  -1   5   2    7.10    3.20
  -1   5   2    7.10    1.20
  -1   5   2    7.20    2.70
  -1   5   2    8.20    1.60
  -1   5   2   12.50    3.70
  -1   5   2    6.70    3.00
   0  -5  -2   81.99    4.40
   0  -5  -2   80.79    4.70
   0  -5  -2   85.99    6.10
   0  -5  -2   83.79    3.80
   0  -5  -2   77.79    6.00
   0  -5  -2   85.49    3.70
   0  -5  -2   82.19    6.30
   0  -5  -2   72.69    6.90
   0  -5  -2   84.49    4.90
   0   5   2   82.19    2.60
   0   5   2   87.79    6.70
   0   5   2   83.59    3.90
   0   5   2   79.69    7.60
   0   5   2   79.19    2.90
   0   5   2   72.79    5.60
   0   5   2   81.99    4.00
   0   5   2   82.29    3.70
   0   5   2   71.99    6.00
   0   5   2   78.69    5.90
  -1  -5  -2  590.24   17.70
  -1  -5  -2  606.54   16.40
  -1  -5  -2  569.54   19.50
  -1  -5  -2  618.84   19.50
  -1  -5  -2  606.74   17.00
  -1  -5  -2  570.54   18.50
  -1  -5  -2  576.94   20.20
  -1  -5  -2  584.94   19.80
  -1  -5  -2  544.55   19.70
  -1  -5  -2  600.24   18.70
   1   5   2  564.54   19.20
   1   5   2  590.34   19.90
   1   5   2  603.14   20.00
   1   5   2  617.44   20.20
   1   5   2  616.84   17.00
  -2  -5  -2  426.76   15.00
  -2  -5  -2  495.75   14.10
  -2  -5  -2  449.86   15.60
  -2  -5  -2  463.05   14.30
  -2  -5  -2  448.76   15.40
  -2  -5  -2  484.25   16.40
  -2  -5  -2  458.25   15.70
  -2  -5  -2  482.55   15.60
  -2  -5  -2  480.65   14.80
   2   5   2  482.05   14.70
   2   5   2  466.95   16.10
   2   5   2  457.75   16.10
   2   5   2  520.65   16.50
   2   5   2  481.05   13.10
   2   5   2  465.75   14.60
  -3  -5  -2    5.80    2.10
  -3  -5  -2    6.10    0.90
  -3  -5  -2    4.40    1.00
  -3  -5  -2    5.40    1.10
  -3  -5  -2    4.70    0.50
  -3  -5  -2    6.20    2.30
  -3  -5  -2    6.40    2.40
  -3  -5  -2    6.90    2.30
  -3  -5  -2    4.70    1.90
   3   5   2    7.30    2.40
   3   5   2    2.40    2.00
   3   5   2    5.00    0.70
   3   5   2    5.30    0.90
   3   5   2    7.80    2.30
   3   5   2    3.70    0.80
   3   5   2    5.50    0.80
   3   5   2    5.00    1.00
   3   5   2    5.80    2.00
  -4  -5  -2   26.70    1.60
  -4  -5  -2   25.60    3.20
  -4  -5  -2   24.50    1.90
  -4  -5  -2   27.60    2.70
  -4  -5  -2   29.40    2.60
  -4  -5  -2   26.10    2.70
  -4  -5  -2   26.00    1.60
  -4  -5  -2   26.90    1.30
  -4  -5  -2   30.00    4.00
  -4  -5  -2   30.30    3.70
   4   5   2   27.20    3.60
   4   5   2   30.80    4.10
   4   5   2   28.40    2.20
   4   5   2   26.40    1.60
   4   5   2   27.90    2.90
   4   5   2   29.10    3.20
  -5  -5  -2   25.90    1.50
  -5  -5  -2   25.40    1.70
  -5  -5  -2   29.70    3.60
  -5  -5  -2   28.90    4.30
  -5  -5  -2   33.00    4.00
  -5  -5  -2   27.80    1.70
  -5  -5  -2   35.40    4.50
   5   5   2   26.90    1.60
   5   5   2   26.40    2.60
  -6  -5  -2  234.08    9.70
  -6  -5  -2  248.38   10.00
  -6  -5  -2  251.67    7.70
  -6  -5  -2  253.47   10.90
  -6  -5  -2  238.18   11.90
  -6  -5  -2  246.18    7.70
  -7  -5  -2   30.70    2.00
  -7  -5  -2   28.90    6.30
  -7  -5  -2   29.10    3.50
  -7  -5  -2   28.60    1.90
  -7  -5  -2   38.90    4.90
  -8  -5  -2   47.80    7.20
  -8  -5  -2   43.30    5.20
  -8  -5  -2   48.90    5.50
  -8  -5  -2   45.90    2.60
  -8  -5  -2   44.40    2.60
  -8  -5  -2   44.60    3.40
   4  -6  -2   68.39    9.20
   4  -6  -2   86.79    9.60
   4  -6  -2   90.39    3.10
   4  -6  -2   92.79    6.20
  -4   6   2   97.09    5.40
  -4   6   2   87.29    5.30
  -4   6   2   73.29    9.10
  -4   6   2   87.49    5.00
  -4   6   2   85.79    5.80
  -4   6   2   84.49    9.90
   3  -6  -2   -4.60    3.20
   3  -6  -2   -5.10    3.40
   3  -6  -2   -0.20    1.70
   3  -6  -2    0.00    0.40
   3  -6  -2    1.30    0.70
  -3   6   2    0.30    0.80
  -3   6   2    1.50    1.10
  -3   6   2   -1.60    1.70
  -3   6   2   -2.70    3.10
  -3   6   2   -1.80    3.30
  -3   6   2    3.30    1.40
   2  -6  -2   16.80    4.80
   2  -6  -2   14.90    4.80
   2  -6  -2   16.60    1.50
   2  -6  -2   17.50    3.50
   2  -6  -2   13.00    2.20
  -2   6   2   14.50    2.70
  -2   6   2   15.10    3.30
  -2   6   2   16.20    3.20
  -2   6   2   19.90    1.80
  -2   6   2   14.70    4.20
  -2   6   2   20.80    4.00
  -2   6   2   17.30    2.30
   1  -6  -2   23.10    2.50
   1  -6  -2   24.50    4.70
   1  -6  -2   19.90    3.30
   1  -6  -2   24.70    3.10
   1  -6  -2   15.40    3.70
   1  -6  -2   16.50    4.50
  -1   6   2   20.40    4.20
  -1   6   2   25.10    5.10
  -1   6   2   17.40    3.50
  -1   6   2   17.40    2.70
  -1   6   2   20.40    2.60
  -1   6   2   20.90    1.60
  -1   6   2   20.30    4.70
  -1   6   2   16.30    4.00
  -1   6   2   22.70    1.60
   0  -6  -2   12.00    3.70
   0  -6  -2   20.30    2.80
   0  -6  -2   21.10    2.40
   0  -6  -2   18.80    3.90
   0  -6  -2   16.80    2.90
   0  -6  -2   15.80    2.90
   0  -6  -2   20.60    4.80
   0   6   2   18.10    2.10
   0   6   2   17.80    3.90
   0   6   2   17.30    2.20
   0   6   2   18.10    1.20
   0   6   2   19.00    4.40
   0   6   2   14.50    3.80
   0   6   2   14.80    3.50
   0   6   2   16.40    0.80
  -1  -6  -2    2.70    1.90
  -1  -6  -2    0.90    2.40
  -1  -6  -2    6.40    3.60
  -1  -6  -2   -0.50    1.80
  -1  -6  -2    0.90    1.70
  -1  -6  -2    3.00    0.90
   1   6   2    2.20    1.00
   1   6   2    2.00    1.80
   1   6   2    2.20    3.00
   1   6   2    3.80    2.90
   1   6   2    3.20    0.50
   1   6   2    1.80    2.40
  -2  -6  -2   50.99    2.30
  -2  -6  -2   57.69    6.00
  -2  -6  -2   47.80    4.70
  -2  -6  -2   46.90    4.90
  -2  -6  -2   54.99    3.40
  -2  -6  -2   56.19    3.90
   2   6   2   50.69    2.40
   2   6   2   46.40    5.20
   2   6   2   54.79    3.00
   2   6   2   54.69    5.40
   2   6   2   51.39    3.80
   2   6   2   53.49    2.00
  -3  -6  -2   44.30    4.90
  -3  -6  -2   55.19    3.30
  -3  -6  -2   44.80    4.40
  -3  -6  -2   50.19    2.20
  -3  -6  -2   49.60    2.00
  -3  -6  -2   51.89    2.90
  -3  -6  -2   56.59    5.10
   3   6   2   49.40    2.30
   3   6   2   48.30    4.90
   3   6   2   52.89    5.30
   3   6   2   50.09    2.70
   3   6   2   48.30    2.20
   3   6   2   50.19    4.90
   3   6   2   49.10    2.70
  -4  -6  -2   46.20    2.60
  -4  -6  -2   38.00    1.90
  -4  -6  -2   52.09    4.10
  -4  -6  -2   40.20    3.70
  -4  -6  -2   46.70    5.10
  -4  -6  -2   43.60    3.70
  -4  -6  -2   45.30    2.00
  -4  -6  -2   45.70    2.30
   4   6   2   49.50    4.60
   4   6   2   44.60    2.40
   4   6   2   41.70    4.10
   4   6   2   43.50    2.60
   4   6   2   49.60    4.60
  -5  -6  -2   85.99    3.50
  -5  -6  -2   79.19    5.70
  -5  -6  -2   86.49    4.60
  -5  -6  -2   87.59    4.20
  -5  -6  -2   77.69    5.70
  -5  -6  -2   81.59    3.40
  -5  -6  -2   90.49    6.40
  -5  -6  -2   85.19    3.60
   5   6   2   86.09    4.10
   5   6   2   81.19    4.30
   5   6   2   82.99    3.50
  -6  -6  -2    6.40    1.10
  -6  -6  -2    4.10    2.80
  -6  -6  -2    8.60    1.20
  -6  -6  -2    5.50    1.90
  -6  -6  -2    8.20    2.40
  -6  -6  -2    5.90    2.70
   6   6   2    7.10    1.10
   6   6   2    4.90    1.80
  -7  -6  -2    3.70    3.00
  -7  -6  -2    2.20    0.80
  -7  -6  -2    1.00    1.90
  -7  -6  -2   -0.30    2.40
  -7  -6  -2    0.70    1.40
  -7  -6  -2    1.10    0.70
  -8  -6  -2    0.30    2.00
  -8  -6  -2    1.40    0.80
  -8  -6  -2    1.90    1.40
  -8  -6  -2    0.80    2.50
  -8  -6  -2    2.80    0.90
  -8  -6  -2   -2.20    2.30
   3  -7  -2   30.10    6.60
   3  -7  -2   38.20    7.90
   3  -7  -2   43.30    2.50
   3  -7  -2   48.40    5.00
  -3   7   2   43.00    3.10
  -3   7   2   32.80    6.80
  -3   7   2   25.20    6.30
  -3   7   2   50.49    3.40
  -3   7   2   49.30    4.50
  -3   7   2   42.80    3.80
   2  -7  -2   38.40    3.40
   2  -7  -2   40.40    5.20
   2  -7  -2   42.80    7.30
   2  -7  -2   34.10    6.20
  -2   7   2   43.90    4.80
  -2   7   2   44.50    2.70
  -2   7   2   46.10    4.70
  -2   7   2   37.60    6.70
  -2   7   2   44.80    2.70
  -2   7   2   40.40    3.50
  -2   7   2   40.50    6.90
   1  -7  -2   -1.00    2.00
   1  -7  -2   -1.60    2.50
   1  -7  -2    1.80    2.00
   1  -7  -2    1.00    3.60
   1  -7  -2    3.00    2.90
  -1   7   2   -1.90    2.40
  -1   7   2    3.40    2.90
  -1   7   2    0.30    0.40
  -1   7   2    2.50    1.30
  -1   7   2    1.30    0.70
  -1   7   2   -0.40    3.10
  -1   7   2   -0.50    2.00
  -1   7   2   -1.30    1.80
   0  -7  -2  107.59    6.20
   0  -7  -2  103.49    6.20
   0  -7  -2   94.59    8.80
   0  -7  -2  102.09    7.30
   0  -7  -2  102.69    7.90
   0   7   2  101.99    8.40
   0   7   2  105.59    5.20
   0   7   2  104.49    7.90
   0   7   2  109.89    7.20
   0   7   2   98.89    8.30
   0   7   2  102.79    3.70
  -1  -7  -2    2.70    2.10
  -1  -7  -2    6.50    1.30
  -1  -7  -2    2.80    3.30
  -1  -7  -2    3.70    2.00
  -1  -7  -2    3.70    2.60
  -1  -7  -2    5.20    2.30
   1   7   2    5.40    3.40
   1   7   2    5.80    0.70
   1   7   2    4.40    2.00
   1   7   2    3.30    2.50
   1   7   2    2.30    1.10
   1   7   2    0.90    3.20
  -2  -7  -2   43.30    3.30
  -2  -7  -2   42.60    2.40
  -2  -7  -2   40.90    4.70
  -2  -7  -2   46.30    5.90
  -2  -7  -2   41.30    3.70
  -2  -7  -2   32.20    4.40
   2   7   2   47.40    6.60
   2   7   2   42.40    3.70
   2   7   2   43.50    5.40
   2   7   2   42.80    2.80
   2   7   2   41.20    5.60
   2   7   2   44.80    1.80
  -3  -7  -2   27.10    3.20
  -3  -7  -2   28.20    4.20
  -3  -7  -2   24.80    4.20
  -3  -7  -2   25.60    1.80
  -3  -7  -2   26.50    1.60
  -3  -7  -2   28.20    4.10
   3   7   2   28.90    4.60
   3   7   2   31.30    1.70
   3   7   2   28.60    2.30
   3   7   2   26.80    4.30
   3   7   2   30.10    4.90
   3   7   2   24.60    2.10
  -4  -7  -2   30.30    2.90
  -4  -7  -2   33.10    4.20
  -4  -7  -2   30.90    1.60
  -4  -7  -2   23.30    4.00
  -4  -7  -2   34.00    1.50
  -4  -7  -2   32.10    2.80
  -4  -7  -2   38.00    4.30
   4   7   2   31.30    4.50
   4   7   2   32.50    1.50
   4   7   2   35.20    4.90
   4   7   2   33.30    2.20
   4   7   2   35.40    4.40
   4   7   2   31.90    2.20
  -5  -7  -2   15.90    2.00
  -5  -7  -2   18.60    5.60
  -5  -7  -2   14.80    3.70
  -5  -7  -2   16.90    2.80
  -5  -7  -2   17.00    3.00
  -5  -7  -2   14.20    1.60
   5   7   2   11.60    4.90
   5   7   2   16.00    1.50
   5   7   2   17.60    2.30
   5   7   2   16.70    3.50
   5   7   2   13.80    3.90
  -6  -7  -2   -2.40    1.20
  -6  -7  -2    3.00    2.60
  -6  -7  -2   -0.90    2.10
  -6  -7  -2    0.80    0.80
   6   7   2    0.30    0.60
   6   7   2   -0.20    1.10
  -7  -7  -2   26.90    4.70
  -7  -7  -2   30.60    4.10
  -7  -7  -2   31.30    2.30
  -7  -7  -2   25.20    3.90
  -7  -7  -2   37.40    5.50
  -7  -7  -2   30.90    2.10
  -8  -7  -2    2.00    2.70
  -8  -7  -2    0.70    0.60
  -8  -7  -2    0.20    0.80
  -8  -7  -2    2.10    1.60
  -8  -7  -2    2.60    2.60
  -8  -7  -2    2.40    2.20
   2  -8  -2    3.80    1.70
   2  -8  -2   -4.80    3.10
   2  -8  -2    2.80    2.60
  -2   8   2    1.80    0.60
  -2   8   2    4.10    1.80
  -2   8   2    2.80    0.90
  -2   8   2    7.20    2.50
  -2   8   2   -7.20    2.90
   1  -8  -2   -5.40    4.20
   1  -8  -2   -3.00    1.70
   1  -8  -2   -6.40    2.50
   1  -8  -2   -0.50    2.50
  -1   8   2    1.60    1.30
  -1   8   2   -5.00    2.50
  -1   8   2    0.20    2.20
  -1   8   2   -0.20    0.50
  -1   8   2   -1.90    2.60
  -1   8   2    0.30    0.30
  -1   8   2   -7.70    2.90
   0  -8  -2   16.30    3.90
   0  -8  -2   21.80    3.80
   0  -8  -2   10.10    4.80
   0  -8  -2   22.00    4.90
   0  -8  -2   22.10    3.70
   0   8   2   21.70    1.50
   0   8   2   18.20    5.20
   0   8   2   14.80    3.60
   0   8   2   16.40    2.60
   0   8   2   22.20    5.20
   0   8   2   17.90    4.60
  -1  -8  -2   78.19    6.40
  -1  -8  -2   82.89    6.00
  -1  -8  -2   75.89    8.10
  -1  -8  -2   78.39    5.80
  -1  -8  -2   82.69    7.50
   1   8   2   75.49    2.80
   1   8   2   75.29    6.30
   1   8   2   82.69    8.00
   1   8   2   77.59    6.60
   1   8   2   79.09    8.00
   1   8   2   73.09    4.30
  -2  -8  -2   64.29    4.40
  -2  -8  -2   69.99    5.80
  -2  -8  -2   73.79    6.60
  -2  -8  -2   76.69    8.10
  -2  -8  -2   68.29    5.00
   2   8   2   67.19    3.90
   2   8   2   66.69    7.20
   2   8   2   70.89    2.70
   2   8   2   71.09    7.20
   2   8   2   64.09    5.00
  -3  -8  -2   23.90    3.30
  -3  -8  -2   22.20    1.90
  -3  -8  -2   15.90    3.60
  -3  -8  -2   32.50    5.10
  -3  -8  -2   27.30    4.80
   3   8   2   24.20    4.90
   3   8   2   15.80    4.20
   3   8   2   19.80    2.30
   3   8   2   22.00    1.60
   3   8   2   19.90    4.00
   3   8   2   22.90    2.10
  -4  -8  -2    0.60    2.00
  -4  -8  -2    4.20    2.30
  -4  -8  -2    4.90    2.00
  -4  -8  -2    1.50    2.30
   4   8   2    4.50    2.40
   4   8   2    4.30    1.10
   4   8   2    2.90    1.00
   4   8   2    5.50    3.30
   4   8   2    4.40    0.80
   4   8   2    2.20    2.40
  -5  -8  -2  123.19    5.90
  -5  -8  -2  112.59    5.30
  -5  -8  -2  118.39    7.80
  -5  -8  -2  124.89    8.20
  -5  -8  -2  110.19    3.60
  -5  -8  -2  119.49    5.90
  -5  -8  -2  109.29    6.50
   5   8   2  119.69    7.60
   5   8   2  110.89    5.20
   5   8   2  115.49    4.90
   5   8   2  100.79    6.30
  -6  -8  -2   56.89    2.90
  -6  -8  -2   50.99    5.30
  -6  -8  -2   65.69    6.30
  -6  -8  -2   58.49    3.10
  -6  -8  -2   63.59    4.00
  -6  -8  -2   63.79    3.90
  -6  -8  -2   58.59    4.80
   6   8   2   55.49    4.90
   6   8   2   60.89    4.10
   6   8   2   64.89    3.80
   6   8   2   62.79    3.20
  -7  -8  -2    1.80    0.80
  -7  -8  -2    0.60    1.40
  -7  -8  -2    3.20    2.30
  -7  -8  -2   -0.30    0.90
  -7  -8  -2    0.90    1.70
  -7  -8  -2   -0.10    2.60
   7   8   2   -2.40    1.20
   7   8   2    0.00    0.60
   1  -9  -2   40.30    6.70
   1  -9  -2   51.89    6.70
   1  -9  -2   58.89    5.00
  -1   9   2   43.90    8.20
  -1   9   2   48.10    2.60
  -1   9   2   41.10    7.00
  -1   9   2   44.20    4.00
  -1   9   2   56.59    5.70
   0  -9  -2   71.49    9.10
   0  -9  -2   83.49    6.40
   0  -9  -2   77.89    7.00
   0  -9  -2   76.29    6.70
   0   9   2   72.49    7.40
   0   9   2   81.69    9.70
   0   9   2   77.59    5.00
   0   9   2   92.39    7.30
   0   9   2   84.09    3.30
  -1  -9  -2  145.59    8.30
  -1  -9  -2  150.28    8.50
  -1  -9  -2  159.58   11.50
  -1  -9  -2  148.29    8.50
   1   9   2  153.08    9.60
   1   9   2  130.69   10.80
   1   9   2  154.98    5.00
   1   9   2  148.09    7.00
  -2  -9  -2   32.70    4.30
  -2  -9  -2   29.90    5.20
  -2  -9  -2   34.00    6.30
  -2  -9  -2   28.30    4.50
  -2  -9  -2   31.70    3.40
   2   9   2   37.50    6.20
   2   9   2   39.90    5.80
   2   9   2   34.20    3.00
   2   9   2   38.80    6.60
   2   9   2   39.70    5.20
   2   9   2   34.70    1.80
  -3  -9  -2   64.39    6.40
  -3  -9  -2   65.49    6.20
  -3  -9  -2   64.19    3.60
  -3  -9  -2   70.39    5.20
  -3  -9  -2   68.29    7.00
   3   9   2   70.49    4.10
   3   9   2   64.79    4.40
   3   9   2   74.19    3.20
   3   9   2   66.59    7.20
   3   9   2   66.39    6.60
  -4  -9  -2   11.40    2.80
  -4  -9  -2   23.80    4.40
  -4  -9  -2   15.30    3.80
  -4  -9  -2   14.90    3.60
   4   9   2   15.20    2.10
   4   9   2   15.30    4.50
   4   9   2   14.40    1.80
   4   9   2   13.30    3.60
   4   9   2   14.90    4.20
  -5  -9  -2   74.09    5.50
  -5  -9  -2   78.89    6.60
  -5  -9  -2   80.09    5.30
  -5  -9  -2   71.29    6.80
  -5  -9  -2   72.39    6.70
   5   9   2   86.79    7.30
   5   9   2   67.79    5.80
   5   9   2   79.89    4.10
   5   9   2   78.99    4.30
  -6  -9  -2   67.19    3.80
  -6  -9  -2   61.49    4.50
  -6  -9  -2   55.39    4.70
  -6  -9  -2   48.70    6.20
  -6  -9  -2   61.89    3.60
  -6  -9  -2   47.10    6.40
   6   9   2   60.59    4.40
   6   9   2   54.89    4.20
   6   9   2   64.09    3.50
   6   9   2   62.59    5.70
  -7  -9  -2   11.30    2.60
  -7  -9  -2   17.50    2.70
  -7  -9  -2   10.10    3.20
   7   9   2   17.90    3.20
   7   9   2   12.10    2.70
  -1 -10  -2    3.40    3.20
  -1 -10  -2   -0.40    2.70
  -1 -10  -2   -2.80    4.20
   1  10   2    3.70    2.50
   1  10   2   -2.10    1.30
   1  10   2    2.10    0.70
   1  10   2   -5.80    3.50
  -2 -10  -2    6.80    2.90
  -2 -10  -2    5.00    4.30
  -2 -10  -2    7.80    3.20
   2  10   2    4.70    4.50
   2  10   2    8.40    1.20
   2  10   2    8.10    3.20
  -3 -10  -2    0.30    2.40
  -3 -10  -2   -2.20    2.60
  -3 -10  -2    1.60    2.10
   3  10   2    1.50    1.10
   3  10   2    2.50    2.50
   3  10   2    0.00    0.80
   3  10   2   -5.20    2.60
  -4 -10  -2    1.30    3.10
  -4 -10  -2   -0.60    2.60
  -4 -10  -2    1.10    2.10
   4  10   2    1.60    2.50
   4  10   2   -3.40    2.40
   4  10   2    0.50    0.90
   4  10   2    2.10    1.00
  -5 -10  -2  215.38    9.60
  -5 -10  -2  212.58    9.80
  -5 -10  -2  216.58   12.10
  -5 -10  -2  186.68   13.10
  -5 -10  -2  206.08   11.50
   5  10   2  204.28    8.00
   5  10   2  185.38   10.50
   5  10  -3   35.40    2.90
   5  10  -3   31.80    3.10
   5  10  -3   28.80    3.90
  -5 -10   3   32.30    3.80
  -5 -10   3   37.70    5.10
  -5 -10   3   30.00    3.00
  -5 -10   3   29.90    5.10
   4  10  -3   28.80    2.80
   4  10  -3   27.80    2.50
   4  10  -3   36.70    5.10
  -4 -10   3   27.50    4.00
  -4 -10   3   31.70    4.90
  -4 -10   3   26.30    4.60
   3  10  -3   12.00    3.60
   3  10  -3   13.70    1.80
   3  10  -3   14.40    2.30
  -3 -10   3   10.30    3.10
  -3 -10   3   10.70    3.10
  -3 -10   3   13.40    3.90
  -3 -10   3   12.10    3.60
   2  10  -3    8.80    1.40
   2  10  -3   10.30    3.70
   2  10  -3   11.90    2.30
  -2 -10   3    6.20    3.00
  -2 -10   3   13.80    3.40
  -2 -10   3    6.40    2.90
  -2 -10   3   12.10    3.50
   6   9  -3  220.28    8.20
   6   9  -3  207.38    9.30
   6   9  -3  213.38    9.10
   6   9  -3  198.78   11.60
   6   9  -3  215.18   11.70
  -6  -9   3  225.78   11.20
  -6  -9   3  209.98    7.40
  -6  -9   3  223.98    8.20
  -6  -9   3  185.68   10.00
  -6  -9   3  210.88   10.50
   5   9  -3   22.60    2.20
   5   9  -3   19.70    3.10
   5   9  -3   16.90    3.90
   5   9  -3   23.40    2.80
   5   9  -3   23.00    5.50
  -5  -9   3   17.40    4.20
  -5  -9   3   20.90    2.30
  -5  -9   3   22.00    4.10
  -5  -9   3   27.10    3.20
  -5  -9   3   21.10    3.80
   4   9  -3    4.10    2.00
   4   9  -3   -1.80    3.50
   4   9  -3    4.20    1.20
   4   9  -3   10.00    1.60
  -4  -9   3    4.10    2.40
  -4  -9   3    4.80    2.60
  -4  -9   3    6.00    2.00
  -4  -9   3    2.60    3.00
  -4  -9   3    4.10    1.90
   3   9  -3    0.90    4.20
   3   9  -3    6.80    2.70
   3   9  -3    8.70    1.70
   3   9  -3    8.30    2.30
   3   9  -3    7.50    1.30
  -3  -9   3    6.60    2.40
  -3  -9   3    6.30    2.70
  -3  -9   3    8.30    2.90
  -3  -9   3    6.20    3.50
  -3  -9   3    9.20    2.50
   2   9  -3    9.70    1.90
   2   9  -3    9.60    2.10
   2   9  -3   10.10    3.70
   2   9  -3   11.00    1.30
   2   9  -3   10.20    2.30
  -2  -9   3   10.90    3.20
  -2  -9   3    9.20    2.90
  -2  -9   3   10.70    3.10
   1   9  -3   27.90    1.80
   1   9  -3   21.90    2.40
   1   9  -3   21.80    3.60
   1   9  -3   26.60    5.30
   1   9  -3   29.50    3.40
  -1  -9   3   27.60    4.80
  -1  -9   3   22.00    3.90
  -1  -9   3   23.30    3.80
  -1  -9   3   27.30    4.10
  -1  -9   3   29.70    4.30
   0   9  -3   50.79    2.60
   0   9  -3   50.89    5.60
   0   9  -3   54.49    4.10
   0   9  -3   56.19    2.80
   0   9  -3   50.69    6.80
   0  -9   3   47.50    4.60
   0  -9   3   52.79    7.00
   0  -9   3   49.00    4.90
   0  -9   3   52.09    4.90
  -1   9  -3    0.10    1.00
  -1   9  -3   -6.00    2.40
  -1   9  -3   -0.40    0.60
  -1   9  -3   -2.90    2.90
  -1   9  -3    0.00    0.50
   1  -9   3    1.00    1.70
   1  -9   3   -1.20    3.00
   1  -9   3    0.90    1.10
   7   8  -3    2.40    2.60
   7   8  -3    2.80    3.90
   7   8  -3    2.80    1.70
  -7  -8   3    0.20    2.00
  -7  -8   3    2.00    2.70
  -7  -8   3    4.60    0.70
  -7  -8   3   -0.90    1.60
   6   8  -3   24.30    4.20
   6   8  -3   26.60    5.20
   6   8  -3   24.90    3.30
   6   8  -3   29.20    2.20
   6   8  -3   25.60    2.00
  -6  -8   3   26.70    2.80
  -6  -8   3   29.50    4.60
  -6  -8   3   27.50    1.80
  -6  -8   3   18.30    3.60
  -6  -8   3   27.70    3.90
   5   8  -3   95.09    4.40
   5   8  -3   94.69    7.20
   5   8  -3   87.59    6.70
   5   8  -3   96.49    4.90
   5   8  -3   90.89    4.90
  -5  -8   3   93.69    6.70
  -5  -8   3   90.29    4.40
  -5  -8   3  101.69    6.50
  -5  -8   3   95.69    4.70
  -5  -8   3   87.49    3.30
  -5  -8   3   84.89    6.20
   4   8  -3   29.00    3.90
   4   8  -3   24.60    1.60
   4   8  -3   28.80    3.60
   4   8  -3   24.30    2.10
   4   8  -3   24.10    4.80
   4   8  -3   24.70    3.00
  -4  -8   3   29.70    4.30
  -4  -8   3   24.70    2.70
  -4  -8   3   27.90    4.40
  -4  -8   3   25.70    2.90
  -4  -8   3   28.40    4.10
   3   8  -3    9.20    1.60
   3   8  -3    9.90    2.90
   3   8  -3    9.50    2.30
   3   8  -3   10.40    1.40
   3   8  -3    6.70    1.40
  -3  -8   3    7.70    2.60
  -3  -8   3    5.60    2.90
  -3  -8   3    9.60    2.80
  -3  -8   3    9.20    2.40
  -3  -8   3    8.20    2.20
  -3  -8   3    8.70    1.20
   2   8  -3   23.50    2.60
   2   8  -3   25.50    1.60
   2   8  -3   20.00    4.50
   2   8  -3   21.40    2.60
   2   8  -3   27.70    2.50
   2   8  -3   18.60    5.10
  -2  -8   3   26.80    2.30
  -2  -8   3   27.40    5.10
  -2  -8   3   27.10    4.20
  -2  -8   3   28.10    3.50
  -2  -8   3   29.70    4.20
  -2  -8   3   24.90    5.40
   1   8  -3   -1.40    3.60
   1   8  -3   -1.40    2.00
   1   8  -3   -0.80    1.00
   1   8  -3    0.40    0.60
   1   8  -3    0.20    0.90
   1   8  -3    1.30    1.00
  -1  -8   3   -0.10    2.00
  -1  -8   3    2.10    2.00
  -1  -8   3   -0.50    0.90
  -1  -8   3    0.90    2.20
  -1  -8   3   -3.40    2.40
  -1  -8   3   -0.60    1.30
  -1  -8   3    0.20    1.80
   0   8  -3    6.40    1.10
   0   8  -3    7.20    2.60
   0   8  -3    4.30    3.40
   0   8  -3    5.70    1.60
   0   8  -3    6.70    0.90
   0   8  -3    4.30    4.90
   0  -8   3    6.50    2.30
   0  -8   3   10.80    2.60
   0  -8   3    3.50    2.00
   0  -8   3    6.90    2.50
   0  -8   3    3.10    3.60
   0  -8   3    4.90    2.90
  -1   8  -3    9.30    1.40
  -1   8  -3    7.30    3.50
  -1   8  -3    9.90    3.00
  -1   8  -3    8.50    2.10
  -1   8  -3    8.90    1.00
   1  -8   3   10.20    2.50
   1  -8   3    8.40    2.00
   1  -8   3    7.80    2.50
   1  -8   3   10.90    3.90
  -2   8  -3    8.10    2.20
  -2   8  -3    7.90    4.10
  -2   8  -3   -0.10    2.50
  -2   8  -3    7.90    1.30
  -2   8  -3    7.80    1.50
   2  -8   3    4.80    3.60
   2  -8   3    2.30    2.40
   2  -8   3    7.60    1.90
   2  -8   3    7.40    2.30
   2  -8   3    8.10    1.50
   8   7  -3   60.49    9.30
   8   7  -3   60.49    9.00
  -8  -7   3   73.99    3.70
  -8  -7   3   70.69    5.60
  -8  -7   3   55.99    7.80
   7   7  -3   77.89    2.80
   7   7  -3   83.09    8.80
   7   7  -3   73.59    5.40
  -7  -7   3   69.59    4.20
  -7  -7   3   72.49    3.60
  -7  -7   3   76.09    3.70
  -7  -7   3   75.59    3.00
  -7  -7   3   68.29    5.60
  -7  -7   3   83.49    5.40
   6   7  -3   65.09    2.80
   6   7  -3   62.79    4.50
   6   7  -3   61.29    6.90
   6   7  -3   61.49    4.30
   6   7  -3   67.29    3.30
  -6  -7   3   61.69    4.80
  -6  -7   3   56.49    4.10
  -6  -7   3   58.89    3.20
  -6  -7   3   55.79    5.10
  -6  -7   3   64.49    2.60
  -6  -7   3   61.19    2.70
  -6  -7   3   67.09    4.60
   5   7  -3   13.40    1.80
   5   7  -3   14.40    1.70
   5   7  -3   10.40    3.20
   5   7  -3   14.90    2.20
   5   7  -3   14.60    2.90
  -5  -7   3   11.30    2.60
  -5  -7   3   17.80    2.90
  -5  -7   3   10.40    2.80
  -5  -7   3   14.60    1.10
  -5  -7   3   10.40    2.20
  -5  -7   3   10.70    1.40
   4   7  -3    4.40    2.40
   4   7  -3   10.30    1.60
   4   7  -3   11.70    2.90
   4   7  -3    8.60    0.80
   4   7  -3   11.60    2.30
   4   7  -3    7.20    2.30
  -4  -7   3   10.30    2.60
  -4  -7   3    9.20    2.60
  -4  -7   3    7.50    0.70
  -4  -7   3    7.60    2.60
  -4  -7   3    9.70    3.80
  -4  -7   3    8.20    0.90
   3   7  -3  109.69    5.80
   3   7  -3  113.49    4.80
   3   7  -3  108.89    4.20
   3   7  -3  113.89    4.70
   3   7  -3  105.99    4.10
   3   7  -3  106.19    7.30
   3   7  -3  104.99    6.20
  -3  -7   3  110.69    3.90
  -3  -7   3  107.49    6.50
  -3  -7   3  106.19    3.90
  -3  -7   3  111.89    5.20
  -3  -7   3  108.59    5.80
  -3  -7   3  103.29    6.40
   2   7  -3  483.45   17.60
   2   7  -3  465.05   13.60
   2   7  -3  468.65   13.20
   2   7  -3  477.35   14.40
   2   7  -3  448.36   18.40
   2   7  -3  481.95   15.30
   2   7  -3  480.95   14.60
  -2  -7   3  463.75   13.90
  -2  -7   3  498.95   16.80
  -2  -7   3  458.35   16.30
  -2  -7   3  461.75   14.30
  -2  -7   3  488.55   15.20
  -2  -7   3  477.15   16.70
  -2  -7   3  473.65   17.50
   1   7  -3   15.50    1.20
   1   7  -3   17.40    2.30
   1   7  -3   12.90    3.40
   1   7  -3   16.60    1.40
   1   7  -3   13.70    4.60
   1   7  -3   17.80    3.00
  -1  -7   3   14.10    2.40
  -1  -7   3   15.00    3.00
  -1  -7   3   19.70    4.50
  -1  -7   3   20.50    2.20
  -1  -7   3   13.60    3.20
  -1  -7   3   14.00    2.80
  -1  -7   3   13.80    2.70
   0   7  -3    2.00    3.90
   0   7  -3    1.50    1.00
   0   7  -3    0.60    0.50
   0   7  -3   -0.30    1.20
   0   7  -3    0.40    0.60
   0   7  -3   -0.90    1.90
   0  -7   3    0.70    1.90
   0  -7   3   -0.30    1.10
   0  -7   3   -5.30    2.20
   0  -7   3   -0.90    1.50
   0  -7   3    1.30    1.80
   0  -7   3    1.90    1.90
   0  -7   3   -1.30    1.60
  -1   7  -3    6.90    1.20
  -1   7  -3   13.00    4.00
  -1   7  -3    9.70    2.10
  -1   7  -3    9.20    1.20
  -1   7  -3    0.40    3.30
  -1   7  -3    5.00    2.70
   1  -7   3    6.60    3.70
   1  -7   3    6.20    2.30
   1  -7   3    5.00    2.00
   1  -7   3    7.30    3.20
   1  -7   3    7.00    2.40
  -2   7  -3    0.00    0.50
  -2   7  -3   -0.80    0.90
  -2   7  -3    0.20    0.70
  -2   7  -3    0.20    2.70
  -2   7  -3    0.00    2.10
   2  -7   3   -2.50    1.50
   2  -7   3   -0.80    1.10
   2  -7   3   -2.70    0.90
   2  -7   3    1.00    0.90
   2  -7   3   -3.60    2.10
   2  -7   3    2.90    1.80
  -3   7  -3   21.70    5.20
  -3   7  -3   21.30    3.10
  -3   7  -3   17.00    2.30
  -3   7  -3   20.70    2.10
  -3   7  -3   10.90    4.00
   3  -7   3   16.10    4.40
   3  -7   3   20.20    1.70
   3  -7   3   19.90    3.10
   3  -7   3   21.70    1.90
   3  -7   3   13.60    3.60
   8   6  -3    6.00    4.80
  -8  -6   3    7.40    2.70
  -8  -6   3    7.40    1.20
  -8  -6   3   11.00    2.80
  -8  -6   3    8.50    1.50
  -8  -6   3    8.40    1.90
   7   6  -3   10.80    4.60
   7   6  -3    9.50    2.50
  -7  -6   3    8.20    1.20
  -7  -6   3    6.40    1.20
  -7  -6   3    5.10    1.70
  -7  -6   3    9.20    2.50
   6   6  -3   88.59    4.20
   6   6  -3   89.19    5.30
   6   6  -3   86.49    7.70
  -6  -6   3   89.29    5.80
  -6  -6   3   92.79    3.60
  -6  -6   3   94.79    5.50
  -6  -6   3   99.89    4.50
  -6  -6   3   93.29    3.90
  -6  -6   3   92.69    3.20
  -6  -6   3   93.19    3.60
   5   6  -3   14.70    3.70
   5   6  -3   13.60    2.20
   5   6  -3   10.10    1.30
   5   6  -3    9.20    1.30
   5   6  -3   12.20    2.00
  -5  -6   3   12.30    2.10
  -5  -6   3   10.80    0.90
  -5  -6   3    8.70    2.20
  -5  -6   3   13.00    2.80
  -5  -6   3   10.20    1.00
  -5  -6   3   10.20    1.50
   4   6  -3    6.30    1.10
   4   6  -3    6.30    1.90
   4   6  -3    7.40    2.60
   4   6  -3    6.80    0.60
   4   6  -3    8.20    1.40
   4   6  -3    6.70    1.40
  -4  -6   3    6.50    1.20
  -4  -6   3    3.90    2.10
  -4  -6   3    6.10    0.60
  -4  -6   3    7.00    1.50
  -4  -6   3    6.60    1.80
  -4  -6   3    6.10    0.90
  -4  -6   3    3.40    1.70
   3   6  -3   95.49    3.20
   3   6  -3   92.99    5.30
   3   6  -3   94.19    3.60
   3   6  -3   93.79    3.90
   3   6  -3   88.59    5.70
   3   6  -3   85.69    5.00
   3   6  -3   85.99    4.10
  -3  -6   3  102.39    5.60
  -3  -6   3   86.49    4.60
  -3  -6   3   92.29    3.10
  -3  -6   3   77.39    5.40
  -3  -6   3   92.79    3.20
  -3  -6   3   91.49    4.30
  -3  -6   3   87.69    5.50
   2   6  -3  162.08    6.30
   2   6  -3  152.58    5.90
   2   6  -3  147.49    8.40
   2   6  -3  155.68    7.80
   2   6  -3  159.58    5.10
   2   6  -3  159.68    6.10
   2   6  -3  159.98    5.30
  -2  -6   3  161.48    5.30
  -2  -6   3  159.78    6.40
  -2  -6   3  166.48    5.80
  -2  -6   3  175.98    7.80
  -2  -6   3  172.28    7.60
  -2  -6   3  159.88    7.60
  -2  -6   3  166.38    8.10
   1   6  -3 2705.03   70.19
   1   6  -3 2268.77   69.19
  -1  -6   3 2486.05   69.59
  -1  -6   3 2423.66   68.49
   0   6  -3  516.15   15.70
   0   6  -3  492.95   18.80
   0   6  -3  525.75   14.00
   0   6  -3  483.15   17.80
   0   6  -3  529.05   14.40
   0   6  -3  460.05   19.70
   0  -6   3  497.75   16.50
   0  -6   3  516.15   16.60
   0  -6   3  512.65   18.40
   0  -6   3  538.85   19.20
   0  -6   3  513.85   16.50
   0  -6   3  511.65   16.20
   0  -6   3  526.05   16.60
   0  -6   3  531.55   17.20
  -1   6  -3    0.40    3.60
  -1   6  -3    3.40    1.30
  -1   6  -3    2.30    1.90
  -1   6  -3    1.90    2.10
  -1   6  -3    3.40    0.80
  -1   6  -3    2.70    0.80
   1  -6   3    2.00    2.20
   1  -6   3    2.90    1.60
   1  -6   3   -0.10    1.40
   1  -6   3    3.90    3.10
   1  -6   3    0.60    1.90
   1  -6   3    2.90    1.50
   1  -6   3    1.50    1.70
   1  -6   3    2.90    1.80
  -2   6  -3   57.09    3.80
  -2   6  -3   57.49    3.20
  -2   6  -3   59.09    8.50
  -2   6  -3   46.40    7.90
  -2   6  -3   46.90    5.40
   2  -6   3   49.80    3.00
   2  -6   3   50.49    5.10
   2  -6   3   49.10    2.90
   2  -6   3   53.59    3.50
   2  -6   3   52.29    5.70
   2  -6   3   46.90    4.80
  -3   6  -3   85.79    7.50
  -3   6  -3  104.39    4.90
  -3   6  -3  100.89    5.30
  -3   6  -3   93.09    7.90
  -3   6  -3   99.49    5.50
   3  -6   3   80.99    7.00
   3  -6   3   97.99    3.90
   3  -6   3   90.79    3.00
   3  -6   3   98.99    3.90
   3  -6   3   83.99    7.20
   3  -6   3   95.99    5.70
  -4   6  -3    1.20    2.80
  -4   6  -3    7.10    2.10
  -4   6  -3    0.80    2.70
  -4   6  -3    7.40    1.80
  -4   6  -3    4.50    1.40
   4  -6   3    6.00    1.40
   4  -6   3    0.90    2.60
   4  -6   3    0.20    2.80
   4  -6   3    6.40    1.90
   8   5  -3   77.79   10.50
  -8  -5   3   78.19    6.40
  -8  -5   3   82.69    5.00
  -8  -5   3   86.49    3.40
  -8  -5   3   83.09    4.40
  -8  -5   3   83.29    3.90
   7   5  -3   15.30    5.20
   7   5  -3   13.20    2.90
  -7  -5   3   11.90    1.20
  -7  -5   3   10.90    2.80
  -7  -5   3   12.80    1.90
  -7  -5   3    9.60    1.90
  -7  -5   3   11.10    1.10
  -7  -5   3   12.60    1.60
  -7  -5   3   15.80    2.80
   6   5  -3  178.98    8.10
   6   5  -3  185.38   11.10
   6   5  -3  186.88    5.90
  -6  -5   3  178.28    6.20
  -6  -5   3  196.58    6.70
  -6  -5   3  181.18    6.20
  -6  -5   3  176.28    8.00
  -6  -5   3  186.78    5.70
  -6  -5   3  182.08    7.70
   5   5  -3   20.20    1.50
   5   5  -3   25.20    2.50
   5   5  -3   25.00    4.50
   5   5  -3   21.20    1.30
   5   5  -3   21.50    1.60
  -5  -5   3   21.80    1.20
  -5  -5   3   15.80    2.50
  -5  -5   3   21.80    1.60
  -5  -5   3   24.20    3.30
  -5  -5   3   21.80    1.80
  -5  -5   3   19.60    1.30
  -5  -5   3   21.30    1.40
   4   5  -3   48.00    2.70
   4   5  -3   52.09    4.20
   4   5  -3   45.50    2.30
   4   5  -3   48.90    4.70
   4   5  -3   40.40    2.60
   4   5  -3   49.70    2.50
   4   5  -3   43.30    1.70
  -4  -5   3   45.60    3.00
  -4  -5   3   43.40    3.60
  -4  -5   3   44.50    4.00
  -4  -5   3   44.20    2.80
  -4  -5   3   49.10    2.30
  -4  -5   3   41.20    3.80
  -4  -5   3   44.90    1.80
  -4  -5   3   43.30    2.10
   3   5  -3   22.90    1.60
   3   5  -3   19.60    3.10
   3   5  -3   23.10    1.10
   3   5  -3   22.10    1.40
   3   5  -3   21.30    1.60
   3   5  -3   25.00    3.10
   3   5  -3   22.70    2.10
   3   5  -3   22.80    2.30
  -3  -5   3   21.90    1.90
  -3  -5   3   23.90    2.30
  -3  -5   3   22.20    1.00
  -3  -5   3   25.90    2.90
  -3  -5   3   20.80    1.20
  -3  -5   3   22.80    1.30
  -3  -5   3   26.60    2.10
  -3  -5   3   21.50    2.90
  -3  -5   3   25.40    3.30
   2   5  -3  245.88    8.00
   2   5  -3  237.78    9.80
   2   5  -3  249.78    8.20
   2   5  -3  241.08    7.80
   2   5  -3  242.08   10.40
   2   5  -3  236.08    9.30
   2   5  -3  249.08    7.10
   2   5  -3  245.08    7.10
  -2  -5   3  217.98    9.30
  -2  -5   3  251.37    7.10
  -2  -5   3  233.58    8.00
  -2  -5   3  236.78    7.20
  -2  -5   3  235.18    9.30
  -2  -5   3  243.68    7.50
  -2  -5   3  244.78    9.30
  -2  -5   3  258.87    9.80
  -2  -5   3  250.27    8.10
  -2  -5   3  261.57    9.50
  -2  -5   3  242.58    9.00
   1   5  -3   39.80    5.30
   1   5  -3   36.70    2.40
   1   5  -3   36.80    1.70
   1   5  -3   35.40    1.60
   1   5  -3   34.70    2.80
   1   5  -3   39.90    3.80
   1   5  -3   37.20    4.40
   1   5  -3   36.10    2.20
   1   5  -3   36.60    4.00
  -1  -5   3   35.60    4.20
  -1  -5   3   36.30    4.20
  -1  -5   3   32.50    1.90
  -1  -5   3   31.90    2.20
  -1  -5   3   32.40    1.90
  -1  -5   3   36.90    3.40
  -1  -5   3   39.70    3.90
  -1  -5   3   37.00    2.50
  -1  -5   3   34.60    2.90
  -1  -5   3   36.10    3.60
  -1  -5   3   33.40    3.30
   0   5  -3   75.09    5.00
   0   5  -3   79.29    6.90
   0   5  -3   88.99    7.50
   0   5  -3   96.29    3.10
   0   5  -3   94.49    3.40
   0   5  -3   92.69    5.40
   0   5  -3   91.89    4.10
   0   5  -3   88.49    5.50
   0   5  -3   86.49    6.00
   0  -5   3   90.19    4.90
   0  -5   3   89.89    4.90
   0  -5   3   87.49    4.40
   0  -5   3  103.09    6.50
   0  -5   3   93.09    4.90
   0  -5   3   73.89    7.40
   0  -5   3   89.99    4.90
   0  -5   3   90.99    4.00
   0  -5   3   80.09    4.70
   0  -5   3   85.99    3.90
   0  -5   3   84.89    5.80
  -1   5  -3  551.54   16.00
  -1   5  -3  526.35   20.90
  -1   5  -3  541.05   19.50
  -1   5  -3  593.14   20.10
  -1   5  -3  560.54   16.20
  -1   5  -3  521.55   21.00
  -1   5  -3  570.44   16.90
   1  -5   3  590.84   16.90
   1  -5   3  556.94   18.70
   1  -5   3  554.64   20.10
   1  -5   3  586.44   18.30
   1  -5   3  572.84   17.00
   1  -5   3  561.54   17.00
   1  -5   3  575.34   19.70
   1  -5   3  582.64   17.80
   1  -5   3  574.64   20.10
  -2   5  -3   10.30    3.10
  -2   5  -3    5.80    1.40
  -2   5  -3    3.70    4.00
  -2   5  -3   12.00    5.00
  -2   5  -3    3.50    3.20
  -2   5  -3    4.90    3.00
  -2   5  -3    6.40    1.50
  -2   5  -3    7.50    1.40
   2  -5   3    5.20    1.10
   2  -5   3    1.50    2.40
   2  -5   3    4.60    3.00
   2  -5   3    6.80    2.00
   2  -5   3    7.30    2.80
   2  -5   3    7.50    2.80
   2  -5   3    7.30    1.60
   2  -5   3    6.50    1.30
   2  -5   3    7.20    3.30
  -3   5  -3   55.79    3.80
  -3   5  -3   52.09    4.00
  -3   5  -3   55.69    5.60
  -3   5  -3   51.29    4.00
  -3   5  -3   48.90    5.60
  -3   5  -3   68.49    7.80
   3  -5   3   60.09    5.80
   3  -5   3   56.19    2.50
   3  -5   3   68.19    6.90
   3  -5   3   56.79    4.10
   3  -5   3   52.59    5.50
   3  -5   3   58.79    2.60
  -4   5  -3    5.80    4.10
  -4   5  -3    0.00    2.00
  -4   5  -3    2.40    1.20
  -4   5  -3    6.20    2.00
  -4   5  -3   -0.90    2.40
  -4   5  -3    2.30    1.40
   4  -5   3    3.70    1.40
   4  -5   3    1.20    2.70
   4  -5   3    0.20    2.40
   4  -5   3    2.60    0.60
   4  -5   3   -0.20    2.30
  -5   5  -3    0.20    1.20
  -5   5  -3   -3.30    2.00
  -5   5  -3    0.70    1.10
   5  -5   3   -2.50    2.30
   5  -5   3    2.40    1.60
   5  -5   3    1.10    0.60
   8   4  -3  121.29    7.20
   8   4  -3  112.89   11.50
  -8  -4   3  140.99    6.40
  -8  -4   3  119.09    5.00
  -8  -4   3  124.49    7.90
  -8  -4   3  115.39    6.10
  -8  -4   3  114.19    4.90
  -8  -4   3  122.19    4.60
  -8  -4   3  120.79    4.60
  -8  -4   3  125.99   11.10
   7   4  -3   88.39    4.70
   7   4  -3   87.19    9.20
  -7  -4   3   85.89    3.40
  -7  -4   3   88.19    6.00
  -7  -4   3   85.59    4.20
  -7  -4   3   79.59    4.70
  -7  -4   3   82.99    3.70
  -7  -4   3   80.69    3.50
  -7  -4   3   85.29    3.10
  -7  -4   3   95.39    4.80
   6   4  -3   44.50    1.70
   6   4  -3   43.50    2.30
   6   4  -3   50.89    6.90
   6   4  -3   48.80    4.00
  -6  -4   3   39.60    3.40
  -6  -4   3   43.90    2.30
  -6  -4   3   46.20    2.80
  -6  -4   3   42.10    3.30
  -6  -4   3   42.40    1.90
  -6  -4   3   42.80    3.00
  -6  -4   3   41.70    2.60
   5   4  -3   26.90    1.30
   5   4  -3   27.80    2.70
   5   4  -3   26.90    4.60
   5   4  -3   23.90    1.20
  -5  -4   3   24.70    1.30
  -5  -4   3   28.00    1.70
  -5  -4   3   29.00    3.30
  -5  -4   3   24.40    1.40
  -5  -4   3   22.60    1.50
  -5  -4   3   23.80    2.40
  -5  -4   3   23.30    2.70
  -5  -4   3   22.90    1.30
   4   4  -3  209.28    6.10
   4   4  -3  204.88    6.10
   4   4  -3  203.78    6.40
   4   4  -3  200.78    7.20
   4   4  -3  195.68    9.20
  -4  -4   3  195.28    8.30
  -4  -4   3  203.38    6.00
  -4  -4   3  207.88    6.20
  -4  -4   3  209.38    6.50
  -4  -4   3  186.68    8.50
  -4  -4   3  205.98    7.90
  -4  -4   3  213.28    5.90
  -4  -4   3  179.08    7.70
   3   4  -3  130.89    4.80
   3   4  -3  131.79    6.30
   3   4  -3  132.69    4.50
   3   4  -3  130.89    4.70
   3   4  -3  125.99    6.20
   3   4  -3  135.09    4.90
   3   4  -3  133.19    6.30
   3   4  -3  135.49    4.10
  -3  -4   3  130.79    5.80
  -3  -4   3  139.29    6.00
  -3  -4   3  135.39    3.80
  -3  -4   3  134.49    4.70
  -3  -4   3  132.29    4.10
  -3  -4   3  137.59    5.80
  -3  -4   3  134.49    6.30
  -3  -4   3  137.39    5.00
  -3  -4   3  134.99    4.80
  -3  -4   3  138.79    4.30
  -3  -4   3  129.59    4.60
  -3  -4   3  132.19    3.90
   2   4  -3  190.98    7.80
   2   4  -3  189.98    8.00
   2   4  -3  187.68    7.10
   2   4  -3  199.08    6.10
   2   4  -3  201.18    5.70
   2   4  -3  191.28    6.80
   2   4  -3  192.08    5.70
   2   4  -3  200.18    7.00
  -2  -4   3  191.48    6.30
  -2  -4   3  185.28    7.40
  -2  -4   3  198.58    5.60
  -2  -4   3  195.68    7.00
  -2  -4   3  182.68    7.40
  -2  -4   3  193.38    5.60
  -2  -4   3  195.68    6.20
  -2  -4   3  194.08    7.70
  -2  -4   3  194.68    5.70
  -2  -4   3  187.38    6.90
  -2  -4   3  188.58    7.70
   1   4  -3   50.79    1.90
   1   4  -3   46.20    3.60
   1   4  -3   46.90    2.30
   1   4  -3   49.99    3.50
   1   4  -3   46.40    2.80
   1   4  -3   53.49    2.00
   1   4  -3   54.69    2.50
   1   4  -3   49.20    3.60
   1   4  -3   48.20    4.50
  -1  -4   3   44.70    3.20
  -1  -4   3   48.70    2.40
  -1  -4   3   56.29    3.60
  -1  -4   3   49.90    3.40
  -1  -4   3   43.50    3.20
  -1  -4   3   54.59    2.90
  -1  -4   3   51.19    2.60
  -1  -4   3   52.49    3.50
  -1  -4   3   46.90    3.80
  -1  -4   3   51.09    2.10
  -1  -4   3   51.09    2.10
   0   4  -3   15.40    3.00
   0   4  -3   13.20    1.90
   0   4  -3   13.20    2.30
   0   4  -3   12.30    0.90
   0   4  -3   11.20    3.00
   0   4  -3    9.90    2.20
   0   4  -3   14.30    1.00
   0   4  -3   12.00    1.50
   0   4  -3    9.00    1.70
   0  -4   3   13.00    2.10
   0  -4   3   14.10    2.00
   0  -4   3   11.10    1.80
   0  -4   3   12.10    1.40
   0  -4   3   12.70    2.50
   0  -4   3   12.10    1.60
   0  -4   3   10.30    2.50
   0  -4   3   13.00    2.40
   0  -4   3   14.80    2.00
   0  -4   3   14.60    1.40
  -1   4  -3    9.00    2.30
  -1   4  -3    8.10    2.00
  -1   4  -3    8.30    1.20
  -1   4  -3    8.40    1.10
  -1   4  -3    6.70    2.00
  -1   4  -3    8.50    3.10
  -1   4  -3    9.10    1.40
  -1   4  -3   10.20    3.40
   1  -4   3    9.60    1.30
   1  -4   3    7.00    2.30
   1  -4   3    9.90    1.70
   1  -4   3    9.40    1.60
   1  -4   3    9.40    3.40
   1  -4   3    9.20    1.60
   1  -4   3    9.50    2.10
   1  -4   3    7.70    1.50
   1  -4   3   10.20    2.20
   1  -4   3    6.90    1.90
   1  -4   3    9.90    3.00
  -2   4  -3  347.37   15.30
  -2   4  -3  363.66   11.50
  -2   4  -3  363.76   15.80
  -2   4  -3  369.16   14.00
  -2   4  -3  350.46   12.40
  -2   4  -3  376.06   12.20
  -2   4  -3  334.67   14.10
  -2   4  -3  340.97   11.30
   2  -4   3  359.16   10.90
   2  -4   3  386.66   10.50
   2  -4   3  382.16   16.50
   2  -4   3  352.56   12.10
   2  -4   3  366.46   10.80
   2  -4   3  389.46   14.00
   2  -4   3  371.26   13.70
   2  -4   3  343.97   14.40
   2  -4   3  357.56   10.60
  -3   4  -3   34.70    3.40
  -3   4  -3   35.00    2.80
  -3   4  -3   41.00    4.40
  -3   4  -3   36.10    3.40
  -3   4  -3   34.40    4.90
  -3   4  -3   30.80    5.50
  -3   4  -3   35.60    2.80
   3  -4   3   32.00    3.00
   3  -4   3   36.90    5.30
   3  -4   3   36.10    1.80
   3  -4   3   34.10    4.60
   3  -4   3   28.00    4.00
  -4   4  -3   92.99    8.50
  -4   4  -3   85.09    4.90
  -4   4  -3   73.79    6.80
  -4   4  -3   82.79    4.60
  -4   4  -3   83.29    6.80
  -4   4  -3   92.79    6.20
   4  -4   3   90.29    3.10
   4  -4   3   89.39    7.60
   4  -4   3   85.59    4.90
   4  -4   3   80.99    6.30
   4  -4   3   81.59    6.70
  -5   4  -3   24.10    5.50
  -5   4  -3   19.20    2.90
  -5   4  -3   14.70    3.40
  -5   4  -3   17.50    4.40
  -5   4  -3   18.70    3.40
  -5   4  -3   18.30    2.70
   5  -4   3   13.50    3.80
   5  -4   3   13.10    2.30
   5  -4   3   15.10    1.20
   5  -4   3   14.10    3.80
   5  -4   3   13.30    4.00
  -6   4  -3   64.99    5.80
  -6   4  -3   56.79    4.20
  -6   4  -3   49.20    7.00
  -6   4  -3   52.19    4.40
   6  -4   3   51.99    4.10
   6  -4   3   53.39    2.80
   6  -4   3   48.00    6.40
   8   3  -3    9.20    1.20
   8   3  -3   12.10    1.20
   8   3  -3    4.90    4.80
   8   3  -3   11.50    3.70
  -8  -3   3    9.70    2.00
  -8  -3   3   -1.10    3.70
  -8  -3   3    9.80    1.00
  -8  -3   3    7.40    3.00
  -8  -3   3    8.00    1.50
  -8  -3   3    5.00    2.70
   7   3  -3  248.28   15.00
   7   3  -3  254.57   10.30
   7   3  -3  250.67    7.60
   7   3  -3  247.18    7.80
  -7  -3   3  259.17    7.50
  -7  -3   3  244.28    8.20
  -7  -3   3  246.88   10.00
  -7  -3   3  241.88    7.00
  -7  -3   3  251.07   11.00
  -7  -3   3  249.88    8.30
  -7  -3   3  253.47    8.10
   6   3  -3    7.50    1.70
   6   3  -3    7.40    0.90
   6   3  -3    7.80    0.80
   6   3  -3    4.40    3.50
  -6  -3   3    8.10    2.20
  -6  -3   3    5.80    1.80
  -6  -3   3    5.80    1.00
  -6  -3   3    7.30    1.70
  -6  -3   3    6.50    1.20
  -6  -3   3    3.40    1.80
  -6  -3   3    5.30    1.00
  -6  -3   3    7.40    1.30
   5   3  -3   24.00    1.60
   5   3  -3   26.60    1.20
   5   3  -3   26.20    1.30
   5   3  -3   34.80    5.30
   5   3  -3   29.10    2.90
  -5  -3   3   25.50    1.60
  -5  -3   3   27.40    1.30
  -5  -3   3   24.30    2.10
  -5  -3   3   23.80    2.00
  -5  -3   3   26.60    2.70
  -5  -3   3   25.60    2.10
  -5  -3   3   26.80    3.60
  -5  -3   3   25.60    2.00
   4   3  -3    6.80    0.50
   4   3  -3    7.10    1.40
   4   3  -3    7.50    2.70
   4   3  -3    7.10    0.60
  -4  -3   3    8.70    0.60
  -4  -3   3    9.10    2.10
  -4  -3   3    5.40    0.80
  -4  -3   3    6.60    0.60
  -4  -3   3    7.50    1.00
  -4  -3   3    3.40    1.40
  -4  -3   3    7.00    1.40
  -4  -3   3    6.70    0.90
  -4  -3   3    5.90    1.70
  -4  -3   3    5.60    1.90
  -4  -3   3    6.30    0.60
  -4  -3   3    6.40    1.00
   3   3  -3  138.89    4.20
   3   3  -3  120.09    5.40
   3   3  -3  134.09    4.20
   3   3  -3  123.99    4.70
   3   3  -3  134.49    3.90
   3   3  -3  132.09    4.20
   3   3  -3  127.59    4.70
   3   3  -3  116.89    6.10
  -3  -3   3  134.39    4.00
  -3  -3   3  128.19    4.10
  -3  -3   3  132.89    3.80
  -3  -3   3  136.19    4.20
  -3  -3   3  123.79    5.20
  -3  -3   3  126.49    5.10
  -3  -3   3  124.09    5.60
  -3  -3   3  113.09    5.10
  -3  -3   3  133.89    4.40
  -3  -3   3  136.99    3.70
   2   3  -3   70.39    3.70
   2   3  -3   73.19    2.90
   2   3  -3   74.69    3.70
   2   3  -3   70.79    2.70
   2   3  -3   74.89    2.70
   2   3  -3   77.69    4.00
   2   3  -3   79.49    2.20
   2   3  -3   73.69    3.10
   2   3  -3   74.49    2.60
  -2  -3   3   78.29    2.70
  -2  -3   3   80.09    3.20
  -2  -3   3   74.49    3.70
  -2  -3   3   75.39    2.90
  -2  -3   3   72.79    3.00
  -2  -3   3   74.49    2.30
  -2  -3   3   70.39    3.50
  -2  -3   3   70.69    3.60
  -2  -3   3   78.69    2.70
  -2  -3   3   73.59    3.90
  -2  -3   3   78.59    2.40
   1   3  -3  420.26   12.80
   1   3  -3  414.86   13.30
   1   3  -3  413.26   12.40
   1   3  -3  427.26   11.50
   1   3  -3  392.66   12.60
  -1  -3   3  409.86   11.70
  -1  -3   3  403.96   12.50
  -1  -3   3  418.96   11.70
  -1  -3   3  423.26   11.70
  -1  -3   3  391.86   12.40
  -1  -3   3  415.16   12.50
  -1  -3   3  419.96   12.50
  -1  -3   3  421.06   12.90
  -1  -3   3  419.46   12.70
   0   3  -3   80.59    4.40
   0   3  -3   77.49    2.70
   0   3  -3   76.89    3.80
   0   3  -3   66.39    4.00
   0   3  -3   78.59    2.60
   0   3  -3   78.19    3.00
   0   3  -3   73.89    3.30
   0   3  -3   67.79    3.70
   0  -3   3   90.19    4.40
   0  -3   3   76.49    3.40
   0  -3   3   77.49    3.50
   0  -3   3   75.99    2.90
   0  -3   3   72.89    3.50
   0  -3   3   74.89    3.60
   0  -3   3   74.89    3.60
   0  -3   3   75.99    3.10
   0  -3   3   74.19    4.40
   0  -3   3   69.79    4.00
   0  -3   3   81.69    3.00
  -1   3  -3   13.50    1.30
  -1   3  -3   16.80    2.50
  -1   3  -3   15.60    2.00
  -1   3  -3   14.20    3.10
  -1   3  -3   14.40    1.30
  -1   3  -3   14.30    1.20
  -1   3  -3    9.30    2.50
  -1   3  -3   16.90    2.10
  -1   3  -3   12.00    2.20
   1  -3   3   15.50    2.00
   1  -3   3   14.90    2.50
   1  -3   3   16.80    1.30
   1  -3   3   13.70    1.50
   1  -3   3   13.20    1.50
   1  -3   3   15.80    2.30
   1  -3   3   16.00    2.00
   1  -3   3   17.80    1.80
   1  -3   3   14.40    1.60
   1  -3   3   13.20    2.40
   1  -3   3   16.60    2.60
  -2   3  -3    7.70    3.50
  -2   3  -3    6.80    1.60
  -2   3  -3    7.80    3.00
  -2   3  -3    6.50    1.90
  -2   3  -3    6.90    1.90
  -2   3  -3    6.80    1.70
  -2   3  -3    7.40    1.30
  -2   3  -3    7.30    1.30
  -2   3  -3    7.70    2.40
   2  -3   3   12.30    2.40
   2  -3   3    7.90    1.10
   2  -3   3    8.70    2.80
   2  -3   3    8.90    1.70
   2  -3   3    8.90    3.00
   2  -3   3    7.70    1.00
   2  -3   3    7.80    2.30
   2  -3   3    9.10    1.70
   2  -3   3    9.40    1.00
   2  -3   3   11.20    2.40
   2  -3   3   10.40    1.20
  -3   3  -3  416.26   13.40
  -3   3  -3  418.46   12.90
  -3   3  -3  410.36   15.90
  -3   3  -3  410.26   15.00
  -3   3  -3  438.36   15.10
  -3   3  -3  413.56   13.50
  -3   3  -3  395.46   16.60
  -3   3  -3  453.75   17.40
   3  -3   3  413.86   12.00
   3  -3   3  437.16   15.60
   3  -3   3  434.66   12.00
   3  -3   3  441.46   16.10
   3  -3   3  423.36   13.50
   3  -3   3  417.06   16.00
   3  -3   3  419.36   15.10
  -4   3  -3   97.69    7.10
  -4   3  -3   97.19    4.70
  -4   3  -3   97.79    8.20
  -4   3  -3  103.59    6.10
  -4   3  -3   99.49    5.30
  -4   3  -3   90.19    6.50
  -4   3  -3  101.99    5.10
   4  -3   3   94.99    6.80
   4  -3   3  102.59    3.30
   4  -3   3  106.59    7.70
   4  -3   3  102.09    5.10
   4  -3   3   96.19    6.20
  -5   3  -3    3.00    2.90
  -5   3  -3   -0.40    1.90
  -5   3  -3   -0.10    1.90
  -5   3  -3    2.30    1.40
  -5   3  -3    1.20    1.50
  -5   3  -3    0.30    1.50
  -5   3  -3    1.10    1.30
   5  -3   3    0.90    2.10
   5  -3   3    1.10    1.00
   5  -3   3    1.80    0.60
   5  -3   3   -0.70    2.40
   5  -3   3   -0.60    1.60
  -6   3  -3   -0.20    1.00
  -6   3  -3    2.40    1.50
  -6   3  -3   -3.30    1.90
  -6   3  -3    1.30    1.90
   6  -3   3    2.40    1.20
   6  -3   3    0.70    0.80
   6  -3   3    0.10    2.70
   8   2  -3    6.40    1.10
   8   2  -3    9.30    1.50
   8   2  -3    2.70    3.70
  -8  -2   3    3.00    4.30
  -8  -2   3    5.40    0.90
  -8  -2   3    6.90    3.10
  -8  -2   3    5.80    1.40
  -8  -2   3    4.50    3.10
  -8  -2   3    7.70    1.20
   7   2  -3    0.00    3.50
   7   2  -3    0.80    0.90
   7   2  -3    0.50    0.50
   7   2  -3    1.00    2.50
  -7  -2   3    1.30    2.10
  -7  -2   3    0.30    0.80
  -7  -2   3    0.40    0.50
  -7  -2   3   -0.70    3.30
  -7  -2   3    1.00    0.60
  -7  -2   3   -0.80    2.30
   6   2  -3    4.30    1.30
   6   2  -3    1.40    1.80
   6   2  -3    2.50    0.70
   6   2  -3    2.50    3.60
  -6  -2   3    2.20    0.80
  -6  -2   3    2.10    1.90
  -6  -2   3    3.30    1.80
  -6  -2   3    3.90    0.90
  -6  -2   3    1.10    1.90
  -6  -2   3    2.70    0.70
   5   2  -3   78.59    4.00
   5   2  -3   84.69    7.30
   5   2  -3   77.39    2.90
   5   2  -3   80.69    3.60
  -5  -2   3   83.09    3.10
  -5  -2   3   79.29    3.10
  -5  -2   3   82.59    3.60
  -5  -2   3   74.89    4.30
  -5  -2   3   78.19    2.80
  -5  -2   3   76.29    4.80
  -5  -2   3   64.79    4.30
  -5  -2   3   75.79    4.10
  -5  -2   3   88.59    3.40
   4   2  -3   13.90    0.90
   4   2  -3   21.70    2.50
   4   2  -3   19.60    3.60
   4   2  -3   13.60    1.20
   4   2  -3   14.90    1.00
   4   2  -3   15.90    1.20
   4   2  -3   17.80    2.10
   4   2  -3   20.90    2.70
  -4  -2   3   14.60    2.90
  -4  -2   3   16.00    1.50
  -4  -2   3   15.70    1.00
  -4  -2   3   15.50    1.50
  -4  -2   3   15.80    1.70
  -4  -2   3   14.70    1.40
  -4  -2   3   13.80    1.40
  -4  -2   3   13.60    1.10
  -4  -2   3   17.90    1.90
  -4  -2   3   15.90    1.10
   3   2  -3    1.30    0.30
   3   2  -3    1.30    1.00
   3   2  -3    0.60    0.40
   3   2  -3    0.90    0.20
   3   2  -3   -0.60    0.60
   3   2  -3    1.70    1.50
   3   2  -3    1.90    0.70
   3   2  -3    0.60    0.30
  -3  -2   3   -0.20    0.80
  -3  -2   3    1.10    0.30
  -3  -2   3    0.70    0.50
  -3  -2   3    0.60    0.30
  -3  -2   3    0.80    0.30
  -3  -2   3    1.00    0.40
  -3  -2   3    0.10    0.60
  -3  -2   3    0.50    0.30
  -3  -2   3    1.20    1.20
   2   2  -3  409.36   12.90
   2   2  -3  409.96   11.60
   2   2  -3  420.76   12.50
   1   2  -3   39.10    1.40
   1   2  -3   34.90    1.80
   1   2  -3   37.00    2.70
   1   2  -3   36.90    1.30
   1   2  -3   38.80    2.20
   1   2  -3   39.50    1.70
   1   2  -3   38.60    2.40
   1   2  -3   38.60    1.50
  -1  -2   3   33.50    2.00
  -1  -2   3   38.80    2.20
  -1  -2   3   36.10    1.60
  -1  -2   3   35.70    1.80
  -1  -2   3   35.90    1.80
  -1  -2   3   40.00    1.50
  -1  -2   3   37.30    1.30
  -1  -2   3   40.20    1.80
  -1  -2   3   39.50    1.40
  -1  -2   3   40.60    2.30
   0   2  -3  189.08    5.80
   0   2  -3  193.28    6.20
   0   2  -3  177.48    6.40
   0   2  -3  186.98    6.20
   0   2  -3  192.48    7.00
   0   2  -3  179.58    6.40
   0   2  -3  182.78    5.50
   0  -2   3  186.98    5.80
   0  -2   3  184.98    6.40
   0  -2   3  188.58    5.50
   0  -2   3  186.98    6.60
   0  -2   3  178.18    6.00
   0  -2   3  188.98    6.00
   0  -2   3  185.58    5.90
   0  -2   3  181.98    5.40
   0  -2   3  184.18    5.60
   0  -2   3  185.58    5.80
  -1   2  -3 1347.47   37.70
  -2   2  -3  126.29    5.60
  -2   2  -3  128.69    5.10
  -2   2  -3  123.39    5.80
  -2   2  -3  134.09    6.40
  -2   2  -3  128.99    4.60
  -2   2  -3  131.79    7.00
  -2   2  -3  129.59    7.70
  -2   2  -3  137.69    5.00
  -2   2  -3  132.09    7.10
   2  -2   3  130.89    6.40
   2  -2   3  137.99    4.10
   2  -2   3  144.39    6.60
   2  -2   3  136.09    5.10
   2  -2   3  132.99    6.50
   2  -2   3  127.39    6.00
   2  -2   3  146.69    5.50
   2  -2   3  135.89    4.20
  -3   2  -3  126.49    4.80
  -3   2  -3  119.49    6.80
  -3   2  -3  116.49    7.30
  -3   2  -3  132.99    5.20
  -3   2  -3  116.29    8.00
  -3   2  -3  134.89    8.10
  -3   2  -3  126.59    5.60
  -3   2  -3  114.19    6.70
  -3   2  -3  123.99    5.90
  -3   2  -3  126.19    6.00
   3  -2   3  123.09    7.00
   3  -2   3  135.39    3.90
   3  -2   3  135.99    5.30
   3  -2   3  141.89    6.40
   3  -2   3  122.19    6.70
   3  -2   3  127.69    4.10
   3  -2   3  129.29    5.90
   3  -2   3  135.09    7.20
  -4   2  -3   70.59    4.40
  -4   2  -3   73.99    6.80
  -4   2  -3   72.89    3.50
  -4   2  -3   80.19    5.90
  -4   2  -3   69.49    3.80
  -4   2  -3   64.49    5.80
  -4   2  -3   67.59    4.40
   4  -2   3   69.49    2.70
   4  -2   3   75.29    3.90
   4  -2   3   70.79    4.70
   4  -2   3   73.19    5.70
   4  -2   3   74.69    2.60
   4  -2   3   74.89    6.00
  -5   2  -3    0.20    2.10
  -5   2  -3   -3.90    2.20
  -5   2  -3    0.50    1.00
  -5   2  -3   -0.90    1.20
  -5   2  -3   -1.20    1.30
  -5   2  -3   -0.50    0.80
  -5   2  -3   -1.80    1.60
   5  -2   3   -0.10    2.10
   5  -2   3    0.30    0.90
   5  -2   3    0.90    0.50
   5  -2   3   -0.70    1.30
   5  -2   3    0.40    2.40
  -6   2  -3    1.60    1.00
  -6   2  -3    2.80    2.10
  -6   2  -3    4.30    1.90
  -6   2  -3    0.80    1.20
  -6   2  -3    4.20    1.70
  -6   2  -3    2.50    2.40
  -6   2  -3    2.50    2.60
   6  -2   3    3.50    1.10
   6  -2   3    2.50    1.10
   6  -2   3    2.60    1.60
   6  -2   3    0.40    2.40
  -7   2  -3    9.70    2.10
  -7   2  -3    6.50    2.30
   7  -2   3    7.70    4.10
   7  -2   3    4.20    1.80
   8   1  -3   32.50    5.20
   8   1  -3   22.80    5.40
   8   1  -3   27.80    2.20
  -8  -1   3   23.50    4.50
  -8  -1   3   25.40    1.70
  -8  -1   3   33.90    2.50
  -8  -1   3   28.50    4.60
  -8  -1   3   21.00    2.60
  -8  -1   3   24.20    6.20
   7   1  -3    4.30    4.30
   7   1  -3    4.80    1.10
   7   1  -3    5.30    3.40
   7   1  -3    5.50    2.00
  -7  -1   3    6.80    1.40
  -7  -1   3    5.60    0.80
  -7  -1   3    4.80    2.40
  -7  -1   3    1.60    3.80
  -7  -1   3    6.20    2.90
  -7  -1   3    4.00    1.20
   6   1  -3    7.10    2.10
   6   1  -3    5.40    1.70
   6   1  -3    5.50    1.10
  -6  -1   3    6.10    3.00
  -6  -1   3    6.20    1.60
  -6  -1   3    4.90    1.30
  -6  -1   3    8.60    4.60
  -6  -1   3    5.00    1.10
  -6  -1   3    5.60    0.80
   5   1  -3   23.80    1.70
   5   1  -3   29.60    5.40
   5   1  -3   27.80    3.10
   5   1  -3   26.50    3.50
   5   1  -3   21.10    3.00
   5   1  -3   18.90    2.70
  -5  -1   3   20.60    2.10
  -5  -1   3   24.70    1.60
  -5  -1   3   23.40    3.40
  -5  -1   3   20.80    3.00
  -5  -1   3   21.80    1.30
   4   1  -3  501.25   15.30
   4   1  -3  513.35   15.30
   4   1  -3  473.55   15.00
   4   1  -3  508.65   18.30
   4   1  -3  512.75   15.70
  -4  -1   3  508.45   17.20
  -4  -1   3  527.15   14.90
  -4  -1   3  517.95   15.10
  -4  -1   3  507.35   15.80
  -4  -1   3  512.45   15.00
  -4  -1   3  517.25   14.70
  -4  -1   3  483.85   15.30
   3   1  -3 1029.60  120.59
   3   1  -3  948.41  108.29
   3   1  -3 1417.96   49.30
  -3  -1   3 1208.88   59.49
  -3  -1   3 1192.98   57.49
  -3  -1   3 1502.05   99.89
   2   1  -3  247.18    7.20
   2   1  -3  244.58    7.50
   2   1  -3  241.28    8.50
   2   1  -3  241.48    7.20
   2   1  -3  230.38    6.80
   2   1  -3  233.18    7.30
  -2  -1   3  233.48    8.00
  -2  -1   3  255.87    6.90
  -2  -1   3  230.08    7.30
  -2  -1   3  250.67    6.90
  -2  -1   3  235.68    7.00
   1   1  -3  476.95   44.10
   1   1  -3  386.46   37.20
  -1  -1   3  313.47   36.70
   0   1  -3 3605.34  204.38
   0   1  -3 3615.94  215.98
   0  -1   3 4370.16  228.28
   0  -1   3 4574.04  219.78
  -1   1  -3  829.12  105.69
  -1   1  -3 1180.48   56.09
  -1   1  -3 1002.00  120.49
   1  -1   3 1340.17  134.19
   1  -1   3 1126.89   55.69
   1  -1   3 1137.69  116.69
  -2   1  -3  493.55   14.50
  -2   1  -3  504.85   15.70
  -2   1  -3  486.85   15.20
  -2   1  -3  491.85   13.60
  -2   1  -3  473.75   14.40
  -2   1  -3  494.85   14.40
  -2   1  -3  479.55   15.60
  -2   1  -3  484.65   15.50
   2  -1   3  528.55   14.60
   2  -1   3  523.15   15.40
   2  -1   3  516.35   15.10
   2  -1   3  489.95   15.00
   2  -1   3  524.35   15.90
  -3   1  -3   -0.40    0.40
  -3   1  -3    0.50    0.70
  -3   1  -3    3.30    2.10
  -3   1  -3    0.30    1.00
  -3   1  -3    1.00    1.90
  -3   1  -3   -1.10    1.00
  -3   1  -3    0.40    0.60
  -3   1  -3    3.00    1.60
  -3   1  -3   -0.40    2.20
   3  -1   3    0.50    0.80
   3  -1   3    0.80    0.70
   3  -1   3    1.10    1.40
   3  -1   3    2.40    1.30
   3  -1   3    1.00    0.30
   3  -1   3    0.90    1.60
   3  -1   3    0.60    0.30
  -4   1  -3  463.75   14.10
  -4   1  -3  462.35   16.10
  -4   1  -3  466.85   13.40
  -4   1  -3  462.15   16.80
  -4   1  -3  468.75   13.10
  -4   1  -3  447.26   15.00
  -4   1  -3  447.86   17.10
   4  -1   3  468.25   16.00
   4  -1   3  461.35   12.70
   4  -1   3  454.15   13.90
   4  -1   3  481.55   12.80
   4  -1   3  455.25   16.00
   4  -1   3  467.45   14.40
  -5   1  -3  137.39    5.20
  -5   1  -3  125.39    8.40
  -5   1  -3  133.89    5.10
  -5   1  -3  128.89    5.30
  -5   1  -3  141.99    8.50
  -5   1  -3  127.19    6.70
  -5   1  -3  124.99    7.30
   5  -1   3  138.39    7.60
   5  -1   3  140.69    4.80
   5  -1   3  137.79    6.20
   5  -1   3  130.29    4.40
   5  -1   3  142.29    8.00
   5  -1   3  149.79    5.80
  -6   1  -3    0.20    1.50
  -6   1  -3   -0.60    0.90
  -6   1  -3    2.80    2.80
  -6   1  -3   -0.20    1.20
  -6   1  -3    0.60    1.70
  -6   1  -3    2.30    2.40
   6  -1   3    0.00    2.40
   6  -1   3   -0.70    0.90
   6  -1   3   -0.40    2.00
   6  -1   3    0.50    0.70
   6  -1   3   -0.70    0.80
  -7   1  -3    4.20    2.00
  -7   1  -3    1.00    1.30
  -7   1  -3   -0.90    1.80
  -7   1  -3    2.40    2.50
  -7   1  -3    3.10    2.40
   7  -1   3    1.70    1.00
   7  -1   3   -1.30    1.50
   7  -1   3    0.80    2.50
   7  -1   3   -0.20    2.40
   8   0  -3   59.19    8.20
   8   0  -3   58.49    3.50
  -8   0   3   49.50    6.80
  -8   0   3   53.89    5.10
  -8   0   3   60.09    5.70
  -8   0   3   65.19    9.00
   7   0  -3    0.30    0.70
   7   0  -3   -0.50    3.30
   7   0  -3    0.80    1.90
  -7   0   3   -0.10    0.60
  -7   0   3   -0.40    2.60
  -7   0   3   -0.40    0.90
  -7   0   3    2.20    3.30
  -7   0   3   -0.70    1.70
   6   0  -3   -0.50    2.80
   6   0  -3    0.70    1.90
   6   0  -3    1.10    0.80
   6   0  -3   -1.80    2.00
   6   0  -3    2.40    3.90
   6   0  -3   -2.80    1.60
  -6   0   3    0.50    0.50
  -6   0   3   -0.30    3.00
  -6   0   3   -1.20    1.50
  -6   0   3   -0.30    0.80
  -6   0   3   -1.40    2.30
  -6   0   3    1.10    1.30
  -6   0   3   -1.80    1.00
   5   0  -3   23.40    3.50
   5   0  -3   22.90    2.40
   5   0  -3   27.20    5.30
   5   0  -3   26.70    3.80
   5   0  -3   20.10    1.90
   5   0  -3   27.60    4.30
  -5   0   3   24.00    3.00
  -5   0   3   25.40    3.00
  -5   0   3   19.90    3.60
  -5   0   3   24.10    1.20
  -5   0   3   24.80    3.10
  -5   0   3   23.20    1.80
  -5   0   3   18.60    3.10
   4   0  -3  320.97   12.00
   4   0  -3  326.37   11.90
   4   0  -3  315.77    9.60
   4   0  -3  321.87    9.30
   4   0  -3  328.57   10.10
   4   0  -3  342.37   14.20
   4   0  -3  293.37   12.30
   4   0  -3  323.17    9.90
  -4   0   3  325.87   10.70
  -4   0   3  309.57   12.50
  -4   0   3  311.87    9.10
  -4   0   3  324.07   11.00
  -4   0   3  344.07   11.40
  -4   0   3  321.67   11.20
  -4   0   3  318.97   10.60
  -4   0   3  325.87    9.40
  -4   0   3  328.77   11.90
   3   0  -3  105.89    6.30
   3   0  -3  118.19    3.80
   3   0  -3  126.09    4.30
   3   0  -3  129.29    4.40
   3   0  -3   99.09    5.50
   3   0  -3  110.49    5.10
   3   0  -3  106.99    5.30
   3   0  -3  112.59    4.10
  -3   0   3  127.39    3.90
  -3   0   3  131.49    3.60
  -3   0   3  120.19    5.00
  -3   0   3  109.49    4.60
  -3   0   3  104.89    5.80
  -3   0   3  113.29    5.50
  -3   0   3  106.79    5.10
  -3   0   3  119.99    4.70
  -3   0   3  129.29    5.00
  -3   0   3  126.59    3.80
   2   0  -3 1376.96  140.19
   2   0  -3 1609.04  140.29
  -2   0   3 1743.43  136.79
  -2   0   3 1727.83  127.09
  -2   0   3 1658.23   71.39
   1   0  -3 1470.25  109.79
   1   0  -3 1266.07   96.39
  -1   0   3 1678.83   97.69
  -1   0   3 1548.45  101.29
   0   0  -3   25.50    0.80
   0   0  -3   26.00    1.00
   0   0  -3   25.50    0.90
   0   0  -3   24.10    1.00
   0   0  -3   26.10    0.80
   0   0  -3   26.80    1.10
   0   0  -3   27.10    0.90
   0   0  -3   26.30    0.80
   0   0  -3   25.60    0.90
   0   0  -3   25.30    0.80
   0   0  -3   25.30    0.90
   0   0   3   24.30    1.00
   0   0   3   27.20    0.90
   0   0   3   25.40    1.00
   0   0   3   25.90    0.90
   0   0   3   25.90    0.80
   0   0   3   26.70    0.80
   0   0   3   27.20    0.90
   0   0   3   25.90    1.00
   0   0   3   26.50    1.00
  -1   0  -3 7905.71  340.67
   1   0   3 9999.00  358.96
  -2   0  -3 1143.99  121.59
  -2   0  -3 1473.35   59.89
   2   0   3 1319.27  116.99
   2   0   3 1278.97   59.29
   2   0   3 1407.96  128.29
  -3   0  -3 2429.56   96.69
   3   0   3 2443.36  201.18
   3   0   3 2451.45  189.58
   3   0   3 2153.88   97.19
  -4   0  -3   55.29    3.20
  -4   0  -3   56.99    3.90
  -4   0  -3   45.70    4.90
  -4   0  -3   57.69    4.80
  -4   0  -3   51.19    5.60
  -4   0  -3   57.09    2.40
  -4   0  -3   57.89    2.40
  -4   0  -3   51.49    3.90
  -4   0  -3   55.79    2.00
  -4   0  -3   52.89    3.30
   4   0   3   60.29    3.00
   4   0   3   57.99    2.10
   4   0   3   52.79    3.70
   4   0   3   51.29    4.10
   4   0   3   57.39    4.20
   4   0   3   58.19    2.80
   4   0   3   51.19    3.60
   4   0   3   58.59    2.50
  -5   0  -3    0.40    1.60
  -5   0  -3    1.40    0.70
  -5   0  -3    0.60    2.40
  -5   0  -3    2.60    1.50
  -5   0  -3    0.60    2.20
  -5   0  -3    1.50    0.50
  -5   0  -3    1.60    0.50
   5   0   3    0.70    0.40
   5   0   3    0.50    2.10
   5   0   3    2.50    2.00
   5   0   3    0.90    1.00
   5   0   3    0.30    0.60
   5   0   3    0.50    0.70
  -6   0  -3   27.40    3.70
  -6   0  -3   30.20    2.20
  -6   0  -3   31.20    1.80
  -6   0  -3   31.80    4.50
  -6   0  -3   32.90    5.50
   6   0   3   29.80    2.30
   6   0   3   35.00    4.40
   6   0   3   27.90    4.40
  -7   0  -3   19.90    3.60
  -7   0  -3   18.00    3.30
  -7   0  -3   19.90    2.30
  -7   0  -3   14.00    4.10
  -7   0  -3   10.90    2.90
   7   0   3   15.90    2.10
   7   0   3   17.50    2.60
   7   0   3   16.50    3.90
   7   0   3   18.90    3.80
  -8   0  -3    3.40    2.10
  -8   0  -3    7.00    3.20
  -8   0  -3    1.10    1.30
  -8   0  -3    0.80    1.90
   8   0   3   -2.00    2.30
   7  -1  -3   61.99    8.20
   7  -1  -3   64.69    3.90
  -7   1   3   55.49    7.90
  -7   1   3   62.19    4.00
  -7   1   3   71.49    4.20
  -7   1   3   77.99    6.30
  -7   1   3   54.39    7.50
  -7   1   3   62.59    5.60
   6  -1  -3   13.60    2.00
   6  -1  -3   11.90    4.30
   6  -1  -3    9.10    3.00
   6  -1  -3   12.00    2.00
   6  -1  -3    8.00    3.20
  -6   1   3   13.20    4.60
  -6   1   3   12.00    2.90
  -6   1   3    7.10    2.30
  -6   1   3   15.90    3.00
  -6   1   3    9.40    1.70
  -6   1   3   12.30    3.90
   5  -1  -3   14.20    3.50
   5  -1  -3   14.90    4.70
   5  -1  -3   14.40    4.40
   5  -1  -3   14.30    2.10
   5  -1  -3   13.00    1.70
  -5   1   3   11.70    2.70
  -5   1   3   14.40    1.20
  -5   1   3   11.60    3.50
  -5   1   3    9.80    3.70
  -5   1   3   13.80    1.70
  -5   1   3    8.90    3.10
  -5   1   3   11.90    2.60
   4  -1  -3  145.39    8.50
   4  -1  -3  155.98    8.50
   4  -1  -3  163.68    6.20
   4  -1  -3  158.28    9.70
   4  -1  -3  151.68    5.30
  -4   1   3  148.59    6.60
  -4   1   3  154.18    5.40
  -4   1   3  159.48    8.40
  -4   1   3  162.08    7.70
  -4   1   3  148.09    7.30
  -4   1   3  154.08    6.90
  -4   1   3  155.98    4.80
   3  -1  -3  506.85   16.50
   3  -1  -3  505.95   17.90
   3  -1  -3  513.75   16.90
   3  -1  -3  543.65   19.60
   3  -1  -3  475.35   15.20
   3  -1  -3  506.25   14.90
  -3   1   3  505.85   15.20
  -3   1   3  496.15   16.70
  -3   1   3  503.75   16.00
  -3   1   3  522.95   15.20
  -3   1   3  488.95   14.60
  -3   1   3  534.45   16.70
  -3   1   3  479.45   16.60
   2  -1  -3  872.81   25.20
   2  -1  -3  920.71   26.00
   2  -1  -3  900.51   26.50
   2  -1  -3  911.11   26.30
  -2   1   3  885.31   25.90
  -2   1   3  931.11   24.90
  -2   1   3  887.31   25.90
  -2   1   3  963.30   26.40
  -2   1   3  911.11   25.60
   1  -1  -3 1049.59  124.19
   1  -1  -3 1388.96   63.19
  -1   1   3 1307.07  128.79
  -1   1   3 1568.14  145.39
  -1   1   3 1360.16   64.19
   0  -1  -3    1.30    0.30
   0  -1  -3    1.00    0.30
   0  -1  -3    0.40    0.40
   0  -1  -3    2.10    0.40
   0  -1  -3    1.40    0.60
   0  -1  -3    0.60    0.40
   0  -1  -3    0.90    0.50
   0  -1  -3    1.40    0.30
   0  -1  -3    1.50    0.30
   0   1   3    1.40    0.50
   0   1   3    1.00    0.30
   0   1   3    1.60    0.60
   0   1   3    1.60    0.30
   0   1   3    0.40    0.40
   0   1   3    0.90    0.50
   0   1   3    1.40    0.30
   0   1   3    1.50    0.20
   0   1   3    1.30    0.30
   0   1   3    0.90    0.90
   0   1   3    1.40    0.40
  -1  -1  -3 1441.46   82.69
  -1  -1  -3 1570.94   79.99
   1   1   3 1657.83   77.79
   1   1   3 1552.64   72.19
  -2  -1  -3 1208.48   92.69
  -2  -1  -3 1323.67   90.99
  -2  -1  -3 1034.50   69.09
   2   1   3 1239.28   45.20
  -3  -1  -3  354.26   10.50
  -3  -1  -3  378.06   10.80
  -3  -1  -3  364.36   11.40
  -3  -1  -3  360.16   10.80
  -3  -1  -3  356.86   10.60
  -3  -1  -3  380.56   13.40
  -3  -1  -3  336.87   12.70
   3   1   3  366.76   11.10
   3   1   3  381.06   10.40
   3   1   3  377.46   10.50
   3   1   3  369.26   10.80
   3   1   3  363.36   10.60
   3   1   3  363.06   10.40
  -4  -1  -3   71.89    2.40
  -4  -1  -3   71.39    2.50
  -4  -1  -3   67.79    5.60
  -4  -1  -3   70.99    3.60
  -4  -1  -3   73.29    2.50
  -4  -1  -3   68.19    3.60
  -4  -1  -3   72.09    4.40
  -4  -1  -3   71.59    2.90
  -4  -1  -3   61.89    4.10
  -4  -1  -3   67.79    3.70
  -4  -1  -3   67.49    5.90
  -4  -1  -3   66.69    3.30
   4   1   3   74.19    3.00
   4   1   3   80.29    4.10
   4   1   3   71.49    2.70
   4   1   3   75.09    3.40
   4   1   3   73.09    3.80
  -5  -1  -3    0.50    1.40
  -5  -1  -3    1.20    0.40
  -5  -1  -3    0.60    1.70
  -5  -1  -3    1.50    2.60
  -5  -1  -3    1.20    0.60
  -5  -1  -3    0.80    0.50
  -5  -1  -3    1.30    0.30
  -5  -1  -3   -0.80    1.90
  -5  -1  -3    0.50    1.10
   5   1   3    1.90    1.20
   5   1   3    0.70    0.60
   5   1   3    1.80    1.80
   5   1   3    1.80    1.70
  -6  -1  -3    7.00    2.40
  -6  -1  -3    9.10    2.50
  -6  -1  -3   10.20    0.80
  -6  -1  -3   11.80    1.40
  -6  -1  -3    8.30    0.60
  -6  -1  -3   12.30    1.90
  -6  -1  -3    5.90    1.70
  -6  -1  -3    8.30    3.40
   6   1   3    8.20    1.30
   6   1   3    8.30    2.10
   6   1   3    6.00    2.10
   6   1   3    4.80    2.40
  -7  -1  -3    7.20    3.60
  -7  -1  -3    3.60    1.70
  -7  -1  -3    7.10    2.50
  -7  -1  -3    6.60    1.40
  -7  -1  -3    3.70    3.00
   7   1   3    7.50    2.80
   7   1   3    5.90    1.20
   7   1   3    7.10    2.50
   7   1   3    6.30    2.10
  -8  -1  -3  133.49    6.40
  -8  -1  -3  144.49    9.80
  -8  -1  -3  132.89    8.20
  -8  -1  -3  140.09    7.30
  -8  -1  -3  128.29    5.90
   8   1   3  129.59    5.60
   8   1   3  125.99    8.00
   7  -2  -3   13.10    2.20
  -7   2   3   11.30    5.70
  -7   2   3    8.70    2.20
  -7   2   3    2.60    4.10
  -7   2   3    9.30    2.70
   6  -2  -3    0.00    3.60
   6  -2  -3   -0.20    1.00
   6  -2  -3   -5.30    2.40
   6  -2  -3    0.40    0.90
   6  -2  -3    0.20    2.20
  -6   2   3    3.10    1.80
  -6   2   3   -2.30    1.10
  -6   2   3   -1.30    2.90
  -6   2   3    1.80    3.20
  -6   2   3   -3.30    2.00
  -6   2   3   -1.60    1.50
  -6   2   3    1.80    1.30
   5  -2  -3  131.19    8.70
   5  -2  -3  136.29    6.10
   5  -2  -3  143.59   10.00
   5  -2  -3  122.59    8.10
   5  -2  -3  120.49    4.90
  -5   2   3  134.29    5.50
  -5   2   3  130.99    9.10
  -5   2   3  127.09    7.60
  -5   2   3  133.89    7.80
  -5   2   3  143.09    5.20
  -5   2   3  121.19    6.70
  -5   2   3  119.39    8.90
   4  -2  -3   84.89    6.40
   4  -2  -3   91.99    7.80
   4  -2  -3   86.39    4.60
   4  -2  -3   85.19    3.30
   4  -2  -3   99.39    8.20
  -4   2   3   92.39    6.50
  -4   2   3   77.69    7.00
  -4   2   3   87.09    5.00
  -4   2   3   87.49    3.60
  -4   2   3   84.89    7.10
  -4   2   3   82.99    6.00
  -4   2   3   89.39    3.90
   3  -2  -3   -0.70    2.50
   3  -2  -3    3.80    2.40
   3  -2  -3    3.60    3.00
   3  -2  -3    0.20    1.40
   3  -2  -3    0.40    1.40
   3  -2  -3    0.10    1.30
   3  -2  -3    2.70    2.70
   3  -2  -3    1.60    0.50
   3  -2  -3    1.70    0.40
  -3   2   3    0.10    2.00
  -3   2   3    1.40    0.80
  -3   2   3   -0.50    1.60
  -3   2   3    1.20    1.40
  -3   2   3    0.20    1.10
  -3   2   3    1.60    0.80
  -3   2   3   -0.40    1.30
  -3   2   3    1.20    1.20
  -3   2   3    1.90    2.40
  -3   2   3    2.10    2.20
   2  -2  -3  175.58    6.60
   2  -2  -3  157.38    7.60
   2  -2  -3  172.68    8.30
   2  -2  -3  169.08    6.60
   2  -2  -3  179.18    8.30
   2  -2  -3  174.58    8.00
   2  -2  -3  170.58    5.60
   2  -2  -3  179.58    5.20
   2  -2  -3  175.38    5.40
   2  -2  -3  158.78    7.20
   2  -2  -3  176.38    4.90
  -2   2   3  170.98    6.30
  -2   2   3  164.88    7.90
  -2   2   3  175.18    7.50
  -2   2   3  170.78    5.60
  -2   2   3  171.38    8.00
  -2   2   3  184.88    5.60
  -2   2   3  180.78    7.10
  -2   2   3  169.08    6.40
  -2   2   3  172.78    7.20
   1  -2  -3  502.05   14.90
   1  -2  -3  483.35   15.30
   1  -2  -3  483.35   13.80
   1  -2  -3  512.65   14.80
   1  -2  -3  471.65   15.80
   1  -2  -3  491.05   14.30
   1  -2  -3  493.55   13.90
   1  -2  -3  507.85   15.50
  -1   2   3  501.15   15.20
  -1   2   3  466.95   15.60
  -1   2   3  518.05   15.80
  -1   2   3  503.15   14.20
  -1   2   3  477.25   14.40
  -1   2   3  517.65   15.20
   0  -2  -3  131.79    5.00
   0  -2  -3  147.49    4.70
   0  -2  -3  144.59    4.80
   0  -2  -3  136.09    4.50
   0  -2  -3  135.69    5.00
   0  -2  -3  147.89    5.00
   0  -2  -3  142.99    5.70
   0  -2  -3  140.99    4.40
   0  -2  -3  136.59    5.70
   0  -2  -3  139.79    5.30
   0  -2  -3  143.59    6.60
   0   2   3  153.48    6.60
   0   2   3  131.59    4.90
   0   2   3  146.59    4.10
   0   2   3  132.59    5.50
   0   2   3  136.39    5.60
   0   2   3  146.79    4.10
   0   2   3  142.29    4.40
   0   2   3  142.09    4.50
  -1  -2  -3 1567.14  130.79
  -1  -2  -3 1791.12  129.79
   1   2   3 1945.01  122.39
   1   2   3 1816.12  127.29
   1   2   3 1861.71   70.99
  -2  -2  -3  298.17    9.50
  -2  -2  -3  295.17    9.60
  -2  -2  -3  312.77    8.70
  -2  -2  -3  309.87   10.00
  -2  -2  -3  301.67    9.00
  -2  -2  -3  308.67    8.30
   2   2   3  289.87    9.50
   2   2   3  292.27    8.30
   2   2   3  299.07    9.30
  -4  -2  -3   32.80    3.10
  -4  -2  -3   34.90    1.50
  -4  -2  -3   36.50    1.80
  -4  -2  -3   33.00    2.50
  -4  -2  -3   30.40    2.80
  -4  -2  -3   39.00    2.50
  -4  -2  -3   35.50    1.70
  -4  -2  -3   40.60    4.70
  -4  -2  -3   33.30    2.30
  -4  -2  -3   32.50    2.00
  -4  -2  -3   36.60    1.60
   4   2   3   32.00    2.20
   4   2   3   30.90    2.70
  -5  -2  -3  110.99    4.00
  -5  -2  -3  114.49    5.90
  -5  -2  -3  105.49    5.50
  -5  -2  -3  111.79    4.30
  -5  -2  -3  106.99    3.80
  -5  -2  -3  112.09    5.00
  -5  -2  -3  106.79    7.70
  -5  -2  -3  106.29    3.60
  -5  -2  -3  110.09    4.50
  -5  -2  -3  103.79    4.60
  -5  -2  -3  110.69    5.20
   5   2   3  106.79    5.30
   5   2   3  107.29    3.90
   5   2   3  104.99    4.90
   5   2   3  114.09    4.80
  -6  -2  -3   58.09    3.30
  -6  -2  -3   60.99    2.60
  -6  -2  -3   59.09    4.20
  -6  -2  -3   53.59    6.30
  -6  -2  -3   57.99    2.30
  -6  -2  -3   57.49    4.70
  -6  -2  -3   61.19    2.80
   6   2   3   56.49    4.20
   6   2   3   61.39    2.80
   6   2   3   54.49    4.30
   6   2   3   61.89    3.90
  -7  -2  -3    5.10    0.80
  -7  -2  -3    3.10    1.20
  -7  -2  -3    4.10    1.10
  -7  -2  -3    6.60    0.60
  -7  -2  -3    1.80    3.00
  -7  -2  -3    7.80    1.90
  -7  -2  -3    3.70    2.20
  -7  -2  -3    7.90    2.20
   7   2   3    4.40    2.00
   7   2   3    4.90    2.20
   7   2   3    4.70    2.10
   7   2   3    6.00    1.10
  -8  -2  -3  170.18    9.40
  -8  -2  -3  164.28   11.50
  -8  -2  -3  185.18    7.40
  -8  -2  -3  165.28    7.10
  -8  -2  -3  197.88    8.40
  -8  -2  -3  181.28    6.70
   8   2   3  166.68    8.40
   8   2   3  177.88    6.60
   8   2   3  183.68    8.10
   6  -3  -3   -7.10    3.40
   6  -3  -3    5.00    1.60
  -6   3   3    2.10    1.50
  -6   3   3    0.20    1.20
  -6   3   3    3.00    3.10
  -6   3   3   -1.40    1.50
  -6   3   3   -1.80    3.20
   5  -3  -3    6.60    4.30
   5  -3  -3    2.00    2.60
   5  -3  -3    3.30    0.80
   5  -3  -3    1.30    1.20
   5  -3  -3   -3.60    2.70
  -5   3   3   -0.90    2.70
  -5   3   3    2.00    1.30
  -5   3   3   -1.30    2.40
  -5   3   3    2.40    1.60
  -5   3   3    4.90    2.30
  -5   3   3    3.70    3.70
  -5   3   3    3.70    1.70
   4  -3  -3 1087.69   34.70
   4  -3  -3 1011.80   33.60
   4  -3  -3 1051.29   28.20
   4  -3  -3 1121.59   35.60
   4  -3  -3 1056.09   30.80
  -4   3   3 1010.80   33.50
  -4   3   3 1107.89   29.50
  -4   3   3 1053.49   33.10
  -4   3   3 1054.99   34.50
  -4   3   3 1073.49   29.60
  -4   3   3 1037.00   30.70
  -4   3   3 1094.99   33.60
   3  -3  -3  124.89    7.30
   3  -3  -3  132.39    6.50
   3  -3  -3  139.99    4.10
   3  -3  -3  138.09    4.00
   3  -3  -3  126.89    8.90
   3  -3  -3  121.99    9.00
  -3   3   3  123.69    7.20
  -3   3   3  137.59    6.00
  -3   3   3  125.79    6.80
  -3   3   3  128.39    7.80
  -3   3   3  145.09    5.60
  -3   3   3  139.29    5.30
  -3   3   3  134.59    8.80
  -3   3   3  136.89    8.30
  -3   3   3  133.79    7.70
   2  -3  -3   67.29    5.30
   2  -3  -3   66.39    2.30
   2  -3  -3   64.29    2.80
   2  -3  -3   64.49    5.10
   2  -3  -3   67.39    4.20
   2  -3  -3   68.09    3.00
   2  -3  -3   82.39    6.70
   2  -3  -3   63.79    6.30
   2  -3  -3   60.19    3.80
  -2   3   3   65.09    3.90
  -2   3   3   67.09    3.50
  -2   3   3   64.59    3.10
  -2   3   3   58.69    5.90
  -2   3   3   62.89    4.80
  -2   3   3   63.29    4.40
  -2   3   3   67.19    3.60
  -2   3   3   71.49    5.80
  -2   3   3   67.49    3.40
  -2   3   3   68.99    5.00
   1  -3  -3  159.98    6.30
   1  -3  -3  176.88    8.50
   1  -3  -3  164.28    7.00
   1  -3  -3  156.38    7.40
   1  -3  -3  165.48    5.40
   1  -3  -3  160.58    6.10
   1  -3  -3  170.68    6.00
   1  -3  -3  172.28    6.20
   1  -3  -3  170.68    5.50
  -1   3   3  172.38    6.30
  -1   3   3  172.98    8.10
  -1   3   3  167.38    6.70
  -1   3   3  192.68    8.50
  -1   3   3  163.88    5.60
  -1   3   3  161.38    6.20
  -1   3   3  165.18    6.10
  -1   3   3  172.28    5.70
  -1   3   3  157.28    8.10
   0  -3  -3  256.87    9.80
   0  -3  -3  260.97    8.30
   0  -3  -3  274.87    7.90
   0  -3  -3  280.07    7.90
   0  -3  -3  268.87   10.20
   0  -3  -3  254.17    9.20
   0  -3  -3  247.28    9.90
   0  -3  -3  267.77    8.70
   0  -3  -3  263.27    8.50
   0  -3  -3  259.17    8.80
   0   3   3  260.37    7.40
   0   3   3  265.17    9.90
   0   3   3  254.17    8.90
   0   3   3  257.97   10.00
   0   3   3  275.77    8.10
   0   3   3  258.97    9.20
   0   3   3  257.47    7.80
  -1  -3  -3  518.65   15.80
  -1  -3  -3  554.14   15.90
  -1  -3  -3  545.15   16.00
  -1  -3  -3  523.75   15.30
  -1  -3  -3  582.74   16.50
  -1  -3  -3  528.15   16.20
  -1  -3  -3  549.85   16.30
   1   3   3  544.45   16.40
   1   3   3  516.55   16.20
   1   3   3  526.05   15.30
  -2  -3  -3  298.97    8.90
  -2  -3  -3  278.77    8.90
  -2  -3  -3  294.27    9.10
  -2  -3  -3  301.17    8.30
  -2  -3  -3  280.97    9.80
  -2  -3  -3  289.67    9.80
  -2  -3  -3  288.47    8.70
  -2  -3  -3  310.97    8.50
  -2  -3  -3  289.87    9.50
   2   3   3  285.97    7.90
   2   3   3  289.87    8.70
   2   3   3  294.17    8.30
   2   3   3  287.97    9.70
   2   3   3  301.27    8.80
   2   3   3  280.07    9.90
   2   3   3  282.47    9.10
   2   3   3  289.97    8.10
  -3  -3  -3  104.59    5.30
  -3  -3  -3  114.79    3.80
  -3  -3  -3  116.09    3.70
  -3  -3  -3  113.39    5.40
  -3  -3  -3  111.09    3.60
  -3  -3  -3   95.99    5.20
  -3  -3  -3  112.39    4.60
  -3  -3  -3  107.29    3.50
  -3  -3  -3  117.09    3.60
  -3  -3  -3  117.09    3.70
   3   3   3  111.19    4.10
   3   3   3  112.59    5.20
   3   3   3  110.59    5.20
   3   3   3  111.19    3.50
  -4  -3  -3  414.06   11.70
  -4  -3  -3  421.66   12.50
  -4  -3  -3  398.36   14.80
  -4  -3  -3  428.06   14.80
  -4  -3  -3  426.76   13.10
  -4  -3  -3  395.26   13.70
  -4  -3  -3  420.56   12.10
   4   3   3  414.06   13.60
   4   3   3  432.96   13.30
  -5  -3  -3  232.88    6.80
  -5  -3  -3  221.08   11.00
  -5  -3  -3  226.28    7.10
  -5  -3  -3  231.28    7.70
  -5  -3  -3  232.68   10.80
  -5  -3  -3  231.28    9.00
  -5  -3  -3  233.08    7.80
  -5  -3  -3  232.78    9.30
  -5  -3  -3  230.88    9.30
   5   3   3  237.28    9.30
   5   3   3  232.48    6.90
  -6  -3  -3  207.38    9.10
  -6  -3  -3  218.28    9.20
  -6  -3  -3  202.68   11.20
  -6  -3  -3  209.88    6.70
  -6  -3  -3  216.18    7.70
  -6  -3  -3  212.18    6.50
   6   3   3  212.98    6.60
   6   3   3  200.88    8.90
  -7  -3  -3   11.90    2.80
  -7  -3  -3   11.00    1.30
  -7  -3  -3   14.00    3.10
  -7  -3  -3   10.70    1.50
  -7  -3  -3   11.80    2.80
  -7  -3  -3    8.20    3.60
   7   3   3   12.50    1.30
  -8  -3  -3   40.60    5.30
  -8  -3  -3   41.60    2.20
  -8  -3  -3   44.10    2.60
  -8  -3  -3   40.90    6.80
  -8  -3  -3   50.49    5.00
   8   3   3   39.90    2.40
   6  -4  -3   -4.10    3.90
   6  -4  -3    1.90    1.70
  -6   4   3    3.50    1.70
  -6   4   3   -1.10    3.80
  -6   4   3    1.00    2.40
   5  -4  -3    0.30    1.10
   5  -4  -3   -1.40    3.70
   5  -4  -3    1.00    2.90
   5  -4  -3   -5.90    3.10
  -5   4   3    0.00    1.40
  -5   4   3   -0.90    3.80
  -5   4   3   -1.30    1.60
  -5   4   3    2.10    1.50
  -5   4   3    2.10    2.20
  -5   4   3    3.70    2.80
  -5   4   3   -6.20    2.30
   4  -4  -3   -0.10    0.20
   4  -4  -3   -2.50    2.00
   4  -4  -3    0.50    0.40
   4  -4  -3   -0.90    1.30
   4  -4  -3   -2.70    3.20
   4  -4  -3   -1.40    3.20
   4  -4  -3   -1.20    1.30
  -4   4   3    1.10    2.30
  -4   4   3    0.00    3.00
  -4   4   3   -2.50    1.50
  -4   4   3    0.80    1.20
  -4   4   3    0.20    2.10
  -4   4   3   -2.70    2.70
  -4   4   3    0.10    1.10
   3  -4  -3  146.19    4.40
   3  -4  -3  141.09    8.80
   3  -4  -3  147.29    7.30
   3  -4  -3  153.88   10.30
   3  -4  -3  141.99    4.60
   3  -4  -3  155.58   10.40
  -3   4   3  139.79    7.90
  -3   4   3  134.89    8.40
  -3   4   3  140.39    5.90
  -3   4   3  142.59    6.50
  -3   4   3  144.99    5.90
  -3   4   3  142.29    6.20
  -3   4   3  153.68    9.30
  -3   4   3  137.99    7.90
  -3   4   3  152.38    9.80
   2  -4  -3   89.49    6.70
   2  -4  -3   98.09    8.10
   2  -4  -3   90.39    5.10
   2  -4  -3   97.09    5.60
   2  -4  -3   97.59    6.80
   2  -4  -3   94.49    3.30
   2  -4  -3   84.99    8.00
   2  -4  -3   95.79    4.20
  -2   4   3   99.99    7.40
  -2   4   3   90.39    4.20
  -2   4   3   85.99    5.50
  -2   4   3   91.59    6.50
  -2   4   3  104.69    7.90
  -2   4   3   88.19    6.50
  -2   4   3   94.19    4.70
  -2   4   3   93.29    4.30
  -2   4   3   95.29    5.30
  -2   4   3   92.89    5.70
   1  -4  -3    4.80    1.50
   1  -4  -3    4.10    1.00
   1  -4  -3    3.40    1.50
   1  -4  -3    9.80    4.50
   1  -4  -3    0.10    1.80
   1  -4  -3    3.80    0.90
   1  -4  -3    2.90    2.80
   1  -4  -3    2.80    1.50
   1  -4  -3    9.50    3.30
  -1   4   3    4.50    2.00
  -1   4   3    3.10    1.50
  -1   4   3    5.40    1.70
  -1   4   3    4.50    2.70
  -1   4   3    3.00    2.50
  -1   4   3    7.10    1.80
  -1   4   3    4.30    1.60
  -1   4   3    3.00    2.50
  -1   4   3    3.30    2.20
  -1   4   3    4.70    1.20
  -1   4   3    3.00    0.90
   0  -4  -3  270.77    9.50
   0  -4  -3  275.67    9.70
   0  -4  -3  283.77    8.50
   0  -4  -3  296.17   11.60
   0  -4  -3  270.27   11.00
   0  -4  -3  282.77   10.50
   0  -4  -3  288.47    8.60
   0  -4  -3  279.67    9.20
   0  -4  -3  271.47    9.70
   0  -4  -3  269.57   11.50
   0   4   3  259.47    8.70
   0   4   3  267.97   11.20
   0   4   3  252.57   10.00
   0   4   3  276.77    7.90
   0   4   3  273.77    8.70
   0   4   3  282.97   11.40
   0   4   3  271.17    9.60
   0   4   3  268.47    8.00
   0   4   3  274.77   10.40
  -1  -4  -3   59.49    2.20
  -1  -4  -3   58.59    3.60
  -1  -4  -3   50.19    4.20
  -1  -4  -3   60.99    3.20
  -1  -4  -3   57.19    3.80
  -1  -4  -3   57.19    2.70
  -1  -4  -3   63.29    4.40
  -1  -4  -3   53.19    3.90
  -1  -4  -3   64.09    4.90
  -1  -4  -3   58.69    3.60
   1   4   3   55.89    1.80
   1   4   3   58.39    4.20
   1   4   3   56.59    2.70
   1   4   3   55.39    4.40
   1   4   3   57.09    2.40
   1   4   3   54.39    3.60
   1   4   3   62.29    4.60
  -2  -4  -3  485.15   15.60
  -2  -4  -3  490.55   14.00
  -2  -4  -3  526.95   16.10
  -2  -4  -3  517.25   14.70
  -2  -4  -3  519.05   14.40
  -2  -4  -3  527.65   13.50
  -2  -4  -3  489.05   15.90
  -2  -4  -3  496.75   16.00
  -2  -4  -3  493.75   15.70
   2   4   3  483.55   16.30
   2   4   3  553.24   16.00
   2   4   3  496.75   15.80
   2   4   3  504.75   14.30
   2   4   3  532.95   15.30
  -3  -4  -3  355.36   11.80
  -3  -4  -3  346.57   12.20
  -3  -4  -3  366.86   15.80
  -3  -4  -3  322.77   11.40
  -3  -4  -3  336.27   11.20
  -3  -4  -3  336.27   10.70
  -3  -4  -3  347.47   10.20
   3   4   3  340.07   10.10
   3   4   3  343.77    9.90
   3   4   3  350.06   11.00
   3   4   3  385.26   11.80
  -4  -4  -3   25.40    1.50
  -4  -4  -3   30.50    3.50
  -4  -4  -3   28.10    3.50
  -4  -4  -3   25.30    3.50
  -4  -4  -3   23.30    1.60
  -4  -4  -3   24.50    1.40
  -4  -4  -3   23.50    2.40
  -4  -4  -3   24.20    1.40
   4   4   3   24.00    2.10
   4   4   3   26.30    3.20
   4   4   3   23.50    1.50
  -5  -4  -3  470.15   17.40
  -5  -4  -3  477.15   16.40
  -5  -4  -3  457.05   13.80
  -5  -4  -3  477.45   13.80
  -5  -4  -3  461.95   15.20
  -5  -4  -3  497.35   16.40
  -5  -4  -3  494.05   15.80
  -5  -4  -3  499.95   17.10
  -5  -4  -3  481.15   13.80
  -5  -4  -3  486.95   14.70
  -6  -4  -3   -0.50    2.40
  -6  -4  -3    0.90    0.60
  -6  -4  -3    1.00    2.00
  -6  -4  -3    1.70    0.60
  -6  -4  -3    2.50    1.80
  -6  -4  -3    0.60    1.20
  -7  -4  -3   -0.90    0.70
  -7  -4  -3    0.80    0.60
  -7  -4  -3    0.30    0.50
  -7  -4  -3   -0.30    1.90
  -7  -4  -3   -0.40    2.50
  -7  -4  -3    1.30    2.40
   7   4   3    0.20    0.40
  -8  -4  -3    0.60    0.70
  -8  -4  -3   -1.30    2.80
  -8  -4  -3    0.00    0.70
  -8  -4  -3    2.70    2.40
  -8  -4  -3   -3.20    1.60
  -8  -4  -3    1.30    0.80
   8   4   3    1.10    0.60
   5  -5  -3    3.50    1.70
   5  -5  -3   -4.00    3.70
  -5   5   3    2.50    1.90
  -5   5   3    1.20    1.20
  -5   5   3   -4.50    3.30
  -5   5   3   -1.10    1.10
   4  -5  -3    5.30    0.60
   4  -5  -3    3.30    2.90
   4  -5  -3    1.50    1.90
   4  -5  -3    4.20    2.00
   4  -5  -3    3.10    4.40
   4  -5  -3    0.20    3.80
   4  -5  -3    5.10    1.00
  -4   5   3   -0.60    3.50
  -4   5   3   10.80    2.90
  -4   5   3    4.70    2.30
  -4   5   3    0.20    3.70
  -4   5   3    4.30    1.40
  -4   5   3    2.10    1.40
  -4   5   3    7.00    2.30
   3  -5  -3    3.90    2.30
   3  -5  -3    8.20    4.10
   3  -5  -3    7.00    1.20
   3  -5  -3    7.40    3.70
   3  -5  -3    4.80    4.50
   3  -5  -3    8.20    2.30
   3  -5  -3    7.50    0.80
  -3   5   3    7.00    1.90
  -3   5   3    6.70    2.30
  -3   5   3    2.30    3.00
  -3   5   3    8.30    3.90
  -3   5   3    7.60    3.00
  -3   5   3    6.90    2.30
  -3   5   3    8.30    1.70
   2  -5  -3   23.40    1.70
   2  -5  -3   27.90    2.80
   2  -5  -3   31.60    4.00
   2  -5  -3   21.60    4.30
   2  -5  -3   25.30    5.40
   2  -5  -3   21.60    4.30
  -2   5   3   22.70    4.20
  -2   5   3   26.70    2.90
  -2   5   3   22.30    2.00
  -2   5   3   26.20    3.60
  -2   5   3   31.60    5.20
  -2   5   3   19.70    3.80
  -2   5   3   28.10    4.30
  -2   5   3   14.90    4.60
  -2   5   3   25.60    3.70
  -2   5   3   23.40    3.00
   1  -5  -3   -1.10    2.50
   1  -5  -3    2.30    1.60
   1  -5  -3    0.00    2.70
   1  -5  -3   -1.70    3.10
   1  -5  -3    3.10    2.30
   1  -5  -3    1.50    1.80
  -1   5   3    1.70    1.70
  -1   5   3    0.00    1.70
  -1   5   3    0.90    0.90
  -1   5   3   -0.10    0.50
  -1   5   3    0.10    2.30
  -1   5   3   -0.40    0.80
  -1   5   3    0.60    2.60
  -1   5   3    1.10    2.80
  -1   5   3   -1.80    1.90
  -1   5   3    1.60    2.20
   0  -5  -3  174.68    6.20
   0  -5  -3  170.38    9.00
   0  -5  -3  183.78    9.50
   0  -5  -3  174.58    7.60
   0  -5  -3  173.48    8.10
   0  -5  -3  187.18    6.50
   0  -5  -3  174.78    7.30
   0  -5  -3  171.78    9.90
   0   5   3  181.28    6.50
   0   5   3  166.38    8.30
   0   5   3  175.48    9.30
   0   5   3  176.58    6.50
   0   5   3  175.58    8.30
   0   5   3  174.58    5.70
   0   5   3  175.38    5.40
   0   5   3  168.78    8.20
   0   5   3  194.48    9.80
   0   5   3  178.68    5.10
  -1  -5  -3   78.89    4.90
  -1  -5  -3   85.59    3.70
  -1  -5  -3   79.99    5.10
  -1  -5  -3   83.39    5.90
  -1  -5  -3   84.49    3.20
  -1  -5  -3   76.89    4.70
  -1  -5  -3   85.09    4.50
  -1  -5  -3   78.99    5.80
  -1  -5  -3   82.19    5.40
  -1  -5  -3   78.29    6.60
   1   5   3   82.39    6.10
   1   5   3   81.59    2.60
   1   5   3   69.79    5.40
   1   5   3   85.79    3.70
   1   5   3   78.79    5.60
   1   5   3   86.29    6.30
   1   5   3   79.19    3.40
  -2  -5  -3   64.89    4.60
  -2  -5  -3   74.69    3.70
  -2  -5  -3   67.89    3.70
  -2  -5  -3   73.49    5.10
  -2  -5  -3   64.89    3.50
  -2  -5  -3   71.49    2.50
  -2  -5  -3   80.59    5.90
  -2  -5  -3   61.89    4.90
  -2  -5  -3   70.19    4.70
   2   5   3   68.59    3.10
   2   5   3   74.79    4.30
   2   5   3   71.79    2.80
   2   5   3   70.89    3.80
   2   5   3   85.89    5.60
   2   5   3   71.39    2.40
   2   5   3   77.89    5.50
   2   5   3   63.39    5.10
  -3  -5  -3   98.49    4.50
  -3  -5  -3  101.19    5.60
  -3  -5  -3   95.39    6.00
  -3  -5  -3  103.49    4.30
  -3  -5  -3  100.59    4.00
  -3  -5  -3   97.89    5.80
  -3  -5  -3  103.79    3.10
  -3  -5  -3   99.99    5.30
  -3  -5  -3  103.19    6.20
  -3  -5  -3  105.59    3.70
   3   5   3  105.69    3.70
   3   5   3   99.49    5.70
   3   5   3  103.79    3.60
   3   5   3  100.29    3.40
   3   5   3  102.59    3.70
   3   5   3  100.99    3.90
   3   5   3  101.49    6.20
   3   5   3  100.99    5.70
  -4  -5  -3  972.80   26.30
  -4  -5  -3  946.91   26.10
  -4  -5  -3  925.11   27.70
  -4  -5  -3  949.01   28.80
  -4  -5  -3  993.40   26.80
  -4  -5  -3  951.30   27.00
   4   5   3  948.81   26.80
   4   5   3  958.00   26.20
   4   5   3  906.21   28.40
   4   5   3  946.81   26.70
  -5  -5  -3   -0.80    1.20
  -5  -5  -3    0.20    0.40
  -5  -5  -3   -0.30    0.40
  -5  -5  -3   -0.80    1.90
  -5  -5  -3   -1.90    1.80
  -5  -5  -3    0.20    0.60
  -5  -5  -3    2.40    2.10
   5   5   3    0.70    0.40
   5   5   3   -0.60    1.30
   5   5   3    0.70    1.10
  -6  -5  -3   61.69    5.50
  -6  -5  -3   69.39    2.90
  -6  -5  -3   70.69    4.70
  -6  -5  -3   64.09    6.10
  -6  -5  -3   70.99    4.90
  -6  -5  -3   72.89    3.10
  -7  -5  -3  102.19    8.20
  -7  -5  -3  107.29    4.00
  -7  -5  -3   97.09    6.20
  -7  -5  -3  112.49    7.20
  -7  -5  -3  106.79    4.30
  -7  -5  -3  103.09    5.70
  -8  -5  -3   -0.40    2.00
  -8  -5  -3    0.40    0.70
  -8  -5  -3    0.70    1.20
  -8  -5  -3    1.60    2.80
  -8  -5  -3    1.30    0.70
   4  -6  -3   31.30    4.20
   4  -6  -3   32.60    7.60
   4  -6  -3   18.50    6.60
   4  -6  -3   39.20    1.70
  -4   6   3   32.80    3.70
  -4   6   3   24.00    6.30
  -4   6   3   34.20    3.90
  -4   6   3   43.00    4.10
  -4   6   3   34.20    3.00
  -4   6   3   21.30    5.50
   3  -6  -3  150.48   11.90
   3  -6  -3  177.68   12.10
   3  -6  -3  161.98    8.70
   3  -6  -3  169.88    5.90
  -3   6   3  168.48   11.40
  -3   6   3  176.08    7.60
  -3   6   3  146.49   11.10
  -3   6   3  182.78    8.60
  -3   6   3  179.48    8.10
  -3   6   3  171.18    7.00
   2  -6  -3    2.10    2.40
   2  -6  -3    0.20    3.90
   2  -6  -3    1.90    1.50
  -2   6   3   -0.20    3.00
  -2   6   3    2.20    2.30
  -2   6   3    5.60    3.70
  -2   6   3    2.20    0.90
  -2   6   3    2.90    1.20
  -2   6   3    2.30    1.30
   1  -6  -3  119.09    6.80
   1  -6  -3  130.59    8.70
   1  -6  -3  132.19   10.20
   1  -6  -3  134.09    6.40
   1  -6  -3  125.29    9.00
  -1   6   3  127.79    7.40
  -1   6   3  132.99    4.80
  -1   6   3  125.39    8.50
  -1   6   3  124.29    9.00
  -1   6   3  131.99    4.80
  -1   6   3  127.79    5.90
  -1   6   3  127.89    9.10
  -1   6   3  128.49    5.80
   0  -6  -3   19.90    3.10
   0  -6  -3   25.10    5.40
   0  -6  -3   18.00    3.00
   0  -6  -3   22.20    4.10
   0  -6  -3   20.90    4.30
   0  -6  -3   28.20    3.20
   0   6   3   16.00    4.00
   0   6   3   17.00    3.80
   0   6   3   26.10    4.80
   0   6   3   28.00    1.50
   0   6   3   21.50    4.00
   0   6   3   27.40    2.40
  -1  -6  -3   10.90    2.30
  -1  -6  -3   14.20    3.50
  -1  -6  -3    9.90    2.70
  -1  -6  -3   11.10    4.10
  -1  -6  -3    9.90    2.70
  -1  -6  -3   11.10    1.50
   1   6   3   11.40    0.80
   1   6   3   12.00    1.80
   1   6   3   12.30    3.50
   1   6   3   16.20    3.40
   1   6   3   12.30    3.50
   1   6   3   14.00    3.90
  -2  -6  -3    5.30    3.20
  -2  -6  -3    1.10    2.10
  -2  -6  -3    5.30    1.60
  -2  -6  -3    5.80    0.90
  -2  -6  -3    4.00    1.80
  -2  -6  -3    2.40    2.20
   2   6   3    4.60    2.60
   2   6   3    5.60    1.90
   2   6   3    6.00    1.30
   2   6   3    5.10    0.60
   2   6   3    6.40    2.90
   2   6   3    4.10    0.80
  -3  -6  -3   94.99    6.40
  -3  -6  -3   92.19    3.10
  -3  -6  -3   96.59    3.50
  -3  -6  -3   91.59    5.80
  -3  -6  -3   97.69    4.50
  -3  -6  -3   95.19    6.50
   3   6   3   95.49    3.50
   3   6   3   91.69    4.10
   3   6   3   93.69    6.30
   3   6   3   89.49    6.40
   3   6   3   94.49    4.00
   3   6   3   90.29    6.30
   3   6   3   88.29    3.50
  -4  -6  -3   47.60    2.70
  -4  -6  -3   58.99    3.10
  -4  -6  -3   52.29    4.40
  -4  -6  -3   47.50    2.50
  -4  -6  -3   49.00    3.50
  -4  -6  -3   49.70    5.50
  -4  -6  -3   48.40    1.90
  -4  -6  -3   48.10    3.90
   4   6   3   48.00    4.70
   4   6   3   49.80    2.80
   4   6   3   45.90    2.50
   4   6   3   56.09    4.60
   4   6   3   50.29    4.60
  -5  -6  -3    2.00    0.80
  -5  -6  -3    2.00    1.10
  -5  -6  -3    1.70    0.50
  -5  -6  -3    1.20    1.10
  -5  -6  -3    0.90    2.30
  -5  -6  -3    0.80    1.40
   5   6   3    1.80    1.80
   5   6   3    4.30    1.40
   5   6   3    0.30    1.40
   5   6   3    2.10    0.70
  -6  -6  -3   16.40    3.70
  -6  -6  -3    9.60    3.00
  -6  -6  -3   12.30    2.50
  -6  -6  -3   13.70    1.30
  -6  -6  -3   11.60    2.90
  -6  -6  -3   10.90    1.40
   6   6   3   13.50    1.50
  -7  -6  -3   18.90    4.20
  -7  -6  -3   15.30    2.90
  -7  -6  -3   14.60    1.50
  -7  -6  -3   13.10    1.50
  -7  -6  -3   16.00    3.80
  -7  -6  -3   14.10    2.90
  -8  -6  -3  139.69    9.30
  -8  -6  -3  131.49    6.90
  -8  -6  -3  129.09    9.40
  -8  -6  -3  132.49    5.10
  -8  -6  -3  132.29    7.90
  -8  -6  -3  135.89    5.30
   3  -7  -3   61.39    5.70
   3  -7  -3   52.89    8.70
   3  -7  -3   67.19    9.10
   3  -7  -3   69.89    3.30
  -3   7   3   71.79    5.60
  -3   7   3   65.29    9.40
  -3   7   3   65.19    4.70
  -3   7   3   73.49    9.20
  -3   7   3   81.29    4.40
   2  -7  -3   27.20    4.30
   2  -7  -3   29.30    6.80
   2  -7  -3   33.50    3.30
   2  -7  -3   24.30    5.60
  -2   7   3   38.60    2.50
  -2   7   3   35.30    6.80
  -2   7   3   35.10    4.30
  -2   7   3   31.90    4.50
  -2   7   3   36.10    3.60
  -2   7   3   27.00    6.00
  -2   7   3   35.00    3.30
   1  -7  -3  161.98   10.50
   1  -7  -3  169.18    8.70
   1  -7  -3  152.78    7.50
   1  -7  -3  165.88   11.80
   1  -7  -3  145.39    9.70
  -1   7   3  150.38   10.40
  -1   7   3  156.68   10.00
  -1   7   3  167.18    5.20
  -1   7   3  155.38    8.80
  -1   7   3  155.08    6.60
  -1   7   3  159.78   10.90
  -1   7   3  174.98    5.80
  -1   7   3  161.28    7.10
   0  -7  -3    1.90    2.20
   0  -7  -3    1.20    3.80
   0  -7  -3    2.70    2.00
   0  -7  -3   -1.80    2.20
   0  -7  -3    1.30    2.60
   0   7   3    2.60    3.00
   0   7   3    0.80    0.50
   0   7   3    0.60    2.50
   0   7   3   -0.50    2.70
   0   7   3    2.00    1.10
   0   7   3    0.40    2.20
  -1  -7  -3  466.75   18.90
  -1  -7  -3  423.06   15.00
  -1  -7  -3  468.15   16.00
  -1  -7  -3  448.76   16.20
  -1  -7  -3  423.06   17.20
  -1  -7  -3  439.16   13.50
   1   7   3  426.66   17.60
   1   7   3  438.06   17.00
   1   7   3  448.96   17.10
   1   7   3  439.46   18.10
   1   7   3  427.56   13.90
   1   7   3  442.66   12.10
  -2  -7  -3   57.59    5.50
  -2  -7  -3   50.89    2.60
  -2  -7  -3   49.50    3.80
  -2  -7  -3   51.19    4.10
  -2  -7  -3   52.79    6.50
  -2  -7  -3   51.29    4.90
   2   7   3   49.10    2.00
   2   7   3   48.10    4.20
   2   7   3   62.49    6.20
   2   7   3   42.20    5.40
   2   7   3   48.80    5.80
   2   7   3   48.80    3.00
  -3  -7  -3   29.40    2.00
  -3  -7  -3   35.40    4.80
  -3  -7  -3   26.50    4.20
  -3  -7  -3   26.60    4.60
  -3  -7  -3   24.80    3.10
  -3  -7  -3   29.50    1.70
   3   7   3   31.30    4.70
   3   7   3   30.50    2.20
   3   7   3   28.40    2.50
   3   7   3   32.00    5.20
   3   7   3   29.90    2.00
   3   7   3   24.30    4.20
  -4  -7  -3  126.99    6.80
  -4  -7  -3  127.89    7.20
  -4  -7  -3  120.69    5.60
  -4  -7  -3  129.99    4.60
  -4  -7  -3  124.19    7.90
  -4  -7  -3  126.49    3.60
  -4  -7  -3  117.79    4.20
   4   7   3  122.29    4.00
   4   7   3  125.59    7.30
   4   7   3  131.89    4.90
   4   7   3  127.79    7.90
   4   7   3  134.19    7.50
   4   7   3  131.59    5.00
  -5  -7  -3   93.39    4.00
  -5  -7  -3  104.49    5.40
  -5  -7  -3  102.19    5.20
  -5  -7  -3  101.79    4.60
  -5  -7  -3  104.49    8.20
   5   7   3   99.29    4.70
   5   7   3  103.59    7.20
   5   7   3  105.49    4.20
   5   7   3   95.79    8.90
  -6  -7  -3   41.30    4.30
  -6  -7  -3   52.09    5.10
  -6  -7  -3   43.00    2.70
  -6  -7  -3   51.19    6.00
  -6  -7  -3   42.10    3.90
   6   7   3   41.30    3.40
   6   7   3   37.50    2.90
  -7  -7  -3    3.80    2.70
  -7  -7  -3    3.00    2.10
  -7  -7  -3    5.10    2.60
  -7  -7  -3    3.30    0.90
  -8  -7  -3   28.50    4.80
  -8  -7  -3   28.20    5.10
  -8  -7  -3   30.30    2.10
  -8  -7  -3   28.10    2.30
  -8  -7  -3   40.30    4.70
  -8  -7  -3   26.50    4.30
   2  -8  -3  125.09    8.80
   2  -8  -3  117.19   11.80
   2  -8  -3  138.69    6.50
   2  -8  -3  103.09   10.10
  -2   8   3  138.49    4.80
  -2   8   3  148.39    9.40
  -2   8   3  129.19    6.80
  -2   8   3  123.49   11.30
  -2   8   3  131.09    5.30
  -2   8   3  122.19   10.80
   1  -8  -3   -0.30    4.60
   1  -8  -3   12.30    3.50
   1  -8  -3    7.70    2.70
   1  -8  -3   -0.70    3.20
  -1   8   3    5.50    3.80
  -1   8   3    8.90    3.40
  -1   8   3    9.40    4.80
  -1   8   3    1.30    2.40
  -1   8   3    8.80    1.90
  -1   8   3    8.10    0.70
  -1   8   3    9.60    2.10
   0  -8  -3    2.20    2.80
   0  -8  -3   -4.20    2.00
   0  -8  -3    1.30    2.20
   0  -8  -3   -0.70    1.90
   0  -8  -3   -0.70    3.90
   0   8   3   -4.40    2.90
   0   8   3    4.40    3.30
   0   8   3    1.30    1.20
   0   8   3    1.70    0.60
   0   8   3    1.70    2.40
   0   8   3   -1.50    2.40
  -1  -8  -3    2.00    4.00
  -1  -8  -3    3.10    2.30
  -1  -8  -3    2.40    2.40
  -1  -8  -3    5.40    3.50
  -1  -8  -3    0.10    2.00
   1   8   3    4.20    0.70
   1   8   3    7.80    3.40
   1   8   3    2.70    1.30
   1   8   3    6.20    4.00
   1   8   3   -0.60    1.70
   1   8   3    1.50    3.30
  -2  -8  -3    9.90    4.60
  -2  -8  -3   15.90    3.00
  -2  -8  -3   14.30    4.10
  -2  -8  -3   15.50    3.60
  -2  -8  -3   15.80    2.70
   2   8   3   14.60    4.30
   2   8   3   14.70    2.20
   2   8   3   14.20    4.00
   2   8   3   17.30    4.90
   2   8   3   12.70    1.00
   2   8   3   11.20    2.90
  -3  -8  -3    3.80    2.60
  -3  -8  -3    3.90    3.10
  -3  -8  -3    7.00    1.00
  -3  -8  -3    4.20    1.20
  -3  -8  -3    8.80    2.50
  -3  -8  -3    2.70    2.50
   3   8   3    2.30    2.40
   3   8   3    5.00    1.30
   3   8   3    2.60    1.20
   3   8   3    5.10    1.00
   3   8   3    3.00    3.10
   3   8   3    3.40    2.90
  -4  -8  -3    2.10    2.60
  -4  -8  -3    0.70    0.40
  -4  -8  -3   -1.00    1.70
  -4  -8  -3    0.50    1.70
  -4  -8  -3   -0.90    2.00
   4   8   3   -0.40    0.30
   4   8   3    0.00    2.60
   4   8   3    0.20    0.70
   4   8   3   -1.60    2.20
   4   8   3    0.00    1.90
   4   8   3    0.10    0.60
  -5  -8  -3    3.60    2.70
  -5  -8  -3    2.00    0.80
  -5  -8  -3   -1.50    1.30
  -5  -8  -3    0.00    0.30
  -5  -8  -3   -0.90    1.40
  -5  -8  -3    2.10    1.70
   5   8   3   -0.10    0.50
   5   8   3   -1.30    2.10
   5   8   3   -3.40    1.60
   5   8   3    0.00    1.70
   5   8   3   -0.60    0.90
  -6  -8  -3   39.00    2.80
  -6  -8  -3   29.80    3.10
  -6  -8  -3   33.20    4.90
  -6  -8  -3   36.50    3.40
  -6  -8  -3   31.00    2.20
  -6  -8  -3   40.80    5.60
  -6  -8  -3   29.70    2.50
   6   8   3   40.30    3.80
   6   8   3   30.00    3.00
   6   8   3   30.70    3.10
   6   8   3   32.50    2.30
  -7  -8  -3  119.39    8.60
  -7  -8  -3  130.79    8.20
  -7  -8  -3  133.69    7.50
  -7  -8  -3  128.29    5.60
  -7  -8  -3  117.69    5.00
  -7  -8  -3  114.79    6.70
   7   8   3  120.39    4.90
   1  -9  -3   42.70    4.70
   1  -9  -3   41.20    5.70
   1  -9  -3   32.00    7.60
  -1   9   3   28.80    6.40
  -1   9   3   47.00    4.10
  -1   9   3   47.70    2.60
  -1   9   3   45.20    8.20
  -1   9   3   60.19    5.80
   0  -9  -3   79.09    6.70
   0  -9  -3   59.19    5.70
   0  -9  -3   63.99    9.30
   0  -9  -3   58.89    7.00
   0   9   3   50.29    7.70
   0   9   3   66.09    4.60
   0   9   3   67.69    6.60
   0   9   3   67.49    2.90
   0   9   3   68.49    9.50
  -1  -9  -3   37.40    7.10
  -1  -9  -3   35.70    4.70
  -1  -9  -3   37.50    5.00
  -1  -9  -3   42.00    5.20
   1   9   3   34.70    3.20
   1   9   3   33.60    5.40
   1   9   3   29.80    6.40
   1   9   3   36.10    8.00
   1   9   3   38.10    1.90
  -2  -9  -3   51.99    7.40
  -2  -9  -3   61.29    6.50
  -2  -9  -3   60.69    5.80
  -2  -9  -3   55.69    4.50
  -2  -9  -3   56.99    5.10
   2   9   3   53.49    7.60
   2   9   3   61.99    2.60
   2   9   3   57.59    5.20
   2   9   3   68.99    6.60
   2   9   3   55.79    3.80
   2   9   3   69.59    7.50
  -3  -9  -3   16.80    2.20
  -3  -9  -3   21.00    4.10
  -3  -9  -3   21.90    3.60
  -3  -9  -3   19.30    4.70
  -3  -9  -3   16.00    4.10
   3   9   3   19.20    1.60
   3   9   3   22.10    4.70
   3   9   3   21.90    2.70
   3   9   3   13.80    4.40
   3   9   3   21.60    3.20
  -4  -9  -3   63.49    5.10
  -4  -9  -3   55.39    5.60
  -4  -9  -3   60.79    6.20
  -4  -9  -3   57.49    6.10
   4   9   3   62.59    3.70
   4   9   3   54.69    6.70
   4   9   3   72.69    6.80
   4   9   3   64.59    3.30
   4   9   3   68.69    6.70
  -5  -9  -3    2.10    2.80
  -5  -9  -3    1.60    2.00
  -5  -9  -3    0.30    2.30
  -5  -9  -3   -1.40    1.80
  -5  -9  -3   -2.90    1.40
   5   9   3    3.90    2.60
   5   9   3   -1.20    2.20
   5   9   3    1.50    0.90
   5   9   3    0.00    1.00
   5   9   3    3.00    2.30
  -6  -9  -3   17.10    2.40
  -6  -9  -3   18.60    4.30
  -6  -9  -3   15.70    3.10
  -6  -9  -3   19.60    2.80
  -6  -9  -3   17.50    4.20
   6   9   3   19.20    3.40
   6   9   3   17.80    3.00
   6   9   3   17.20    2.10
   6   9   3   15.50    2.50
  -7  -9  -3   79.39    5.20
  -7  -9  -3   78.79    6.80
  -7  -9  -3   64.89   10.30
  -7  -9  -3   60.29    4.60
   7   9   3   68.39    3.60
   7   9   3   63.69    4.80
  -1 -10  -3   14.30    5.40
  -1 -10  -3   21.20    4.40
   1  10   3   22.10    3.20
   1  10   3   20.90    1.50
   1  10   3   21.10    6.60
   1  10   3   22.90    4.60
  -2 -10  -3   91.19    6.80
  -2 -10  -3   80.39    9.20
  -2 -10  -3   93.59    7.40
   2  10   3   88.89    3.60
   2  10   3   81.69    9.30
   2  10   3   90.19    7.90
  -3 -10  -3   14.60    3.30
  -3 -10  -3   11.10    4.70
  -3 -10  -3   14.00    3.80
   3  10   3   13.00    3.90
   3  10   3    6.80    4.60
   3  10   3    9.90    2.00
   3  10   3   13.50    1.60
  -4 -10  -3   46.10    4.90
  -4 -10  -3   49.30    7.40
   4  10   3   45.40    2.90
   4  10   3   34.20    6.70
   4  10   3   40.90    3.20
   4  10   3   44.70    7.20
  -5 -10  -3   24.80    3.80
  -5 -10  -3   16.50    4.30
  -5 -10  -3   20.60    4.90
  -5 -10  -3   25.30    4.70
  -5 -10  -3   18.60    3.70
   5  10   3   19.90    4.40
   5  10   3   24.80    3.40
   5  10   3   20.60    2.60
   4  10  -4    2.90    2.00
   4  10  -4    5.30    1.50
   4  10  -4    5.60    1.50
  -4 -10   4    6.40    2.60
  -4 -10   4    4.50    2.50
  -4 -10   4    2.50    2.80
  -4 -10   4    4.10    1.90
   3  10  -4    1.10    3.80
   3  10  -4    7.40    1.40
   3  10  -4    8.30    1.90
  -3 -10   4    6.80    3.40
  -3 -10   4    9.10    3.40
  -3 -10   4    5.50    2.60
   2  10  -4   -0.50    0.80
   2  10  -4    0.00    2.30
   2  10  -4   -0.40    0.70
  -2 -10   4   -1.40    1.80
  -2 -10   4    2.60    2.10
  -2 -10   4    2.70    2.30
  -2 -10   4    0.70    2.50
   6   9  -4   34.40    6.10
   6   9  -4   41.20    2.90
   6   9  -4   43.80    3.90
   6   9  -4   40.90    2.90
   6   9  -4   46.00    6.50
  -6  -9   4   38.10    5.40
  -6  -9   4   37.60    5.20
  -6  -9   4   40.10    5.00
  -6  -9   4   43.40    2.60
   5   9  -4   10.10    4.70
   5   9  -4   14.80    2.00
   5   9  -4   14.10    2.30
   5   9  -4   17.20    2.70
   5   9  -4   13.10    3.70
  -5  -9   4    9.70    2.20
  -5  -9   4    5.00    3.20
  -5  -9   4   11.90    3.60
  -5  -9   4   15.20    2.20
  -5  -9   4   18.80    3.60
   4   9  -4   69.89    3.90
   4   9  -4   62.89    3.70
   4   9  -4   60.59    5.00
   4   9  -4   61.59    5.30
   4   9  -4   66.19    8.20
  -4  -9   4   61.89    4.40
  -4  -9   4   68.79    6.80
  -4  -9   4   65.99    5.90
  -4  -9   4   68.39    4.60
  -4  -9   4   61.79    5.50
   3   9  -4   27.90    2.10
   3   9  -4   21.40    3.90
   3   9  -4   28.60    7.90
   3   9  -4   30.30    3.70
   3   9  -4   27.70    2.60
  -3  -9   4   25.50    4.20
  -3  -9   4   27.40    5.50
  -3  -9   4   29.70    4.30
  -3  -9   4   26.30    4.00
  -3  -9   4   34.30    4.00
   2   9  -4   20.50    4.30
   2   9  -4   27.40    3.10
   2   9  -4   25.00    4.50
   2   9  -4   23.80    1.80
  -2  -9   4   29.20    4.10
  -2  -9   4   22.70    3.90
  -2  -9   4   29.10    4.10
  -2  -9   4   31.10    4.70
   1   9  -4   19.50    1.60
   1   9  -4   19.00    2.30
   1   9  -4   15.70    2.50
   1   9  -4   16.90    4.20
   1   9  -4   15.60    3.00
  -1  -9   4   16.80    3.30
  -1  -9   4   21.20    4.40
  -1  -9   4   16.80    3.30
  -1  -9   4   15.40    3.10
   0   9  -4    5.00    2.70
   0   9  -4    9.00    2.10
   0   9  -4    5.50    3.40
   0   9  -4    6.10    1.20
   0   9  -4    6.40    1.10
   0  -9   4    7.80    2.50
   0  -9   4    7.20    2.20
   0  -9   4    7.10    2.40
   0  -9   4    2.40    3.00
  -1   9  -4    0.90    1.30
  -1   9  -4    0.60    0.60
  -1   9  -4   -0.10    0.90
   1  -9   4    3.00    1.70
   1  -9   4   -1.30    2.40
   7   8  -4    2.90    2.70
   7   8  -4    1.30    3.90
   7   8  -4    4.50    2.00
   7   8  -4    5.90    0.90
  -7  -8   4    4.10    0.80
  -7  -8   4   -0.40    2.00
  -7  -8   4    7.30    2.20
  -7  -8   4    6.40    2.70
  -7  -8   4    4.60    1.20
   6   8  -4   72.39    3.70
   6   8  -4   74.29    7.30
   6   8  -4   58.49    5.80
   6   8  -4   65.99    3.40
   6   8  -4   76.89    4.90
  -6  -8   4   77.39    6.10
  -6  -8   4   58.99    5.10
  -6  -8   4   57.19    4.30
  -6  -8   4   68.79    5.40
   5   8  -4   57.09    6.00
   5   8  -4   64.79    6.00
   5   8  -4   63.49    3.80
   5   8  -4   61.29    3.90
   5   8  -4   58.49    3.30
  -5  -8   4   52.99    2.40
  -5  -8   4   59.99    3.30
  -5  -8   4   55.79    5.20
  -5  -8   4   52.49    4.80
  -5  -8   4   61.49    4.00
  -5  -8   4   66.09    5.60
   4   8  -4    3.40    0.80
   4   8  -4    5.60    1.90
   4   8  -4    3.00    1.00
   4   8  -4    4.60    0.80
   4   8  -4    0.70    2.70
   4   8  -4    4.00    1.20
   4   8  -4    2.00    2.20
  -4  -8   4    3.90    0.60
  -4  -8   4    4.70    1.50
  -4  -8   4    5.80    2.60
  -4  -8   4    3.90    2.00
  -4  -8   4    3.80    0.80
  -4  -8   4    5.10    1.60
  -4  -8   4    4.20    2.60
   3   8  -4    9.60    4.00
   3   8  -4   15.10    3.00
   3   8  -4   17.90    3.00
   3   8  -4   18.70    2.20
   3   8  -4   15.10    2.10
   3   8  -4   15.60    1.70
  -3  -8   4   15.00    2.60
  -3  -8   4   17.20    3.50
  -3  -8   4   12.80    3.00
  -3  -8   4   15.40    1.30
  -3  -8   4   16.00    2.80
  -3  -8   4   11.40    3.40
  -3  -8   4   19.10    2.00
   2   8  -4   40.90    3.30
   2   8  -4   43.20    2.40
   2   8  -4   41.50    5.20
   2   8  -4   40.70    6.60
   2   8  -4   43.30    3.10
   2   8  -4   42.30    4.80
  -2  -8   4   42.90    6.00
  -2  -8   4   40.60    4.30
  -2  -8   4   46.70    4.70
  -2  -8   4   38.60    4.50
  -2  -8   4   41.00    2.80
  -2  -8   4   41.80    4.00
   1   8  -4  155.08    9.70
   1   8  -4  149.49    5.70
   1   8  -4  136.89   11.50
   1   8  -4  161.98    5.30
   1   8  -4  155.48    8.00
   1   8  -4  150.48    6.70
  -1  -8   4  157.68    8.00
  -1  -8   4  172.18   10.40
  -1  -8   4  167.08    7.80
  -1  -8   4  151.78   10.10
  -1  -8   4  146.39    7.80
   0   8  -4   23.50    2.90
   0   8  -4   21.80    6.50
   0   8  -4   22.00    1.60
   0   8  -4   23.40    1.70
   0   8  -4   18.20    4.20
   0   8  -4   21.30    4.00
   0  -8   4   22.00    3.40
   0  -8   4   19.30    3.20
   0  -8   4   18.00    5.50
   0  -8   4   18.10    4.00
   0  -8   4   24.90    3.50
   0  -8   4   14.70    3.10
   0  -8   4   24.20    3.40
  -1   8  -4   26.30    3.40
  -1   8  -4   35.40    1.90
  -1   8  -4   33.20    2.30
  -1   8  -4   30.10    5.50
  -1   8  -4   31.40    4.90
   1  -8   4   21.10    4.40
   1  -8   4   31.90    4.00
   1  -8   4   28.30    3.40
   1  -8   4   32.40    3.10
   1  -8   4   26.50    4.20
  -2   8  -4    0.00    0.60
  -2   8  -4    2.50    1.40
  -2   8  -4    0.10    0.80
  -2   8  -4   -0.60    2.70
  -2   8  -4   -1.10    2.00
   2  -8   4   -1.30    2.20
   2  -8   4    2.60    0.90
   2  -8   4    4.10    1.80
   2  -8   4   -0.70    2.00
   2  -8   4    0.20    1.00
   7   7  -4    2.20    1.80
   7   7  -4    0.70    0.40
   7   7  -4   -1.00    3.40
   7   7  -4   -0.40    1.40
  -7  -7   4    1.90    1.30
  -7  -7   4   -3.90    1.10
  -7  -7   4    1.20    0.50
  -7  -7   4   -1.60    1.30
  -7  -7   4    0.00    0.60
  -7  -7   4    1.40    2.20
   6   7  -4  219.28    7.50
   6   7  -4  218.28   12.00
   6   7  -4  223.18    7.00
   6   7  -4  200.28    8.90
   6   7  -4  219.68    8.90
  -6  -7   4  217.38    6.70
  -6  -7   4  207.28    6.70
  -6  -7   4  206.58    9.40
  -6  -7   4  218.58    9.90
  -6  -7   4  216.98    7.40
  -6  -7   4  221.08    8.90
  -6  -7   4  224.28    7.60
   5   7  -4   73.89    3.60
   5   7  -4   81.69    5.00
   5   7  -4   70.49    5.10
   5   7  -4   80.89    3.90
   5   7  -4   72.79    6.30
  -5  -7   4   78.79    3.40
  -5  -7   4   73.99    5.20
  -5  -7   4   82.09    5.20
  -5  -7   4   75.49    3.70
  -5  -7   4   72.79    2.80
   4   7  -4  133.29    6.30
   4   7  -4  136.29    5.30
   4   7  -4  135.99    5.40
   4   7  -4  122.19    7.30
   4   7  -4  125.79    4.40
   4   7  -4  142.09    7.50
  -4  -7   4  126.89    4.00
  -4  -7   4  136.09    7.40
  -4  -7   4  131.19    5.40
  -4  -7   4  130.99    7.10
  -4  -7   4  130.09    7.00
  -4  -7   4  129.69    4.00
  -4  -7   4  135.09    5.70
  -4  -7   4  126.09    4.40
   3   7  -4  142.69    7.30
   3   7  -4  152.18    8.70
   3   7  -4  149.88    4.80
   3   7  -4  148.79    5.30
   3   7  -4  149.69    5.80
   3   7  -4  154.48    7.20
  -3  -7   4  143.99    5.10
  -3  -7   4  145.49    7.60
  -3  -7   4  163.28    8.30
  -3  -7   4  144.79    6.70
  -3  -7   4  152.28    6.40
  -3  -7   4  152.18    4.90
  -3  -7   4  144.29    7.50
   2   7  -4   85.49    3.20
   2   7  -4   77.89    4.30
   2   7  -4   75.29    4.20
   2   7  -4   77.89    3.30
   2   7  -4   73.89    5.70
   2   7  -4   80.69    4.00
   2   7  -4   68.39    6.90
  -2  -7   4   76.69    5.20
  -2  -7   4   80.69    6.30
  -2  -7   4   76.29    3.60
  -2  -7   4   77.79    4.60
  -2  -7   4   88.99    5.70
  -2  -7   4   73.99    5.30
  -2  -7   4   80.09    3.80
   1   7  -4  632.34   16.90
   1   7  -4  613.04   18.40
   1   7  -4  610.74   21.80
   1   7  -4  633.64   20.20
   1   7  -4  580.54   23.10
  -1  -7   4  595.34   19.80
  -1  -7   4  611.04   20.90
  -1  -7   4  626.94   22.20
  -1  -7   4  607.24   19.90
  -1  -7   4  612.04   19.20
  -1  -7   4  617.04   18.60
   0   7  -4   20.10    3.30
   0   7  -4   21.50    1.40
   0   7  -4   17.60    5.40
   0   7  -4   24.20    4.30
   0   7  -4   22.10    1.60
   0   7  -4   21.70    2.60
   0  -7   4   23.70    3.30
   0  -7   4   20.10    3.80
   0  -7   4   23.70    4.90
   0  -7   4   21.80    3.20
   0  -7   4   20.90    3.30
   0  -7   4   23.70    3.10
  -1   7  -4    3.30    1.40
  -1   7  -4    6.40    1.00
  -1   7  -4    7.30    3.10
  -1   7  -4    7.10    3.00
  -1   7  -4    4.20    1.00
   1  -7   4    1.90    4.40
   1  -7   4    6.60    3.10
   1  -7   4    5.10    2.10
   1  -7   4    6.70    1.80
   1  -7   4    5.20    1.80
   1  -7   4    3.80    2.00
  -2   7  -4    9.40    1.60
  -2   7  -4    8.70    3.40
  -2   7  -4    6.50    2.80
  -2   7  -4    9.60    2.00
  -2   7  -4   11.00    1.50
   2  -7   4   12.10    1.90
   2  -7   4   12.20    2.50
   2  -7   4    5.30    2.90
   2  -7   4    7.10    1.60
   2  -7   4   12.70    1.80
   2  -7   4    4.60    2.10
  -3   7  -4   16.00    2.20
  -3   7  -4   14.90    4.60
  -3   7  -4   18.40    2.90
  -3   7  -4   11.10    3.70
  -3   7  -4   13.20    2.00
   3  -7   4   11.60    3.30
   3  -7   4   12.50    3.50
   3  -7   4   14.20    2.60
   3  -7   4   18.20    1.50
   8   6  -4    6.30    4.90
  -8  -6   4   10.60    1.60
  -8  -6   4    9.70    2.60
  -8  -6   4   11.50    2.00
  -8  -6   4   10.30    1.90
   7   6  -4   42.30    2.20
   7   6  -4   42.10    4.20
   7   6  -4   42.60    2.70
   7   6  -4   49.60    7.60
  -7  -6   4   47.60    2.90
  -7  -6   4   43.40    2.80
  -7  -6   4   48.60    3.70
  -7  -6   4   43.20    4.10
  -7  -6   4   47.90    2.70
  -7  -6   4   45.90    2.50
   6   6  -4   60.29    2.40
   6   6  -4   62.09    6.80
   6   6  -4   65.29    4.40
   6   6  -4   58.29    3.30
  -6  -6   4   61.19    3.00
  -6  -6   4   56.29    3.40
  -6  -6   4   58.19    4.20
  -6  -6   4   55.69    4.60
  -6  -6   4   59.19    2.70
  -6  -6   4   57.49    2.40
  -6  -6   4   63.49    2.60
   5   6  -4   22.70    2.30
   5   6  -4   22.50    4.20
   5   6  -4   18.80    2.40
   5   6  -4   20.80    2.70
   5   6  -4   20.50    2.00
  -5  -6   4   21.00    3.40
  -5  -6   4   21.10    2.60
  -5  -6   4   20.20    1.90
  -5  -6   4   20.40    1.20
  -5  -6   4   22.00    3.20
   4   6  -4   13.10    0.90
   4   6  -4   16.00    1.90
   4   6  -4   15.40    1.70
   4   6  -4   17.00    3.30
   4   6  -4   12.00    1.50
   4   6  -4   12.70    2.20
  -4  -6   4   20.20    2.90
  -4  -6   4   16.20    2.80
  -4  -6   4   13.00    2.70
  -4  -6   4   14.20    1.50
  -4  -6   4   13.20    1.20
  -4  -6   4   13.20    0.80
  -4  -6   4   16.80    1.90
   3   6  -4   19.90    1.50
   3   6  -4   20.40    1.50
   3   6  -4   21.20    2.70
   3   6  -4   20.00    1.70
   3   6  -4   23.80    3.40
   3   6  -4   19.70    1.10
  -3  -6   4   17.50    2.90
  -3  -6   4   24.70    3.40
  -3  -6   4   16.40    2.20
  -3  -6   4   20.20    1.10
  -3  -6   4   17.20    3.00
  -3  -6   4   20.70    2.20
  -3  -6   4   19.60    1.20
   2   6  -4  391.36   12.20
   2   6  -4  399.86   15.00
   2   6  -4  388.16   14.10
   2   6  -4  383.86   12.00
   2   6  -4  405.16   12.40
   2   6  -4  381.36   11.20
   2   6  -4  392.56   11.10
  -2  -6   4  400.06   13.80
  -2  -6   4  377.46   13.40
  -2  -6   4  399.36   12.40
  -2  -6   4  385.16   11.40
  -2  -6   4  400.96   13.80
  -2  -6   4  391.76   14.30
  -2  -6   4  384.96   11.70
   1   6  -4  115.89    5.00
   1   6  -4  130.29    4.20
   1   6  -4  129.99    5.20
   1   6  -4  113.39    8.20
   1   6  -4  129.09    6.30
   1   6  -4  123.99    4.30
   1   6  -4  125.79    7.20
  -1  -6   4  124.49    7.40
  -1  -6   4  121.29    5.90
  -1  -6   4  118.49    6.70
  -1  -6   4  121.39    5.10
  -1  -6   4  125.39    6.40
  -1  -6   4  131.69    5.60
  -1  -6   4  112.59    6.20
   0   6  -4  319.77    9.30
   0   6  -4  316.57   10.50
   0   6  -4  310.17   12.40
   0   6  -4  312.97   13.30
   0   6  -4  345.97    9.50
   0   6  -4  289.27   14.40
   0  -6   4  309.37   11.20
   0  -6   4  300.27   10.90
   0  -6   4  301.97   11.40
   0  -6   4  299.87   11.10
   0  -6   4  312.87   13.50
   0  -6   4  296.47   11.10
   0  -6   4  304.27   11.30
   0  -6   4  328.47   12.90
  -1   6  -4    1.00    1.10
  -1   6  -4    1.20    1.70
  -1   6  -4   -0.10    0.40
  -1   6  -4   -1.90    1.30
  -1   6  -4    0.50    0.50
  -1   6  -4   -2.40    3.30
   1  -6   4    0.60    1.10
   1  -6   4    0.20    1.20
   1  -6   4   -0.40    1.40
   1  -6   4   -0.70    1.60
   1  -6   4    0.30    1.60
   1  -6   4    1.60    2.20
   1  -6   4    0.10    1.30
  -2   6  -4   17.60    1.80
  -2   6  -4   19.90    2.70
  -2   6  -4   18.80    1.80
  -2   6  -4   14.70    3.60
   2  -6   4   22.50    3.30
   2  -6   4   17.40    1.80
   2  -6   4   21.60    3.70
   2  -6   4   17.50    2.00
   2  -6   4   18.60    2.20
   2  -6   4   14.20    3.50
  -3   6  -4   61.29    6.50
  -3   6  -4   65.49    3.90
  -3   6  -4   62.39    4.10
  -3   6  -4   69.29    6.50
  -3   6  -4   60.59    4.20
   3  -6   4   66.59    3.30
   3  -6   4   70.69    6.40
   3  -6   4   62.09    2.60
   3  -6   4   64.89    4.50
   3  -6   4   62.49    2.10
   3  -6   4   62.49    5.90
  -4   6  -4  234.18   13.30
  -4   6  -4  230.98    9.80
  -4   6  -4  226.28    9.60
   4  -6   4  232.58    9.90
   4  -6   4  210.88   11.50
   4  -6   4  233.18    7.10
   8   5  -4    3.10    0.70
   8   5  -4   -3.10    3.90
  -8  -5   4    4.20    1.20
  -8  -5   4    4.50    0.80
  -8  -5   4    1.80    1.70
  -8  -5   4    2.70    2.30
  -8  -5   4    4.30    1.20
   7   5  -4    0.60    0.60
   7   5  -4    0.10    0.40
   7   5  -4   -1.10    1.40
   7   5  -4   -3.10    3.20
  -7  -5   4   -1.60    1.90
  -7  -5   4    0.20    0.40
  -7  -5   4    0.70    1.50
  -7  -5   4   -1.60    1.20
  -7  -5   4    0.70    0.60
  -7  -5   4    0.70    1.10
  -7  -5   4    0.10    0.50
  -7  -5   4    1.10    0.90
   6   5  -4   31.10    3.20
   6   5  -4   30.90    1.60
   6   5  -4   26.10    1.70
   6   5  -4   38.40    6.10
  -6  -5   4   30.20    3.50
  -6  -5   4   36.30    2.10
  -6  -5   4   27.60    1.90
  -6  -5   4   27.90    3.30
  -6  -5   4   29.90    1.50
  -6  -5   4   27.20    1.70
  -6  -5   4   28.00    1.90
   5   5  -4   81.49    6.50
   5   5  -4   73.19    4.20
   5   5  -4   72.69    3.30
  -5  -5   4   77.19    2.70
  -5  -5   4   73.69    2.70
  -5  -5   4   69.89    4.70
  -5  -5   4   68.29    2.70
  -5  -5   4   70.29    4.40
  -5  -5   4   71.79    3.20
  -5  -5   4   74.59    3.50
   4   5  -4   19.80    1.50
   4   5  -4   24.80    3.90
   4   5  -4   19.50    1.10
   4   5  -4   20.70    1.90
   4   5  -4   18.50    1.50
   4   5  -4   19.30    1.90
   4   5  -4   25.10    3.50
  -4  -5   4   21.20    1.20
  -4  -5   4   21.80    3.00
  -4  -5   4   20.80    1.70
  -4  -5   4   21.50    1.40
  -4  -5   4   17.70    1.80
  -4  -5   4   18.80    1.70
  -4  -5   4   16.40    2.50
   3   5  -4    5.10    2.10
   3   5  -4    9.20    0.70
   3   5  -4   10.30    1.30
   3   5  -4    7.90    1.50
   3   5  -4    8.30    1.50
   3   5  -4    9.60    2.40
   3   5  -4   11.40    1.40
   3   5  -4    8.60    0.80
  -3  -5   4   10.50    1.90
  -3  -5   4    8.80    2.30
  -3  -5   4    8.00    0.80
  -3  -5   4    8.30    0.80
  -3  -5   4    9.40    0.70
  -3  -5   4    7.50    1.30
  -3  -5   4   11.20    1.50
  -3  -5   4    8.30    2.00
   2   5  -4  200.08    6.70
   2   5  -4  210.78    6.20
   2   5  -4  206.78    6.10
   2   5  -4  196.88    8.10
   2   5  -4  203.18    7.20
   2   5  -4  202.18    9.50
   2   5  -4  190.18    8.70
   2   5  -4  203.98    6.90
   2   5  -4  246.78   12.10
  -2  -5   4  196.48    6.10
  -2  -5   4  213.38    6.40
  -2  -5   4  205.38    8.20
  -2  -5   4  189.98    6.20
  -2  -5   4  216.78    8.40
  -2  -5   4  205.18    7.70
  -2  -5   4  203.98    7.00
  -2  -5   4  205.48    8.60
  -2  -5   4  185.08    8.40
  -2  -5   4  208.28    8.20
  -2  -5   4  207.48    6.90
   1   5  -4   29.20    3.90
   1   5  -4   34.80    1.50
   1   5  -4   36.10    4.70
   1   5  -4   33.60    2.40
   1   5  -4   31.40    3.90
   1   5  -4   29.80    2.00
   1   5  -4   32.30    2.60
   1   5  -4   31.80    1.60
   1   5  -4   31.80    3.30
  -1  -5   4   43.90    4.90
  -1  -5   4   30.60    2.30
  -1  -5   4   30.10    3.40
  -1  -5   4   32.00    3.10
  -1  -5   4   36.50    4.00
  -1  -5   4   33.30    3.60
  -1  -5   4   28.60    1.80
  -1  -5   4   31.90    3.20
  -1  -5   4   31.80    2.80
  -1  -5   4   30.40    2.20
  -1  -5   4   30.60    1.80
   0   5  -4  274.17    8.90
   0   5  -4  245.58   11.90
   0   5  -4  260.27   10.40
   0   5  -4  266.57    7.90
   0   5  -4  267.67    7.70
   0   5  -4  262.07   12.20
   0  -5   4  257.27    9.40
   0  -5   4  279.77    9.60
   0  -5   4  276.27    8.80
   0  -5   4  254.47   11.30
   0  -5   4  254.97   10.20
   0  -5   4  267.57    9.30
   0  -5   4  278.37    9.90
   0  -5   4  263.17    9.70
   0  -5   4  278.87    9.80
  -1   5  -4   -0.40    3.10
  -1   5  -4    1.50    0.60
  -1   5  -4    3.20    1.60
  -1   5  -4    0.70    0.60
  -1   5  -4    1.30    1.70
  -1   5  -4    0.10    3.30
  -1   5  -4    1.90    1.00
   1  -5   4    0.80    1.20
   1  -5   4    1.30    1.50
   1  -5   4    1.00    1.50
   1  -5   4    2.00    2.00
   1  -5   4    0.40    1.40
   1  -5   4    1.20    1.30
   1  -5   4    2.30    2.70
  -2   5  -4    5.80    2.40
  -2   5  -4    6.10    3.80
  -2   5  -4    4.90    1.40
  -2   5  -4    7.10    2.60
  -2   5  -4    6.20    1.30
  -2   5  -4    4.40    1.20
   2  -5   4    9.90    3.90
   2  -5   4    6.90    1.40
   2  -5   4    5.30    1.10
   2  -5   4    4.80    2.90
   2  -5   4    6.20    2.30
   2  -5   4    5.50    1.30
   2  -5   4    8.30    3.60
   2  -5   4    5.90    1.80
  -3   5  -4   28.10    4.50
  -3   5  -4   29.40    2.80
  -3   5  -4   28.00    2.50
  -3   5  -4   27.40    5.40
  -3   5  -4   30.00    4.90
  -3   5  -4   28.20    2.90
   3  -5   4   21.90    3.70
   3  -5   4   26.30    4.10
   3  -5   4   32.00    3.10
   3  -5   4   30.20    5.30
   3  -5   4   31.20    1.80
  -4   5  -4   -1.60    1.60
  -4   5  -4   -1.10    0.80
  -4   5  -4    0.50    1.20
  -4   5  -4    1.30    1.10
  -4   5  -4   -4.40    2.70
  -4   5  -4   -1.30    3.30
   4  -5   4   -1.70    1.90
   4  -5   4    2.00    1.40
   4  -5   4   -0.50    5.10
   4  -5   4    2.10    3.60
   4  -5   4    0.10    0.40
  -5   5  -4   57.09    4.90
  -5   5  -4   58.69    4.30
  -5   5  -4   43.40    6.30
   5  -5   4   36.30    5.60
   5  -5   4   49.70    2.40
   8   4  -4   31.90    4.30
   8   4  -4   28.80    1.50
   8   4  -4   23.60    6.80
  -8  -4   4   23.20    4.10
  -8  -4   4   28.30    2.30
  -8  -4   4   28.10    1.80
  -8  -4   4   27.60    1.70
  -8  -4   4   24.60    2.40
  -8  -4   4   23.30    3.50
  -8  -4   4   31.50    2.20
   7   4  -4   25.20    2.60
   7   4  -4   20.90    1.20
   7   4  -4   21.80    5.60
  -7  -4   4   21.40    2.90
  -7  -4   4   27.60    2.90
  -7  -4   4   26.20    4.00
  -7  -4   4   23.60    1.90
  -7  -4   4   22.30    1.40
  -7  -4   4   19.30    2.30
  -7  -4   4   21.70    1.40
  -7  -4   4   20.20    2.80
   6   4  -4    0.30    0.70
   6   4  -4    0.00    0.30
   6   4  -4   -2.30    2.60
   6   4  -4    0.10    1.30
  -6  -4   4    0.60    0.40
  -6  -4   4   -0.10    1.00
  -6  -4   4    1.00    0.70
  -6  -4   4    0.10    0.90
  -6  -4   4    0.50    0.40
  -6  -4   4   -0.10    0.80
  -6  -4   4    1.00    1.40
   5   4  -4  156.48    4.80
   5   4  -4  150.68    9.00
   5   4  -4  151.78    6.70
   5   4  -4  160.38    4.80
  -5  -4   4  158.68    6.40
  -5  -4   4  151.48    4.90
  -5  -4   4  134.39    6.30
  -5  -4   4  152.98    6.60
  -5  -4   4  161.88    4.60
  -5  -4   4  160.88    5.30
  -5  -4   4  158.58    5.20
  -5  -4   4  151.28    5.20
   4   4  -4   26.90    2.70
   4   4  -4   26.60    2.20
   4   4  -4   26.60    1.60
   4   4  -4   26.90    1.50
   4   4  -4   30.50    4.30
   4   4  -4   24.20    1.50
   4   4  -4   27.20    1.40
   4   4  -4   32.20    3.50
  -4  -4   4   28.20    1.40
  -4  -4   4   25.10    1.70
  -4  -4   4   28.50    2.60
  -4  -4   4   26.60    1.30
  -4  -4   4   27.50    1.30
  -4  -4   4   26.60    1.60
  -4  -4   4   27.70    3.10
  -4  -4   4   24.50    2.30
   3   4  -4    1.30    1.70
   3   4  -4    2.90    0.80
   3   4  -4    3.70    0.80
   3   4  -4    3.00    1.80
   3   4  -4    3.90    0.70
   3   4  -4    4.30    0.90
   3   4  -4    2.90    0.50
   3   4  -4    2.10    1.60
  -3  -4   4    5.00    0.90
  -3  -4   4    2.50    0.50
  -3  -4   4    3.40    0.50
  -3  -4   4    2.90    0.70
  -3  -4   4    2.90    0.70
  -3  -4   4    2.70    1.40
  -3  -4   4    2.90    0.40
  -3  -4   4    3.50    0.90
  -3  -4   4    2.30    0.70
  -3  -4   4    2.00    1.40
  -3  -4   4    1.70    1.10
   2   4  -4  219.18    6.90
   2   4  -4  220.98    7.70
   2   4  -4  220.78    6.90
   2   4  -4  223.28    7.00
   2   4  -4  216.68    8.90
   2   4  -4  214.88    8.70
   2   4  -4  227.08    6.30
   2   4  -4  226.08    8.00
  -2  -4   4  215.18    8.30
  -2  -4   4  224.98    8.20
  -2  -4   4  237.68    6.90
  -2  -4   4  225.98    8.00
  -2  -4   4  230.68    6.50
  -2  -4   4  230.28    6.50
  -2  -4   4  229.28    6.50
  -2  -4   4  222.38    7.90
  -2  -4   4  237.48    8.70
  -2  -4   4  225.98    7.20
   1   4  -4   97.39    3.70
   1   4  -4   98.59    3.80
   1   4  -4  103.59    3.40
   1   4  -4   95.69    4.20
   1   4  -4   95.19    6.00
   1   4  -4  102.69    3.30
   1   4  -4   95.79    5.00
   1   4  -4   88.09    4.80
   1   4  -4  102.39    5.20
  -1  -4   4   99.69    4.90
  -1  -4   4   93.59    5.30
  -1  -4   4   95.29    4.60
  -1  -4   4   96.39    3.90
  -1  -4   4   98.79    4.10
  -1  -4   4   90.69    3.40
  -1  -4   4   92.49    4.50
  -1  -4   4   95.59    4.80
  -1  -4   4   94.49    4.80
  -1  -4   4   93.79    3.80
  -1  -4   4   94.79    3.40
   0   4  -4  145.49    6.90
   0   4  -4  140.89    5.70
   0   4  -4  147.59    5.30
   0   4  -4  146.49    6.40
   0   4  -4  151.18    4.80
   0   4  -4  143.99    8.20
   0   4  -4  166.98    7.50
   0   4  -4  152.88    4.70
   0  -4   4  150.58    5.90
   0  -4   4  157.48    6.20
   0  -4   4  159.88    7.50
   0  -4   4  163.48    5.40
   0  -4   4  145.29    5.90
   0  -4   4  146.89    5.30
   0  -4   4  148.79    5.60
   0  -4   4  156.28    7.20
   0  -4   4  146.69    5.90
   0  -4   4  151.88    6.20
  -1   4  -4  306.27    9.40
  -1   4  -4  299.47   11.70
  -1   4  -4  306.17   11.00
  -1   4  -4  320.97    9.60
  -1   4  -4  310.07    9.90
  -1   4  -4  305.67   13.60
  -1   4  -4  291.57   13.00
  -1   4  -4  304.57   11.90
   1  -4   4  325.17    9.90
   1  -4   4  323.27   11.30
   1  -4   4  300.67    9.80
   1  -4   4  311.77    9.50
   1  -4   4  323.87   10.10
   1  -4   4  321.57   12.50
   1  -4   4  309.97   10.10
   1  -4   4  317.37   10.40
   1  -4   4  325.77   11.10
   1  -4   4  318.27   12.50
  -2   4  -4  279.07   13.70
  -2   4  -4  309.17   12.30
  -2   4  -4  302.47   14.30
  -2   4  -4  301.67   10.00
  -2   4  -4  316.97   10.70
  -2   4  -4  307.97   10.20
  -2   4  -4  304.57   11.20
   2  -4   4  298.87   13.00
   2  -4   4  335.17   12.50
   2  -4   4  304.97   13.10
   2  -4   4  306.77   10.60
   2  -4   4  321.97    9.30
   2  -4   4  314.57   12.20
   2  -4   4  319.07    9.50
   2  -4   4  308.67    9.30
   2  -4   4  322.47   13.60
  -3   4  -4  141.59   10.20
  -3   4  -4  149.29    8.70
  -3   4  -4  160.28    6.50
  -3   4  -4  149.88    6.30
  -3   4  -4  158.98    8.20
  -3   4  -4  149.99    7.30
   3  -4   4  145.79    9.10
   3  -4   4  154.78    8.30
   3  -4   4  156.08    5.00
   3  -4   4  158.08    8.20
   3  -4   4  157.88    6.70
  -4   4  -4   20.10    4.60
  -4   4  -4   15.60    3.60
  -4   4  -4   16.00    4.60
  -4   4  -4   18.00    2.50
  -4   4  -4   15.70    2.90
  -4   4  -4   20.40    2.70
   4  -4   4   14.90    4.10
   4  -4   4   20.70    1.30
   4  -4   4   19.70    3.90
   4  -4   4   21.00    3.70
   4  -4   4   19.60    2.60
  -5   4  -4   37.40    4.20
  -5   4  -4   31.60    5.20
  -5   4  -4   30.20    4.10
  -5   4  -4   23.70    3.20
  -5   4  -4   37.10    3.20
   5  -4   4   31.50    1.80
   5  -4   4   33.70    9.50
   5  -4   4   27.10    4.60
   5  -4   4   23.70    3.10
  -6   4  -4    4.00    3.00
  -6   4  -4    7.40    1.90
  -6   4  -4   12.50    2.80
  -6   4  -4    7.70    2.10
   6  -4   4    7.10    3.60
   6  -4   4    7.80    1.30
   6  -4   4    9.20    1.90
   8   3  -4   87.59    3.50
   8   3  -4   95.49    7.30
   8   3  -4  105.19   11.40
   8   3  -4   96.99    3.70
  -8  -3   4   87.59    6.90
  -8  -3   4   87.89    4.20
  -8  -3   4   90.79    3.70
  -8  -3   4   64.49    9.40
  -8  -3   4   77.69    6.10
  -8  -3   4   93.99    3.60
   7   3  -4   25.10    3.50
   7   3  -4   23.20    1.50
   7   3  -4   14.10    5.20
   7   3  -4   24.90    1.60
  -7  -3   4   20.30    3.60
  -7  -3   4   23.10    1.90
  -7  -3   4   24.70    1.50
  -7  -3   4   19.90    3.30
  -7  -3   4   24.70    1.80
   6   3  -4   75.29    7.80
   6   3  -4   58.29    2.50
   6   3  -4   64.59    2.60
   6   3  -4   62.59    3.60
  -6  -3   4   57.69    3.70
  -6  -3   4   59.79    3.30
  -6  -3   4   64.39    2.90
  -6  -3   4   58.79    4.50
  -6  -3   4   64.09    2.50
  -6  -3   4   60.69    3.10
  -6  -3   4   61.49    2.70
  -6  -3   4   63.69    4.00
   5   3  -4   43.40    2.20
   5   3  -4   45.90    1.70
   5   3  -4   46.10    3.60
   5   3  -4   51.79    5.70
   5   3  -4   44.50    1.80
  -5  -3   4   41.10    2.70
  -5  -3   4   48.10    3.10
  -5  -3   4   48.10    2.80
  -5  -3   4   49.70    2.00
  -5  -3   4   45.10    2.70
  -5  -3   4   47.50    2.30
  -5  -3   4   43.70    2.50
   4   3  -4  109.99    4.90
   4   3  -4  103.49    3.30
   4   3  -4  118.59    7.00
   4   3  -4  106.49    4.00
   4   3  -4  110.79    4.20
   4   3  -4  113.89    3.50
  -4  -3   4  103.19    3.60
  -4  -3   4  110.99    5.60
  -4  -3   4  115.39    4.90
  -4  -3   4  107.49    3.80
  -4  -3   4  100.29    4.50
  -4  -3   4  114.79    5.50
  -4  -3   4   98.29    4.70
  -4  -3   4  105.49    3.90
  -4  -3   4  112.29    3.70
  -4  -3   4  106.99    4.00
  -4  -3   4  111.29    3.30
  -4  -3   4  109.39    3.80
   3   3  -4    6.50    0.70
   3   3  -4    7.70    0.70
   3   3  -4   10.40    2.00
   3   3  -4    7.60    1.30
   3   3  -4    6.50    0.70
   3   3  -4    7.00    0.60
   3   3  -4    7.00    1.20
   3   3  -4    7.70    1.90
   3   3  -4   10.10    2.30
  -3  -3   4    5.90    1.50
  -3  -3   4   11.70    2.00
  -3  -3   4    8.70    1.30
  -3  -3   4    8.10    1.40
  -3  -3   4    8.90    1.30
  -3  -3   4    6.60    0.50
  -3  -3   4    7.10    1.50
  -3  -3   4    7.00    0.90
  -3  -3   4    6.50    0.70
  -3  -3   4    7.60    0.70
  -3  -3   4    5.50    0.50
   2   3  -4   81.59    2.30
   2   3  -4   79.49    3.90
   2   3  -4   79.29    4.10
   2   3  -4   80.09    2.90
   2   3  -4   81.39    3.30
   2   3  -4   83.89    2.80
   2   3  -4   87.49    4.00
   2   3  -4   76.49    3.10
   2   3  -4   77.89    2.90
  -2  -3   4   77.09    3.70
  -2  -3   4   80.29    2.60
  -2  -3   4   82.49    4.10
  -2  -3   4   78.79    3.80
  -2  -3   4   81.29    2.60
  -2  -3   4   76.69    3.00
  -2  -3   4   87.19    2.90
  -2  -3   4   78.89    2.50
  -2  -3   4   83.79    3.30
  -2  -3   4   79.09    3.10
  -2  -3   4   77.19    3.70
   1   3  -4  280.77    9.10
   1   3  -4  281.57    9.90
   1   3  -4  281.17    9.50
   1   3  -4  279.67    9.10
   1   3  -4  280.47    8.20
   1   3  -4  284.07    8.10
   1   3  -4  271.27    8.50
  -1  -3   4  290.17    8.30
  -1  -3   4  296.47    9.60
  -1  -3   4  272.07    8.90
  -1  -3   4  283.87    8.30
  -1  -3   4  262.37    8.80
  -1  -3   4  289.87    9.20
  -1  -3   4  284.67    9.10
  -1  -3   4  284.37    8.20
  -1  -3   4  291.87    9.30
   0   3  -4  891.51   25.80
   0   3  -4  914.61   25.20
   0   3  -4  885.51   26.40
   0   3  -4  869.71   25.50
   0  -3   4  897.61   25.80
  -1   3  -4  138.89    6.30
  -1   3  -4  134.59    4.80
  -1   3  -4  145.29    7.70
  -1   3  -4  143.49    5.10
  -1   3  -4  144.89    5.90
  -1   3  -4  140.69    6.40
  -1   3  -4  143.19    5.70
  -1   3  -4  141.19    5.00
  -1   3  -4  144.39    7.30
   1  -3   4  141.99    4.90
   1  -3   4  145.89    6.40
   1  -3   4  143.19    6.90
   1  -3   4  138.09    4.90
   1  -3   4  147.09    5.30
   1  -3   4  140.19    5.40
   1  -3   4  155.38    6.90
   1  -3   4  146.29    5.30
   1  -3   4  146.49    4.80
   1  -3   4  140.99    5.90
   1  -3   4  140.69    6.00
  -2   3  -4   58.19    3.00
  -2   3  -4   60.19    3.70
  -2   3  -4   55.79    5.80
  -2   3  -4   56.09    3.70
  -2   3  -4   77.89    5.60
  -2   3  -4   59.09    4.20
  -2   3  -4   51.89    5.90
  -2   3  -4   59.79    3.10
  -2   3  -4   58.19    3.90
   2  -3   4   62.29    5.20
   2  -3   4   60.49    2.60
   2  -3   4   64.19    6.30
   2  -3   4   55.99    3.30
   2  -3   4   64.99    4.80
   2  -3   4   60.59    3.60
   2  -3   4   55.69    4.20
   2  -3   4   59.39    4.20
   2  -3   4   60.79    2.30
   2  -3   4   65.09    2.50
  -3   3  -4    0.80    1.30
  -3   3  -4    0.80    1.50
  -3   3  -4   -0.80    2.80
  -3   3  -4    0.20    1.00
  -3   3  -4    0.70    1.00
  -3   3  -4    0.50    1.50
  -3   3  -4   -0.70    1.30
   3  -3   4    1.70    0.50
   3  -3   4    0.80    1.00
   3  -3   4    1.50    0.60
   3  -3   4    3.00    2.00
   3  -3   4    3.10    1.80
   3  -3   4    2.20    2.40
  -4   3  -4  296.87   10.70
  -4   3  -4  308.87   10.30
  -4   3  -4  299.77   11.70
  -4   3  -4  295.57   13.10
  -4   3  -4  301.17   11.10
  -4   3  -4  294.87   12.70
  -4   3  -4  294.37   14.50
   4  -3   4  328.57   13.00
   4  -3   4  308.87    8.70
   4  -3   4  312.97   11.90
   4  -3   4  288.27   13.40
   4  -3   4  311.47   10.70
  -5   3  -4  135.49    7.00
  -5   3  -4  137.09   10.10
  -5   3  -4  146.29    9.00
  -5   3  -4  144.29    7.20
  -5   3  -4  146.49    8.90
  -5   3  -4  149.29    6.30
   5  -3   4  145.39    6.60
   5  -3   4  159.08    9.90
   5  -3   4  142.19    7.40
   5  -3   4  149.19    8.70
   5  -3   4  147.79    4.90
  -6   3  -4   32.20    3.10
  -6   3  -4   26.30    4.70
  -6   3  -4   29.80    3.80
  -6   3  -4   30.00    5.10
   6  -3   4   27.20    4.80
   6  -3   4   32.80    3.00
   6  -3   4   35.10    2.20
   8   2  -4   33.20   12.70
   8   2  -4   19.90    8.50
   8   2  -4   25.30    1.90
  -8  -2   4   25.80    7.00
  -8  -2   4   23.20    2.60
  -8  -2   4   30.30    1.90
  -8  -2   4   23.10   10.30
  -8  -2   4   24.40    1.70
   7   2  -4    2.30    0.70
   7   2  -4    5.20    2.80
   7   2  -4    4.40    1.10
   7   2  -4    4.20    4.40
  -7  -2   4    0.70    2.00
  -7  -2   4    4.00    1.20
  -7  -2   4    2.20    2.60
  -7  -2   4    2.70    0.70
  -7  -2   4    0.70    0.80
   6   2  -4  160.08    6.00
   6   2  -4  152.08    8.00
   6   2  -4  160.18    5.30
   6   2  -4  160.28   11.20
  -6  -2   4  164.48    5.60
  -6  -2   4  162.08    5.50
  -6  -2   4  151.48    7.80
  -6  -2   4  160.38    5.30
  -6  -2   4  150.08    6.70
  -6  -2   4  142.89    7.60
   5   2  -4   35.60    3.20
   5   2  -4   37.00    2.30
   5   2  -4   39.70    3.50
   5   2  -4   38.70    2.80
   5   2  -4   42.30    3.70
   5   2  -4   45.90    6.20
   5   2  -4   37.30    1.80
  -5  -2   4   34.70    3.10
  -5  -2   4   39.20    2.30
  -5  -2   4   41.20    2.00
  -5  -2   4   40.70    2.20
  -5  -2   4   38.50    2.10
  -5  -2   4   39.00    2.00
  -5  -2   4   35.40    3.40
  -5  -2   4   37.90    3.00
   4   2  -4   92.79    4.50
   4   2  -4   91.99    3.00
   4   2  -4   91.79    3.10
   4   2  -4   89.99    6.30
   4   2  -4   86.59    3.30
   4   2  -4   94.69    3.50
   4   2  -4   88.49    4.30
   4   2  -4   92.19    4.90
  -4  -2   4   97.69    3.20
  -4  -2   4  105.09    5.20
  -4  -2   4   95.39    3.30
  -4  -2   4   93.09    3.70
  -4  -2   4   93.59    3.90
  -4  -2   4   87.39    3.60
  -4  -2   4   89.09    5.30
  -4  -2   4   94.79    3.80
  -4  -2   4   90.19    3.40
  -4  -2   4   94.29    3.80
   3   2  -4   40.40    2.60
   3   2  -4   35.20    3.50
   3   2  -4   38.80    1.30
   3   2  -4   40.60    2.30
   3   2  -4   40.40    1.80
   3   2  -4   37.00    2.80
   3   2  -4   36.40    2.10
   3   2  -4   38.00    1.50
  -3  -2   4   35.70    2.20
  -3  -2   4   35.80    1.70
  -3  -2   4   37.70    2.80
  -3  -2   4   35.50    1.60
  -3  -2   4   37.70    2.10
  -3  -2   4   38.80    1.90
  -3  -2   4   32.30    2.20
  -3  -2   4   39.30    1.80
  -3  -2   4   38.50    1.70
  -3  -2   4   39.70    1.80
  -3  -2   4   40.30    1.60
   2   2  -4   75.59    3.70
   2   2  -4   79.29    3.90
   2   2  -4   75.69    2.60
   2   2  -4   78.19    3.60
   2   2  -4   78.49    3.00
   2   2  -4   76.19    2.50
   2   2  -4   77.99    2.60
   2   2  -4   80.69    2.90
   2   2  -4   78.09    2.70
  -2  -2   4   77.59    2.70
  -2  -2   4   76.79    3.30
  -2  -2   4   77.19    2.60
  -2  -2   4   79.99    2.60
  -2  -2   4   79.59    3.10
  -2  -2   4   81.89    2.80
  -2  -2   4   74.09    3.20
  -2  -2   4   82.09    3.20
   1   2  -4   29.30    1.90
   1   2  -4   30.00    1.60
   1   2  -4   29.40    2.10
   1   2  -4   29.60    1.20
   1   2  -4   29.00    2.10
   1   2  -4   31.30    1.50
   1   2  -4   33.90    1.20
   1   2  -4   28.70    1.60
   1   2  -4   29.60    1.30
  -1  -2   4   31.40    2.00
  -1  -2   4   26.40    1.30
  -1  -2   4   29.00    1.60
  -1  -2   4   29.80    1.20
  -1  -2   4   31.00    1.20
  -1  -2   4   30.10    1.30
  -1  -2   4   32.50    1.30
  -1  -2   4   27.80    1.70
  -1  -2   4   34.20    2.00
   0   2  -4 1605.64  163.28
   0   2  -4 1882.71  219.78
   0  -2   4 2361.56  202.58
   0  -2   4 1911.31   84.59
   0  -2   4 2347.57  186.38
  -1   2  -4 1344.67   37.60
  -2   2  -4    1.90    1.00
  -2   2  -4    0.70    0.90
  -2   2  -4    1.60    0.70
  -2   2  -4    1.90    1.20
  -2   2  -4    1.40    1.90
  -2   2  -4    1.10    1.00
  -2   2  -4    1.80    0.80
  -2   2  -4    2.20    2.00
   2  -2   4    1.30    1.00
   2  -2   4    1.20    0.40
   2  -2   4    0.70    1.40
   2  -2   4    2.10    0.50
   2  -2   4    1.00    0.90
   2  -2   4    0.20    0.90
   2  -2   4    1.60    0.80
   2  -2   4    2.20    1.60
   2  -2   4   -0.40    1.30
  -3   2  -4   85.69    5.00
  -3   2  -4   92.59    5.60
  -3   2  -4   88.89    7.00
  -3   2  -4   93.89    7.00
  -3   2  -4   92.79    4.20
  -3   2  -4   87.69    5.50
  -3   2  -4   90.39    3.80
  -3   2  -4   88.79    6.50
  -3   2  -4   91.09    4.70
  -3   2  -4   82.49    4.40
   3  -2   4   94.89    4.20
   3  -2   4   91.49    3.20
   3  -2   4   98.79    5.00
   3  -2   4   95.89    6.00
   3  -2   4   92.19    6.40
   3  -2   4   93.39    4.90
   3  -2   4   93.89    3.00
   3  -2   4   88.59    6.00
   3  -2   4   95.09    5.50
  -4   2  -4    0.10    1.50
  -4   2  -4   -1.40    1.10
  -4   2  -4   -0.80    1.60
  -4   2  -4   -1.20    2.90
  -4   2  -4   -0.70    0.80
  -4   2  -4   -0.20    0.80
  -4   2  -4   -0.60    1.10
   4  -2   4   -0.40    2.20
   4  -2   4    0.40    0.40
   4  -2   4    0.30    0.40
   4  -2   4   -0.40    0.60
   4  -2   4    0.40    1.70
   4  -2   4    1.00    1.20
  -5   2  -4   37.70    5.20
  -5   2  -4   34.10    2.90
  -5   2  -4   32.70    4.50
  -5   2  -4   34.00    3.10
  -5   2  -4   37.90    5.80
  -5   2  -4   35.40    2.70
   5  -2   4   36.30    1.90
   5  -2   4   39.20    5.20
   5  -2   4   28.90    3.10
   5  -2   4   33.30    4.40
  -6   2  -4    5.60    2.60
  -6   2  -4    8.70    1.70
  -6   2  -4    9.70    2.30
  -6   2  -4   11.20    4.00
  -6   2  -4    9.50    3.10
  -6   2  -4    7.40    1.70
   6  -2   4    6.30    1.30
   6  -2   4    5.00    1.60
   6  -2   4    8.50    1.80
   6  -2   4    8.20    2.90
  -7   2  -4    0.00    1.40
  -7   2  -4   -2.60    2.00
  -7   2  -4    1.40    2.40
  -7   2  -4    3.80    1.70
   7  -2   4    0.50    1.10
   7  -2   4   -2.60    1.20
   8   1  -4   34.10    6.20
   8   1  -4   40.00    2.60
  -8  -1   4   39.40    3.40
  -8  -1   4   25.10    6.40
  -8  -1   4   31.20    5.40
  -8  -1   4   35.10    2.10
  -8  -1   4   27.00    3.60
  -8  -1   4   30.70    4.80
   7   1  -4   -1.20    3.60
   7   1  -4    1.60    1.10
   7   1  -4    0.80    0.60
   7   1  -4   -7.00    2.40
  -7  -1   4    1.20    0.80
  -7  -1   4    0.10    3.30
  -7  -1   4   -0.80    0.80
  -7  -1   4   -1.30    2.30
  -7  -1   4    1.70    2.00
  -7  -1   4    0.00    0.50
   6   1  -4   40.50    7.10
   6   1  -4   27.40    3.00
   6   1  -4   31.60    4.60
   6   1  -4   28.40    1.90
   6   1  -4   31.20    3.60
  -6  -1   4   29.80    2.10
  -6  -1   4   29.10    2.30
  -6  -1   4   25.80    3.80
  -6  -1   4   25.00    4.00
  -6  -1   4   28.30    1.50
   5   1  -4  412.76   13.50
   5   1  -4  427.06   14.30
   5   1  -4  422.66   12.20
   5   1  -4  416.76   14.30
   5   1  -4  423.86   17.70
   5   1  -4  406.46   13.70
  -5  -1   4  428.26   12.10
  -5  -1   4  439.26   11.70
  -5  -1   4  428.46   14.30
  -5  -1   4  426.26   12.80
  -5  -1   4  405.56   13.30
  -5  -1   4  406.56   12.80
  -5  -1   4  394.96   14.20
   4   1  -4  205.38    9.90
   4   1  -4  193.28    7.20
   4   1  -4  184.28    6.00
   4   1  -4  195.48    6.00
   4   1  -4  200.78    7.10
   4   1  -4  194.08    7.60
   4   1  -4  186.38    7.00
   4   1  -4  190.58    9.50
   4   1  -4  190.88    5.60
  -4  -1   4  188.58    8.60
  -4  -1   4  203.78    7.50
  -4  -1   4  200.58    5.90
  -4  -1   4  198.58    7.70
  -4  -1   4  190.38    7.30
  -4  -1   4  191.08    6.80
  -4  -1   4  190.68    6.80
  -4  -1   4  195.18    6.50
   3   1  -4  839.02   23.40
  -3  -1   4  839.32   24.30
  -3  -1   4  819.12   23.30
  -3  -1   4  834.72   22.10
   2   1  -4 1436.26  118.09
   2   1  -4 1484.55  111.59
  -2  -1   4 1843.52  108.59
  -2  -1   4 1792.92  101.09
   1   1  -4  158.58    4.90
   1   1  -4  172.38    5.30
   1   1  -4  169.68    5.40
  -1  -1   4  174.48    5.00
  -1  -1   4  164.68    4.70
  -1  -1   4  166.88    5.00
  -1  -1   4  165.88    4.90
   0   1  -4 5433.46  284.77
   0   1  -4 5766.92  306.27
   0  -1   4 7361.16  313.77
  -1   1  -4   87.69    3.30
  -1   1  -4   84.89    3.70
  -1   1  -4   81.79    2.70
  -1   1  -4   80.89    3.10
  -1   1  -4   80.29    2.60
  -1   1  -4   88.29    3.40
  -1   1  -4   83.59    2.90
  -1   1  -4   82.59    2.80
  -1   1  -4   81.79    3.70
  -1   1  -4   81.59    3.40
   1  -1   4   79.09    3.20
   1  -1   4   80.09    3.30
   1  -1   4   83.99    3.50
   1  -1   4   83.29    2.60
   1  -1   4   78.29    3.50
   1  -1   4   78.69    2.90
   1  -1   4   83.59    3.50
   1  -1   4   83.29    2.30
   1  -1   4   76.49    3.00
   1  -1   4   86.79    2.60
  -2   1  -4  210.58    7.10
  -2   1  -4  224.58    7.10
  -2   1  -4  216.98    8.30
  -2   1  -4  219.58    8.20
  -2   1  -4  218.88    7.70
  -2   1  -4  208.98    7.90
  -2   1  -4  209.08    7.10
  -2   1  -4  215.38    6.40
  -2   1  -4  210.88    6.30
   2  -1   4  213.18    7.50
   2  -1   4  219.28    6.00
   2  -1   4  214.88    6.80
   2  -1   4  218.58    7.70
   2  -1   4  227.18    8.40
   2  -1   4  206.68    7.20
   2  -1   4  224.68    8.00
  -3   1  -4   20.50    1.40
  -3   1  -4   18.20    2.20
  -3   1  -4   15.80    2.70
  -3   1  -4   18.70    3.40
  -3   1  -4   27.20    3.70
  -3   1  -4   18.80    3.30
  -3   1  -4   22.40    2.30
  -3   1  -4   17.50    1.20
  -3   1  -4   20.20    1.70
   3  -1   4   23.20    3.20
   3  -1   4   22.50    1.70
   3  -1   4   24.20    3.60
   3  -1   4   21.40    2.40
   3  -1   4   21.50    3.10
   3  -1   4   21.80    2.00
   3  -1   4   21.40    1.10
   3  -1   4   21.70    1.00
  -4   1  -4  259.77    8.00
  -4   1  -4  253.17    9.60
  -4   1  -4  250.17    7.80
  -4   1  -4  264.37    8.50
  -4   1  -4  236.28   11.20
  -4   1  -4  256.57   10.30
  -4   1  -4  257.57   11.40
   4  -1   4  257.67    8.50
   4  -1   4  254.07    7.30
   4  -1   4  268.27   10.20
   4  -1   4  245.58   10.30
   4  -1   4  258.67    8.80
   4  -1   4  255.67    7.50
  -5   1  -4   26.30    3.70
  -5   1  -4   22.00    1.80
  -5   1  -4   18.00    2.80
  -5   1  -4   27.80    4.70
  -5   1  -4   19.50    4.00
  -5   1  -4   19.70    1.90
  -5   1  -4   20.80    2.10
   5  -1   4   19.70    3.70
   5  -1   4   20.40    1.60
   5  -1   4   21.20    3.40
   5  -1   4   23.80    2.20
   5  -1   4   21.50    1.30
   5  -1   4   21.10    2.00
  -6   1  -4   19.90    2.30
  -6   1  -4   16.50    3.20
  -6   1  -4   16.40    4.10
  -6   1  -4   19.90    4.30
  -6   1  -4   13.90    2.70
  -6   1  -4   17.90    2.30
   6  -1   4   19.20    3.60
   6  -1   4   18.50    3.90
   6  -1   4   19.60    2.00
   6  -1   4   20.40    2.20
   6  -1   4   17.50    2.10
  -7   1  -4   57.39    4.90
  -7   1  -4   61.29    5.60
  -7   1  -4   64.79    6.80
  -7   1  -4   60.89    3.80
  -7   1  -4   60.69    6.50
   7  -1   4   46.80    5.30
   7  -1   4   62.59    3.80
   7  -1   4   60.79    3.90
   7  -1   4   68.49    6.60
   7   0  -4   43.80    4.40
   7   0  -4   37.50    6.40
   7   0  -4   43.40    2.90
  -7   0   4   39.80    3.00
  -7   0   4   51.49    3.60
  -7   0   4   43.20    5.10
  -7   0   4   43.30    2.30
  -7   0   4   40.20    5.90
  -7   0   4   45.20    7.50
   6   0  -4   82.19    6.10
   6   0  -4   98.39    4.40
   6   0  -4  100.59    9.70
   6   0  -4  102.29    6.40
   6   0  -4   87.49    5.10
   6   0  -4   99.29    7.80
  -6   0   4   91.59    6.00
  -6   0   4  100.59    5.20
  -6   0   4   84.89    5.20
  -6   0   4   84.59    7.00
  -6   0   4   91.99    3.30
  -6   0   4   92.09    4.20
   5   0  -4  370.86   14.00
   5   0  -4  367.56   16.80
   5   0  -4  361.06   12.00
   5   0  -4  360.16   14.30
   5   0  -4  365.06   13.40
   5   0  -4  369.36   11.50
  -5   0   4  363.56   13.10
  -5   0   4  371.16   12.80
  -5   0   4  361.96   12.40
  -5   0   4  351.76   14.00
  -5   0   4  384.36   12.50
  -5   0   4  378.86   10.30
  -5   0   4  383.06   11.10
   4   0  -4    4.60    1.00
   4   0  -4    1.20    2.10
   4   0  -4    3.70    1.00
   4   0  -4    2.00    0.70
   4   0  -4    1.70    0.50
   4   0  -4    1.30    2.80
   4   0  -4   -0.70    1.70
   4   0  -4    1.40    1.60
  -4   0   4    6.50    1.90
  -4   0   4    2.20    1.40
  -4   0   4    3.00    1.30
  -4   0   4    2.80    0.50
  -4   0   4    4.00    2.30
  -4   0   4    1.60    1.80
  -4   0   4    2.10    0.50
  -4   0   4    3.00    1.10
  -4   0   4    4.80    0.90
  -4   0   4    2.70    2.10
   3   0  -4   42.30    2.10
   3   0  -4   35.30    2.90
   3   0  -4   39.70    1.70
   3   0  -4   40.80    2.20
   3   0  -4   39.90    1.90
   3   0  -4   45.90    4.10
   3   0  -4   35.30    3.50
   3   0  -4   37.90    2.90
  -3   0   4   42.10    1.90
  -3   0   4   38.80    2.50
  -3   0   4   43.40    2.90
  -3   0   4   42.70    2.40
  -3   0   4   38.80    3.00
  -3   0   4   39.00    1.70
  -3   0   4   42.60    3.60
  -3   0   4   38.90    3.50
  -3   0   4   43.60    1.60
  -3   0   4   39.80    2.50
   2   0  -4  293.47    8.70
   2   0  -4  296.37    9.00
   2   0  -4  289.27    8.40
   2   0  -4  295.77   10.30
   2   0  -4  287.27    8.80
  -2   0   4  300.47    9.70
  -2   0   4  287.97    9.50
  -2   0   4  297.57    8.80
  -2   0   4  295.77    8.60
  -2   0   4  297.87    9.00
  -2   0   4  299.87    8.70
   1   0  -4    4.50    0.50
   1   0  -4    6.00    0.70
   1   0  -4    4.30    0.40
   1   0  -4    5.20    0.50
   1   0  -4    5.00    0.60
   1   0  -4    6.60    0.80
   1   0  -4    5.30    1.10
   1   0  -4    5.00    0.40
   1   0  -4    4.70    0.70
   1   0  -4    4.30    0.70
  -1   0   4    6.10    0.60
  -1   0   4    4.20    0.60
  -1   0   4    4.30    0.70
  -1   0   4    4.40    0.40
  -1   0   4    4.10    0.80
  -1   0   4    5.60    0.60
  -1   0   4    5.70    0.30
  -1   0   4    5.70    0.80
  -1   0   4    5.50    0.50
  -1   0  -4  124.09    4.20
  -1   0  -4  128.59    4.00
  -1   0  -4  131.89    3.90
  -1   0  -4  128.89    3.90
  -1   0  -4  129.89    3.50
  -1   0  -4  127.29    4.00
  -1   0  -4  127.79    3.70
  -1   0  -4  133.19    4.20
   1   0   4  127.79    4.50
   1   0   4  137.59    4.20
   1   0   4  127.79    4.00
   1   0   4  127.69    3.70
   1   0   4  134.29    4.20
   1   0   4  129.39    3.80
   1   0   4  129.49    3.70
   1   0   4  131.79    4.00
  -2   0  -4 1302.87  138.09
  -2   0  -4 1531.35  140.19
   2   0   4 1640.34   69.79
   2   0   4 1992.30  149.79
  -3   0  -4   22.20    3.00
  -3   0  -4   28.70    2.20
  -3   0  -4   25.40    2.30
  -3   0  -4   22.30    1.70
  -3   0  -4   27.40    1.30
  -3   0  -4   27.00    1.30
  -3   0  -4   30.70    3.20
  -3   0  -4   34.30    4.60
  -3   0  -4   24.70    1.10
  -3   0  -4   30.00    3.10
   3   0   4   24.90    1.30
   3   0   4   27.20    2.30
   3   0   4   26.80    1.60
   3   0   4   25.00    1.10
   3   0   4   27.40    2.30
   3   0   4   25.50    1.50
   3   0   4   33.10    3.70
   3   0   4   25.10    2.70
  -4   0  -4    1.40    2.90
  -4   0  -4    0.50    1.40
  -4   0  -4    1.90    1.00
  -4   0  -4   -0.60    1.30
  -4   0  -4    2.40    0.50
  -4   0  -4    1.70    2.10
  -4   0  -4    2.80    1.20
  -4   0  -4    2.20    0.50
  -4   0  -4    0.00    2.00
  -4   0  -4    2.20    0.70
   4   0   4    1.50    1.60
   4   0   4    2.80    0.80
   4   0   4    3.10    0.70
   4   0   4    2.40    1.80
   4   0   4    1.80    0.40
   4   0   4    1.60    1.30
   4   0   4    3.00    0.70
   4   0   4    5.50    1.70
  -5   0  -4  190.18   10.40
  -5   0  -4  210.88    6.50
  -5   0  -4  195.18    8.50
  -5   0  -4  199.68    6.10
  -5   0  -4  200.48    6.00
  -5   0  -4  194.28    8.30
  -5   0  -4  209.58    9.80
   5   0   4  199.78    9.00
   5   0   4  198.88    8.50
   5   0   4  192.78    6.90
   5   0   4  203.98    6.10
   5   0   4  204.18    6.50
  -6   0  -4    3.00    2.60
  -6   0  -4    2.70    2.60
  -6   0  -4    1.50    1.30
  -6   0  -4    0.70    0.90
   6   0   4    0.60    1.80
   6   0   4    1.50    0.70
   6   0   4    2.00    2.40
   6   0   4    0.60    1.20
  -7   0  -4    8.50    3.30
  -7   0  -4    9.00    1.70
  -7   0  -4    8.40    2.80
  -7   0  -4    8.50    2.40
  -7   0  -4    9.80    2.60
  -7   0  -4    8.30    1.70
   7   0   4    8.50    3.20
   7   0   4    5.30    2.00
   7   0   4    8.40    1.60
   7   0   4    5.10    2.40
  -8   0  -4   70.79    7.30
  -8   0  -4   57.29    5.20
  -8   0  -4   61.49    4.00
  -8   0  -4   53.39    4.80
   8   0   4   64.19    5.60
   8   0   4   58.89    3.90
   8   0   4   51.49    4.90
   7  -1  -4    4.00    4.60
   7  -1  -4    3.30    1.20
  -7   1   4    3.70    1.50
  -7   1   4   -4.00    2.90
  -7   1   4    1.50    1.30
  -7   1   4    3.80    2.40
  -7   1   4    1.40    3.50
   6  -1  -4   20.80    2.60
   6  -1  -4   21.80    4.30
   6  -1  -4   31.40    4.80
   6  -1  -4   25.30    2.40
   6  -1  -4   20.80    5.10
  -6   1   4   20.90    2.40
  -6   1   4   21.20    3.50
  -6   1   4   25.80    4.90
  -6   1   4   26.70    2.00
  -6   1   4   25.60    5.20
  -6   1   4   17.10    5.00
  -6   1   4   22.30    3.60
   5  -1  -4   40.00    2.90
   5  -1  -4   42.00    5.80
   5  -1  -4   46.00    5.50
   5  -1  -4   44.10    6.70
   5  -1  -4   43.90    2.80
  -5   1   4   43.70    2.20
  -5   1   4   49.90    4.20
  -5   1   4   44.00    5.50
  -5   1   4   48.80    4.00
  -5   1   4   42.00    2.60
   4  -1  -4    5.70    1.10
   4  -1  -4    3.80    2.80
   4  -1  -4    5.20    2.50
   4  -1  -4    5.10    2.90
   4  -1  -4    7.20    1.60
   4  -1  -4    7.30    3.50
  -4   1   4    6.10    2.60
  -4   1   4    6.30    0.80
  -4   1   4    5.80    2.80
  -4   1   4    4.70    1.80
  -4   1   4    3.80    1.80
  -4   1   4    6.30    2.00
  -4   1   4    5.40    1.10
   3  -1  -4   16.10    3.60
   3  -1  -4   10.90    2.30
   3  -1  -4   12.30    1.00
   3  -1  -4   13.10    1.70
   3  -1  -4   15.30    2.00
  -3   1   4   13.30    0.90
  -3   1   4   14.10    1.90
  -3   1   4   14.70    2.00
  -3   1   4   14.00    2.10
  -3   1   4   13.30    1.40
  -3   1   4   12.70    2.70
  -3   1   4   12.80    2.20
  -3   1   4   14.00    2.60
  -3   1   4   14.50    1.20
   2  -1  -4  708.73   21.00
   2  -1  -4  718.73   20.50
   2  -1  -4  696.93   20.80
   2  -1  -4  679.83   20.40
   2  -1  -4  668.23   19.50
  -2   1   4  681.13   20.30
  -2   1   4  708.83   19.30
  -2   1   4  697.03   19.50
  -2   1   4  677.43   20.70
  -2   1   4  694.03   20.40
  -2   1   4  689.83   19.90
  -2   1   4  710.63   19.30
  -2   1   4  683.13   19.10
   1  -1  -4  264.27    8.50
   1  -1  -4  253.37    7.10
   1  -1  -4  258.67    6.90
   1  -1  -4  258.47    7.70
   1  -1  -4  248.88    8.30
   1  -1  -4  259.67    8.60
   1  -1  -4  262.37    8.20
   1  -1  -4  247.48    7.90
  -1   1   4  259.97    7.50
  -1   1   4  264.57    7.20
  -1   1   4  251.07    8.30
  -1   1   4  264.47    7.70
  -1   1   4  265.77    8.00
  -1   1   4  241.68    7.60
  -1   1   4  240.88    8.40
  -1   1   4  272.27    7.70
   0  -1  -4 1240.88  103.59
   0  -1  -4 1424.36  118.29
   0   1   4 1447.66  100.49
   0   1   4 1441.86  109.09
  -1  -1  -4    9.40    0.50
  -1  -1  -4    8.60    0.70
  -1  -1  -4    8.90    0.60
  -1  -1  -4    9.50    0.60
  -1  -1  -4   10.40    0.60
  -1  -1  -4    9.00    0.60
  -1  -1  -4   10.40    0.80
  -1  -1  -4    8.70    0.50
  -1  -1  -4    9.30    0.90
  -1  -1  -4    9.10    0.70
   1   1   4   11.00    1.10
   1   1   4    9.40    0.50
   1   1   4    8.70    0.50
   1   1   4   10.00    0.80
   1   1   4    8.80    0.60
   1   1   4    8.20    0.90
   1   1   4    8.90    0.70
   1   1   4    8.10    0.70
  -2  -1  -4 1541.45  119.99
  -2  -1  -4 1558.34  113.19
  -2  -1  -4 1330.77   78.99
  -2  -1  -4 1313.37   74.59
   2   1   4 1420.26   54.09
  -3  -1  -4   34.30    1.90
  -3  -1  -4   35.70    1.50
  -3  -1  -4   34.10    1.80
  -3  -1  -4   33.50    2.20
  -3  -1  -4   36.80    2.60
  -3  -1  -4   35.40    1.30
  -3  -1  -4   35.10    2.00
  -3  -1  -4   36.50    1.30
  -3  -1  -4   36.50    4.10
  -3  -1  -4   34.20    3.20
   3   1   4   35.50    1.90
   3   1   4   33.20    2.30
   3   1   4   34.80    1.20
   3   1   4   34.90    1.60
   3   1   4   35.30    1.80
   3   1   4   31.90    2.00
   3   1   4   36.90    3.70
   3   1   4   31.80    1.90
   3   1   4   37.50    2.30
  -4  -1  -4  229.58    8.60
  -4  -1  -4  233.38    8.50
  -4  -1  -4  236.28    7.10
  -4  -1  -4  226.18    7.40
  -4  -1  -4  227.18   11.00
  -4  -1  -4  230.78    7.70
  -4  -1  -4  215.38    7.60
  -4  -1  -4  227.78    8.20
  -4  -1  -4  225.68    6.60
  -4  -1  -4  213.78   10.00
  -4  -1  -4  228.68    6.50
  -4  -1  -4  233.48    6.50
   4   1   4  233.28    8.30
   4   1   4  227.48    7.10
   4   1   4  229.88    7.80
   4   1   4  249.58    7.60
   4   1   4  238.98    7.90
  -5  -1  -4  319.37   14.40
  -5  -1  -4  361.86   10.70
  -5  -1  -4  343.97    9.70
  -5  -1  -4  355.26   10.00
  -5  -1  -4  344.47    9.80
  -5  -1  -4  343.57   10.10
  -5  -1  -4  354.06   12.60
  -5  -1  -4  350.76   11.50
  -5  -1  -4  379.76   13.00
   5   1   4  370.06   13.90
   5   1   4  353.06   10.70
   5   1   4  357.76   12.20
   5   1   4  367.86   11.90
  -6  -1  -4  125.79    4.60
  -6  -1  -4  128.49    7.20
  -6  -1  -4  123.09    4.00
  -6  -1  -4  121.69    4.30
  -6  -1  -4  117.39    5.70
  -6  -1  -4  114.29    6.70
  -6  -1  -4  124.79    4.50
  -6  -1  -4  117.99    8.50
  -6  -1  -4  121.79    3.50
   6   1   4  121.59    4.80
   6   1   4  124.59    6.90
   6   1   4  125.79    6.20
   6   1   4  119.59    5.60
  -7  -1  -4   21.60    2.90
  -7  -1  -4   25.00    4.00
  -7  -1  -4   23.50    4.70
  -7  -1  -4   27.80    1.90
  -7  -1  -4   25.00    5.20
  -7  -1  -4   21.50    2.00
   7   1   4   20.40    1.90
   7   1   4   23.50    3.90
   7   1   4   27.30    3.60
   7   1   4   22.70    3.10
  -8  -1  -4   13.00    3.20
  -8  -1  -4   14.80    3.00
  -8  -1  -4   12.60    2.00
   8   1   4   14.60    3.00
   8   1   4   12.70    3.40
   8   1   4   15.30    2.10
   8   1   4   14.00    4.90
   7  -2  -4    1.20    4.60
   7  -2  -4    2.20    1.10
  -7   2   4    4.20    2.30
  -7   2   4   -2.30    3.40
   6  -2  -4   18.70    4.80
   6  -2  -4   28.90    2.90
   6  -2  -4   25.90    4.80
   6  -2  -4   24.80    2.60
   6  -2  -4   24.00    6.00
  -6   2   4   26.30    2.70
  -6   2   4   24.40    3.60
  -6   2   4   28.40    2.80
  -6   2   4   29.90    5.90
  -6   2   4   20.20    3.90
  -6   2   4   30.10    5.90
  -6   2   4   24.00    3.70
   5  -2  -4   78.09    3.70
   5  -2  -4   77.89    8.00
   5  -2  -4   79.39    4.50
   5  -2  -4   78.79    6.50
   5  -2  -4   77.49    7.40
  -5   2   4   70.89    6.20
  -5   2   4   75.09    5.80
  -5   2   4   86.19    3.90
  -5   2   4   78.09    5.70
  -5   2   4   75.89    7.30
  -5   2   4   78.69    7.40
   4  -2  -4    1.50    2.50
   4  -2  -4    5.20    3.40
   4  -2  -4    0.70    0.50
   4  -2  -4    0.80    1.30
   4  -2  -4   -1.10    3.00
  -4   2   4    0.90    0.90
  -4   2   4    2.20    1.00
  -4   2   4    0.70    1.40
  -4   2   4    4.60    3.10
  -4   2   4    2.30    1.90
  -4   2   4   -2.00    1.80
   3  -2  -4   95.29    6.30
   3  -2  -4  119.09    5.50
   3  -2  -4   97.79    7.30
   3  -2  -4  101.59    5.60
   3  -2  -4  102.79    7.40
   3  -2  -4  115.19    7.60
   3  -2  -4  108.59    3.50
   3  -2  -4  106.49    3.80
  -3   2   4  123.09    6.30
  -3   2   4  106.59    6.80
  -3   2   4  108.29    5.20
  -3   2   4  103.89    5.00
  -3   2   4  110.29    5.20
  -3   2   4  111.69    4.20
  -3   2   4  102.59    5.00
  -3   2   4  113.09    7.20
  -3   2   4  111.39    4.00
   2  -2  -4 1408.26   38.80
   2  -2  -4 1416.06   37.20
   2  -2  -4 1399.26   39.50
   2  -2  -4 1443.96   40.90
   2  -2  -4 1449.76   40.20
  -2   2   4 1414.76   38.90
  -2   2   4 1441.46   38.40
  -2   2   4 1457.45   38.60
  -2   2   4 1406.26   39.30
  -2   2   4 1411.36   39.60
   1  -2  -4  244.28    7.10
   1  -2  -4  257.77    7.60
   1  -2  -4  260.97    8.70
   1  -2  -4  253.17    9.00
   1  -2  -4  262.97   10.40
   1  -2  -4  238.08    9.30
   1  -2  -4  252.37    7.30
   1  -2  -4  252.37    7.70
   1  -2  -4  241.88    8.00
   1  -2  -4  264.07    8.50
   1  -2  -4  261.17    9.50
  -1   2   4  239.08    8.60
  -1   2   4  247.38    7.90
  -1   2   4  260.77    7.70
  -1   2   4  248.28    9.30
  -1   2   4  250.77    8.20
  -1   2   4  247.28    7.70
  -1   2   4  250.87    9.30
   0  -2  -4    2.40    0.60
   0  -2  -4    2.60    1.80
   0  -2  -4    3.70    0.80
   0  -2  -4    2.60    0.70
   0  -2  -4    0.60    1.00
   0  -2  -4    2.40    0.80
   0  -2  -4    2.90    1.70
   0  -2  -4    3.10    0.80
   0  -2  -4    1.90    0.60
   0  -2  -4    1.40    1.00
   0   2   4    2.60    1.40
   0   2   4    4.20    1.10
   0   2   4    2.10    1.20
   0   2   4    1.80    0.80
   0   2   4    2.40    0.30
   0   2   4    0.70    1.00
   0   2   4    2.10    0.50
   0   2   4    3.00    0.60
   0   2   4    2.60    0.90
   0   2   4    1.90    0.50
  -1  -2  -4  350.76   10.30
  -1  -2  -4  350.16   10.60
  -1  -2  -4  378.36   11.00
  -1  -2  -4  359.76   10.40
  -1  -2  -4  349.96   10.40
   1   2   4  344.77   10.80
   1   2   4  354.86   10.70
   1   2   4  378.66   10.70
  -2  -2  -4  526.35   15.30
   2   2   4  512.45   15.40
   2   2   4  525.65   14.40
   2   2   4  539.25   15.70
  -3  -2  -4   59.99    3.10
  -3  -2  -4   62.79    2.60
  -3  -2  -4   57.89    3.90
  -3  -2  -4   55.59    4.60
  -3  -2  -4   56.39    3.50
  -3  -2  -4   63.89    2.70
  -3  -2  -4   61.29    2.50
  -3  -2  -4   62.69    2.00
  -3  -2  -4   63.89    2.20
  -3  -2  -4   64.99    2.00
  -3  -2  -4   63.99    2.00
   3   2   4   58.69    3.20
   3   2   4   60.99    2.20
   3   2   4   55.99    3.30
  -4  -2  -4   17.50    1.20
  -4  -2  -4   18.00    2.50
  -4  -2  -4   18.40    1.00
  -4  -2  -4   21.30    4.00
  -4  -2  -4   16.80    1.00
  -4  -2  -4   17.40    1.40
  -4  -2  -4   16.80    3.20
  -4  -2  -4   16.80    1.00
  -4  -2  -4   20.50    1.80
  -4  -2  -4   19.20    1.80
  -4  -2  -4   20.70    2.60
   4   2   4   20.10    2.30
   4   2   4   16.80    2.00
   4   2   4   16.90    1.10
   4   2   4   17.50    1.30
  -5  -2  -4    1.10    1.70
  -5  -2  -4    2.70    0.60
  -5  -2  -4    2.30    0.60
  -5  -2  -4    2.10    2.50
  -5  -2  -4    2.10    0.70
  -5  -2  -4    3.00    0.60
  -5  -2  -4    2.00    1.00
  -5  -2  -4    3.80    1.80
  -5  -2  -4    0.90    1.00
  -5  -2  -4    2.50    1.90
   5   2   4    3.40    1.10
   5   2   4    4.30    1.50
   5   2   4    2.50    0.70
   5   2   4    3.50    1.70
  -6  -2  -4   48.50    6.20
  -6  -2  -4   55.69    2.40
  -6  -2  -4   49.90    2.10
  -6  -2  -4   53.79    2.90
  -6  -2  -4   56.69    3.90
  -6  -2  -4   49.90    4.40
  -6  -2  -4   54.09    2.40
  -6  -2  -4   53.29    2.60
   6   2   4   54.19    3.40
   6   2   4   49.30    4.00
   6   2   4   49.20    4.10
   6   2   4   51.39    2.60
  -7  -2  -4   52.09    3.20
  -7  -2  -4   56.59    5.00
  -7  -2  -4   57.49    2.90
  -7  -2  -4   57.69    4.20
  -7  -2  -4   57.29    2.30
  -7  -2  -4   51.99    3.80
  -7  -2  -4   60.69    6.70
   7   2   4   53.79    4.60
   7   2   4   54.99    3.80
   7   2   4   58.59    3.00
   7   2   4   52.19    4.50
  -8  -2  -4   47.50    3.70
  -8  -2  -4   35.80    2.70
  -8  -2  -4   41.60    4.00
  -8  -2  -4   37.30    6.20
  -8  -2  -4   37.60    5.10
  -8  -2  -4   34.80    2.70
   8   2   4   37.70    2.50
   8   2   4   30.10    4.10
   8   2   4   37.30    3.40
   6  -3  -4    2.30    1.40
   6  -3  -4    1.50    4.50
  -6   3   4    3.20    1.80
  -6   3   4   -1.20    1.60
  -6   3   4    1.00    3.90
  -6   3   4    0.60    1.40
  -6   3   4   -0.30    2.90
   5  -3  -4   22.80    2.30
   5  -3  -4   17.10    2.70
   5  -3  -4   16.80    5.40
  -5   3   4   24.20    4.10
  -5   3   4   23.00    4.60
  -5   3   4   22.40    4.80
  -5   3   4   19.80    2.50
  -5   3   4   20.00    3.20
  -5   3   4   24.00    2.80
  -5   3   4   22.20    5.40
   4  -3  -4    1.10    3.20
   4  -3  -4    1.90    0.60
   4  -3  -4    1.40    1.50
   4  -3  -4   -0.50    2.70
  -4   3   4    1.40    2.00
  -4   3   4    1.70    2.80
  -4   3   4    2.00    2.60
  -4   3   4    3.00    3.30
  -4   3   4    0.80    1.40
  -4   3   4    4.60    1.40
   3  -3  -4  186.98    5.50
   3  -3  -4  172.98    7.90
   3  -3  -4  189.28   10.90
   3  -3  -4  188.58    5.30
   3  -3  -4  185.38    6.30
   3  -3  -4  179.78    9.50
   3  -3  -4  186.58   10.80
   3  -3  -4  184.08    8.80
   3  -3  -4  182.88   10.10
   3  -3  -4  206.08   11.10
  -3   3   4  210.78    7.10
  -3   3   4  196.08    6.90
  -3   3   4  181.08    7.40
  -3   3   4  184.38    9.40
  -3   3   4  190.48    9.60
  -3   3   4  194.58   10.50
  -3   3   4  196.48   10.10
  -3   3   4  187.08    8.80
   2  -3  -4  232.88    7.10
   2  -3  -4  221.88    9.90
   2  -3  -4  222.18    9.90
   2  -3  -4  227.28    6.50
   2  -3  -4  228.28    7.10
   2  -3  -4  231.88   11.10
   2  -3  -4  218.08    9.60
   2  -3  -4  228.18    8.50
   2  -3  -4  228.88   11.00
   2  -3  -4  219.98    8.50
  -2   3   4  237.28    9.30
  -2   3   4  219.98    8.80
  -2   3   4  227.28    7.90
  -2   3   4  232.48    7.80
  -2   3   4  231.18   10.70
  -2   3   4  230.68   10.50
  -2   3   4  219.88    9.50
  -2   3   4  215.38    7.30
  -2   3   4  216.98    8.20
   1  -3  -4 2167.38  109.09
   1  -3  -4 1629.04  206.88
   1  -3  -4 2062.59  110.99
   1  -3  -4 1642.14  224.38
  -1   3   4 2101.59  113.49
  -1   3   4 1778.72  200.88
  -1   3   4 2174.78  112.29
  -1   3   4 1857.01  223.38
   0  -3  -4  194.18    6.10
   0  -3  -4  184.48    6.90
   0  -3  -4  180.48    7.70
   0  -3  -4  199.28    6.10
   0  -3  -4  194.48    7.30
   0  -3  -4  200.08    6.30
   0  -3  -4  186.98    6.70
   0  -3  -4  180.88    7.90
   0  -3  -4  198.18    6.90
   0  -3  -4  188.08    8.30
   0  -3  -4  188.48    6.40
   0   3   4  192.98    6.10
   0   3   4  200.18    8.00
   0   3   4  219.28    9.00
   0   3   4  185.38    5.60
   0   3   4  197.88    5.50
   0   3   4  187.58    7.10
   0   3   4  193.68    7.10
   0   3   4  183.58    6.10
   0   3   4  195.78    7.60
  -1  -3  -4    9.20    1.80
  -1  -3  -4    8.10    1.20
  -1  -3  -4    7.80    1.60
  -1  -3  -4   10.00    2.20
  -1  -3  -4    8.30    1.10
  -1  -3  -4    7.00    0.60
  -1  -3  -4   12.50    1.70
  -1  -3  -4    8.80    1.60
  -1  -3  -4    8.60    1.10
  -1  -3  -4    9.20    1.70
   1   3   4    7.70    0.70
   1   3   4    7.70    0.30
   1   3   4    7.50    1.70
   1   3   4   11.10    1.80
   1   3   4   11.20    1.20
   1   3   4    7.30    1.10
   1   3   4    7.50    1.80
   1   3   4    9.60    2.20
  -2  -3  -4  888.41  106.29
  -2  -3  -4  733.63   91.09
  -2  -3  -4 1017.80   42.90
   2   3   4  890.11   49.10
   2   3   4 1067.99   94.69
   2   3   4  942.41   49.00
   2   3   4 1011.30   85.89
  -3  -3  -4  373.26   10.40
  -3  -3  -4  388.46   11.80
  -3  -3  -4  381.26   10.60
  -3  -3  -4  387.76   12.60
  -3  -3  -4  388.76   10.70
  -3  -3  -4  359.46   12.30
  -3  -3  -4  411.86   13.10
  -3  -3  -4  396.46   10.80
  -3  -3  -4  400.86   11.40
   3   3   4  376.46   12.30
   3   3   4  374.36   12.50
  -4  -3  -4   73.09    5.30
  -4  -3  -4   80.09    3.40
  -4  -3  -4   88.09    4.30
  -4  -3  -4   87.79    5.80
  -4  -3  -4   90.99    3.30
  -4  -3  -4   80.49    3.10
  -4  -3  -4   81.09    4.90
  -4  -3  -4   85.49    3.30
  -4  -3  -4   86.49    2.80
  -4  -3  -4   86.49    3.70
   4   3   4   84.69    2.90
   4   3   4   84.39    4.50
   4   3   4   79.99    5.60
  -5  -3  -4    2.10    2.00
  -5  -3  -4    2.40    1.70
  -5  -3  -4    4.10    2.60
  -5  -3  -4    3.20    0.70
  -5  -3  -4    4.10    0.90
  -5  -3  -4    3.20    1.00
  -5  -3  -4    2.30    1.40
  -5  -3  -4    1.20    2.50
   5   3   4    0.10    1.70
   5   3   4    2.70    0.60
  -6  -3  -4   40.20    2.90
  -6  -3  -4   36.20    5.50
  -6  -3  -4   38.40    1.90
  -6  -3  -4   38.00    3.80
  -6  -3  -4   35.90    2.00
  -6  -3  -4   42.50    6.30
   6   3   4   37.60    4.20
   6   3   4   35.00    1.90
  -7  -3  -4   40.20    4.40
  -7  -3  -4   32.80    2.30
  -7  -3  -4   33.70    4.70
  -7  -3  -4   28.00    5.20
  -7  -3  -4   30.70    1.90
  -7  -3  -4   37.40    4.10
   7   3   4   37.00    3.10
   7   3   4   31.70    4.10
  -8  -3  -4   50.79    7.40
  -8  -3  -4   54.09    2.50
  -8  -3  -4   60.09    5.00
  -8  -3  -4   50.59    5.30
  -8  -3  -4   52.69    3.00
   8   3   4   50.99    2.80
   6  -4  -4   46.50    8.30
   6  -4  -4   56.49    5.00
  -6   4   4   62.59    5.20
  -6   4   4   46.50    4.10
  -6   4   4   57.99    8.70
  -6   4   4   51.99    6.70
   5  -4  -4   82.49   10.30
   5  -4  -4   83.99    5.40
   5  -4  -4   70.69    9.00
  -5   4   4   88.69    7.60
  -5   4   4   84.39    8.80
  -5   4   4   87.79    5.40
  -5   4   4   80.99    5.00
  -5   4   4   83.99    4.80
  -5   4   4   61.29    7.10
   4  -4  -4   62.29    2.90
   4  -4  -4   68.49    8.40
   4  -4  -4   73.69    6.80
   4  -4  -4   68.79    4.90
   4  -4  -4   74.59    8.30
  -4   4   4   72.29    6.20
  -4   4   4   67.29    6.90
  -4   4   4   69.59    4.60
  -4   4   4   66.99    7.60
  -4   4   4   73.49    4.20
  -4   4   4   70.29    4.50
  -4   4   4   73.79    6.50
   3  -4  -4   11.00    1.10
   3  -4  -4   10.30    2.00
   3  -4  -4   14.20    4.90
   3  -4  -4   10.60    0.80
   3  -4  -4   10.70    2.70
   3  -4  -4   10.20    3.00
   3  -4  -4    8.60    4.20
  -3   4   4    9.80    1.80
  -3   4   4   11.60    3.00
  -3   4   4   11.20    2.30
  -3   4   4   14.20    3.40
  -3   4   4   14.90    4.50
  -3   4   4    7.40    3.30
  -3   4   4   10.30    3.10
  -3   4   4   10.70    2.00
   2  -4  -4   94.49    8.30
   2  -4  -4   92.39    5.10
   2  -4  -4   95.49    6.70
   2  -4  -4   96.39    3.30
   2  -4  -4   95.79    4.30
   2  -4  -4  100.79    8.30
   2  -4  -4   89.59    5.40
   2  -4  -4   91.49    4.70
   2  -4  -4   88.89    6.60
  -2   4   4  103.29    7.90
  -2   4   4  105.39    4.50
  -2   4   4   87.49    5.40
  -2   4   4   85.49    6.40
  -2   4   4   89.59    5.90
  -2   4   4   97.09    4.40
  -2   4   4   91.69    7.30
   1  -4  -4  258.17    9.40
   1  -4  -4  260.67   12.30
   1  -4  -4  268.57    8.40
   1  -4  -4  276.27   12.50
   1  -4  -4  278.17    9.30
   1  -4  -4  281.27    8.50
   1  -4  -4  275.07    9.30
   1  -4  -4  268.67    9.70
   1  -4  -4  245.18   10.80
  -1   4   4  259.47    9.80
  -1   4   4  269.67   11.10
  -1   4   4  266.97    9.30
  -1   4   4  272.97   10.90
  -1   4   4  282.07    8.80
  -1   4   4  280.47   12.00
  -1   4   4  277.87    8.40
  -1   4   4  263.47    9.00
  -1   4   4  278.67    9.70
   0  -4  -4  833.42   23.80
   0  -4  -4  885.11   23.30
   0  -4  -4  864.81   24.50
   0  -4  -4  841.42   24.50
   0  -4  -4  870.41   26.70
   0  -4  -4  850.01   26.60
   0  -4  -4  876.81   25.30
   0  -4  -4  851.81   24.20
   0  -4  -4  823.72   25.80
   0   4   4  825.02   25.00
   0   4   4  900.51   26.50
   0   4   4  832.72   26.20
   0   4   4  859.81   22.30
   0   4   4  819.92   24.80
   0   4   4  797.02   25.40
   0   4   4  832.62   22.80
  -1  -4  -4   66.09    3.30
  -1  -4  -4   62.79    4.10
  -1  -4  -4   67.49    3.00
  -1  -4  -4   64.59    3.90
  -1  -4  -4   73.19    5.00
  -1  -4  -4   64.19    3.90
  -1  -4  -4   64.79    4.50
  -1  -4  -4   62.39    3.50
  -1  -4  -4   69.99    2.50
  -1  -4  -4   59.39    4.70
   1   4   4   68.79    2.00
   1   4   4   64.49    4.50
   1   4   4   69.89    4.60
   1   4   4   63.79    4.40
   1   4   4   67.29    2.90
   1   4   4   60.39    3.50
   1   4   4   64.89    2.70
  -2  -4  -4  235.48    8.80
  -2  -4  -4  256.37    7.80
  -2  -4  -4  242.58    9.30
  -2  -4  -4  236.98    7.20
  -2  -4  -4  245.88    9.10
  -2  -4  -4  249.08    7.70
  -2  -4  -4  237.38    9.10
  -2  -4  -4  261.27    8.60
  -2  -4  -4  262.97    9.10
  -2  -4  -4  258.97    6.80
   2   4   4  254.47    8.90
   2   4   4  246.48    7.30
   2   4   4  253.57    7.50
   2   4   4  252.07    7.60
   2   4   4  250.87    9.00
   2   4   4  250.97    8.80
   2   4   4  250.57    6.90
   2   4   4  234.88    9.50
  -3  -4  -4  108.09    3.20
  -3  -4  -4  109.99    3.50
  -3  -4  -4  111.49    4.80
  -3  -4  -4  109.79    4.60
  -3  -4  -4   94.89    5.60
  -3  -4  -4  108.89    4.00
  -3  -4  -4  110.09    5.80
  -3  -4  -4   93.99    4.80
  -3  -4  -4  111.29    4.40
  -3  -4  -4  111.89    3.80
   3   4   4  105.69    5.60
   3   4   4  105.49    4.60
   3   4   4  108.29    4.50
   3   4   4  108.79    3.90
   3   4   4   94.79    6.50
   3   4   4  105.89    3.70
  -4  -4  -4    1.90    1.90
  -4  -4  -4    1.70    1.80
  -4  -4  -4    0.70    0.50
  -4  -4  -4    1.30    1.00
  -4  -4  -4   -0.30    1.60
  -4  -4  -4    0.00    1.10
  -4  -4  -4    0.90    0.40
  -4  -4  -4    0.30    0.30
  -4  -4  -4    0.10    1.10
  -4  -4  -4    0.90    0.60
   4   4   4    1.20    0.40
   4   4   4    2.10    1.80
   4   4   4    0.70    1.60
  -5  -4  -4  435.66   12.90
  -5  -4  -4  447.76   16.20
  -5  -4  -4  433.16   12.90
  -5  -4  -4  417.66   16.10
  -5  -4  -4  444.16   15.50
  -5  -4  -4  459.15   15.00
  -5  -4  -4  448.06   14.40
  -5  -4  -4  488.95   15.80
   5   4   4  436.06   15.30
   5   4   4  458.25   14.80
  -6  -4  -4   18.50    3.40
  -6  -4  -4   15.50    2.80
  -6  -4  -4   15.00    1.20
  -6  -4  -4   13.20    1.30
  -6  -4  -4   15.60    3.80
  -6  -4  -4   15.70    2.60
   6   4   4   17.70    3.30
  -7  -4  -4   18.90    3.40
  -7  -4  -4   20.80    1.50
  -7  -4  -4   21.10    2.00
  -7  -4  -4   26.90    4.00
  -7  -4  -4   19.70    4.40
  -7  -4  -4   21.30    2.70
   7   4   4   17.50    1.40
  -8  -4  -4   73.39    7.30
  -8  -4  -4   78.89    3.90
  -8  -4  -4   75.49    6.10
  -8  -4  -4   77.79    4.00
  -8  -4  -4   77.79    3.50
  -8  -4  -4   85.69    6.30
   8   4   4   74.39    3.40
   5  -5  -4   61.29    9.20
   5  -5  -4   76.19    5.50
  -5   5   4   85.39    5.30
  -5   5   4   86.39   10.30
  -5   5   4   75.59    5.00
  -5   5   4   76.59    5.00
  -5   5   4   81.69    6.70
   4  -5  -4   24.80    2.80
   4  -5  -4   20.30    6.10
   4  -5  -4   33.40    4.20
   4  -5  -4   26.80    6.40
   4  -5  -4   32.70    1.70
   4  -5  -4   31.30    1.30
   4  -5  -4   25.20    4.70
  -4   5   4   28.10    2.80
  -4   5   4   29.80    4.50
  -4   5   4   36.70    5.20
  -4   5   4   24.30    5.70
  -4   5   4   33.70    3.20
  -4   5   4   31.40    3.80
  -4   5   4   26.60    5.90
   3  -5  -4   14.80    1.10
   3  -5  -4   15.20    3.20
   3  -5  -4   12.90    1.40
   3  -5  -4   10.80    4.50
   3  -5  -4    7.20    4.60
   3  -5  -4   16.20    2.60
   3  -5  -4   11.30    4.10
  -3   5   4   16.20    3.00
  -3   5   4   11.80    2.10
  -3   5   4   21.20    4.00
  -3   5   4   16.60    2.20
  -3   5   4   12.60    2.90
  -3   5   4   18.90    4.80
  -3   5   4   17.80    4.90
   2  -5  -4   51.59    4.00
   2  -5  -4   54.69    4.70
   2  -5  -4   48.90    7.00
   2  -5  -4   43.90    5.60
   2  -5  -4   49.00    2.30
  -2   5   4   51.29    4.40
  -2   5   4   47.70    4.60
  -2   5   4   49.80    3.00
  -2   5   4   59.09    7.00
  -2   5   4   49.80    4.40
  -2   5   4   54.69    5.30
  -2   5   4   50.39    3.30
  -2   5   4   49.60    5.30
  -2   5   4   44.50    6.10
   1  -5  -4    2.50    1.50
   1  -5  -4    0.10    1.70
   1  -5  -4    1.90    2.50
   1  -5  -4    1.50    3.40
   1  -5  -4    2.40    1.70
   1  -5  -4    2.30    1.00
   1  -5  -4    2.60    3.50
   1  -5  -4    2.70    1.90
  -1   5   4    1.80    0.70
  -1   5   4    2.00    1.30
  -1   5   4    0.80    1.50
  -1   5   4    0.90    2.10
  -1   5   4    0.40    1.00
  -1   5   4    1.50    2.30
  -1   5   4    1.20    2.20
  -1   5   4   -0.20    2.70
  -1   5   4    4.90    3.10
   0  -5  -4   49.80    2.80
   0  -5  -4   49.50    3.00
   0  -5  -4   49.70    4.20
   0  -5  -4   42.50    3.70
   0  -5  -4   51.09    5.90
   0  -5  -4   44.20    3.20
   0  -5  -4   48.50    5.10
   0  -5  -4   47.70    4.40
   0  -5  -4   42.90    3.90
   0   5   4   45.20    4.60
   0   5   4   47.10    2.80
   0   5   4   51.09    2.00
   0   5   4   47.00    2.80
   0   5   4   50.09    2.00
   0   5   4   45.30    5.30
  -1  -5  -4   58.49    6.00
  -1  -5  -4   72.89    5.60
  -1  -5  -4   65.09    4.20
  -1  -5  -4   68.39    4.10
  -1  -5  -4   63.19    4.80
  -1  -5  -4   68.89    2.90
  -1  -5  -4   68.99    4.70
  -1  -5  -4   62.79    5.30
  -1  -5  -4   64.39    4.30
  -1  -5  -4   71.39    3.30
   1   5   4   68.29    2.90
   1   5   4   63.79    4.20
   1   5   4   68.19    2.10
   1   5   4   55.09    4.90
   1   5   4   60.29    5.30
   1   5   4   63.39    3.20
   1   5   4   61.69    5.60
  -2  -5  -4   89.59    4.70
  -2  -5  -4   85.29    5.50
  -2  -5  -4   79.79    3.70
  -2  -5  -4   96.19    6.30
  -2  -5  -4   95.79    3.00
  -2  -5  -4   88.79    5.60
  -2  -5  -4   94.39    4.10
  -2  -5  -4   82.49    5.10
  -2  -5  -4   89.39    5.20
   2   5   4   92.29    5.10
   2   5   4   90.29    2.80
   2   5   4   86.29    5.90
   2   5   4   81.99    5.50
   2   5   4  101.99    6.10
   2   5   4   87.39    3.70
   2   5   4   86.79    3.30
   2   5   4   80.49    3.90
  -3  -5  -4  233.18    7.10
  -3  -5  -4  229.28    6.40
  -3  -5  -4  242.08    9.40
  -3  -5  -4  225.38    8.60
  -3  -5  -4  219.98    9.60
  -3  -5  -4  219.88    9.50
  -3  -5  -4  223.48    9.00
  -3  -5  -4  233.98    7.10
  -3  -5  -4  229.38    7.40
  -3  -5  -4  249.08    8.60
   3   5   4  233.18   10.00
   3   5   4  225.68    8.80
   3   5   4  236.48    9.10
   3   5   4  223.18    7.00
   3   5   4  233.98    7.30
   3   5   4  224.88    7.20
   3   5   4  226.68    6.60
   3   5   4  235.28    7.10
  -4  -5  -4  177.38    7.20
  -4  -5  -4  182.58    8.60
  -4  -5  -4  182.48    5.90
  -4  -5  -4  178.88    5.20
  -4  -5  -4  179.48    6.20
  -4  -5  -4  171.58    5.60
  -4  -5  -4  167.78    7.20
  -4  -5  -4  186.48    7.30
  -4  -5  -4  174.68    6.20
   4   5   4  174.68    6.30
   4   5   4  180.18    5.80
   4   5   4  182.58    7.10
   4   5   4  179.38    6.70
   4   5   4  165.38    8.30
  -5  -5  -4   76.89    3.60
  -5  -5  -4   87.19    3.40
  -5  -5  -4   80.19    3.10
  -5  -5  -4   84.89    6.00
  -5  -5  -4   86.79   10.20
  -5  -5  -4   82.29    5.60
  -5  -5  -4   84.89    4.60
   5   5   4   81.99    3.20
   5   5   4   75.49    5.20
  -6  -5  -4    6.30    2.10
  -6  -5  -4    8.50    2.90
  -6  -5  -4    8.00    2.20
  -6  -5  -4    6.60    2.70
  -6  -5  -4    6.70    1.00
  -6  -5  -4    8.20    1.20
  -7  -5  -4   63.49    4.50
  -7  -5  -4   67.59    5.10
  -7  -5  -4   66.19    6.40
  -7  -5  -4   65.19    2.90
  -7  -5  -4   58.59    5.60
  -7  -5  -4   64.19    3.40
  -8  -5  -4   38.20    2.30
  -8  -5  -4   35.50    5.80
  -8  -5  -4   35.50    4.80
  -8  -5  -4   38.20    5.30
  -8  -5  -4   34.70    2.40
   4  -6  -4   -8.40    4.20
   4  -6  -4    5.50    5.30
   4  -6  -4    2.60    2.00
  -4   6   4    6.20    2.60
  -4   6   4    7.10    2.00
  -4   6   4   -1.50    4.30
  -4   6   4    6.60    1.70
  -4   6   4    2.30    1.70
  -4   6   4    0.30    3.30
   3  -6  -4   10.50    5.50
   3  -6  -4   12.50    1.50
   3  -6  -4    8.90    2.70
   3  -6  -4   13.50    3.40
  -3   6   4   12.00    3.10
  -3   6   4    9.00    1.70
  -3   6   4   13.90    2.40
  -3   6   4   12.50    2.40
  -3   6   4    8.60    4.10
  -3   6   4    7.60    4.40
   2  -6  -4   12.80    5.10
   2  -6  -4   24.10    5.80
   2  -6  -4   23.00    2.80
   2  -6  -4   20.20    3.80
  -2   6   4   22.00    2.00
  -2   6   4   19.60    5.10
  -2   6   4   16.70    4.00
  -2   6   4   20.60    5.20
  -2   6   4   21.30    2.70
  -2   6   4   22.20    2.50
  -2   6   4   22.00    3.60
   1  -6  -4  106.99    8.80
   1  -6  -4  112.29    5.90
   1  -6  -4  106.59    7.80
   1  -6  -4  108.29    6.40
   1  -6  -4  112.39    5.80
   1  -6  -4  104.39    9.50
  -1   6   4  107.99    7.70
  -1   6   4  100.09    6.80
  -1   6   4  115.59    8.70
  -1   6   4  104.39    5.00
  -1   6   4  105.69    8.50
  -1   6   4  116.79    4.30
  -1   6   4  113.29    4.40
  -1   6   4  113.69    5.30
   0  -6  -4  672.63   23.20
   0  -6  -4  720.23   24.00
   0  -6  -4  673.63   24.70
   0  -6  -4  674.63   21.00
   0  -6  -4  691.33   19.80
   0  -6  -4  673.73   21.00
   0   6   4  657.23   22.10
   0   6   4  653.33   23.50
   0   6   4  656.13   19.70
   0   6   4  689.23   24.10
   0   6   4  612.54   22.70
  -1  -6  -4   37.20    3.60
  -1  -6  -4   41.60    4.80
  -1  -6  -4   47.40    6.30
  -1  -6  -4   40.30    2.50
  -1  -6  -4   27.30    4.20
  -1  -6  -4   38.00    4.50
   1   6   4   45.60    5.60
   1   6   4   50.09    6.00
   1   6   4   40.50    5.20
   1   6   4   41.60    5.30
   1   6   4   38.10    2.60
   1   6   4   41.80    1.60
  -2  -6  -4  296.47   11.90
  -2  -6  -4  288.47   12.00
  -2  -6  -4  280.07   10.30
  -2  -6  -4  302.27    8.70
  -2  -6  -4  295.07   10.70
  -2  -6  -4  288.67   12.90
   2   6   4  293.67   11.30
   2   6   4  280.07   12.30
   2   6   4  303.87   12.70
   2   6   4  296.37    8.10
   2   6   4  295.27    9.50
  -3  -6  -4  100.59    6.90
  -3  -6  -4   97.89    3.30
  -3  -6  -4   97.69    6.70
  -3  -6  -4  103.79    3.90
  -3  -6  -4   97.99    5.90
  -3  -6  -4  100.49    4.60
   3   6   4  102.19    4.20
   3   6   4  102.09    3.60
   3   6   4  102.39    6.90
   3   6   4  108.29    6.70
   3   6   4  101.29    4.50
   3   6   4  104.69    6.30
  -4  -6  -4   53.29    3.10
  -4  -6  -4   49.50    1.90
  -4  -6  -4   52.49    2.80
  -4  -6  -4   62.99    4.90
  -4  -6  -4   52.89    2.90
  -4  -6  -4   52.19    3.80
  -4  -6  -4   57.29    5.40
   4   6   4   51.89    4.60
   4   6   4   49.60    5.00
   4   6   4   49.99    4.20
   4   6   4   52.09    2.60
   4   6   4   53.99    2.80
  -5  -6  -4    0.50    1.40
  -5  -6  -4    1.80    2.30
  -5  -6  -4    2.50    0.50
  -5  -6  -4    2.10    1.50
  -5  -6  -4    2.00    0.90
  -5  -6  -4    0.90    0.70
  -5  -6  -4    1.60    1.60
   5   6   4    2.00    1.20
   5   6   4    1.10    0.60
   5   6   4    4.00    2.20
  -6  -6  -4   12.80    1.40
  -6  -6  -4   14.10    2.60
  -6  -6  -4   12.40    3.00
  -6  -6  -4   17.20    3.80
  -6  -6  -4   16.00    3.30
   6   6   4   13.60    1.20
  -7  -6  -4  117.89    7.90
  -7  -6  -4  102.89    6.40
  -7  -6  -4  112.99    7.80
  -7  -6  -4  115.59    5.70
  -7  -6  -4  108.89    6.60
  -8  -6  -4    0.50    0.60
  -8  -6  -4    0.10    2.10
  -8  -6  -4    0.50    1.30
  -8  -6  -4   -0.70    2.40
  -8  -6  -4    6.30    2.60
  -8  -6  -4    0.70    0.70
   3  -7  -4   -0.60    5.00
   3  -7  -4    5.10    1.00
   3  -7  -4    2.20    2.40
  -3   7   4    4.30    1.20
  -3   7   4   -3.80    3.30
  -3   7   4    2.40    1.60
  -3   7   4   -6.90    3.70
  -3   7   4    4.80    2.50
   2  -7  -4   16.20    3.90
   2  -7  -4   11.30    5.00
   2  -7  -4   14.20    5.40
   2  -7  -4   23.70    3.10
  -2   7   4   16.20    2.60
  -2   7   4   19.10    3.70
  -2   7   4   10.20    2.80
  -2   7   4   16.30    2.00
  -2   7   4    8.40    4.70
  -2   7   4   21.10    1.80
  -2   7   4   13.60    5.10
   1  -7  -4   21.60    3.30
   1  -7  -4   23.60    4.50
   1  -7  -4   24.90    6.30
   1  -7  -4   16.30    3.30
   1  -7  -4   18.00    5.00
  -1   7   4   24.50    5.50
  -1   7   4   25.20    4.40
  -1   7   4   24.60    5.30
  -1   7   4   21.40    4.10
  -1   7   4   28.30    3.30
  -1   7   4   23.00    1.40
  -1   7   4   22.80    1.70
  -1   7   4   22.20    2.40
   0  -7  -4   39.20    4.50
   0  -7  -4   37.20    5.30
   0  -7  -4   36.50    5.60
   0  -7  -4   46.80    7.40
   0  -7  -4   35.10    4.20
   0  -7  -4   43.10    3.30
   0   7   4   41.30    6.20
   0   7   4   36.20    5.20
   0   7   4   31.70    5.20
   0   7   4   35.70    1.80
   0   7   4   53.79    5.90
   0   7   4   34.10    5.40
  -1  -7  -4  193.18    8.70
  -1  -7  -4  203.18    9.40
  -1  -7  -4  177.78   10.20
  -1  -7  -4  199.88    7.30
  -1  -7  -4  198.38   11.90
  -1  -7  -4  202.08    9.90
   1   7   4  198.08    7.60
   1   7   4  208.58   10.40
   1   7   4  207.58   11.50
   1   7   4  191.58   10.20
   1   7   4  206.28    5.80
   1   7   4  205.58   10.90
  -2  -7  -4  106.89    8.50
  -2  -7  -4  115.49    6.10
  -2  -7  -4  112.09    6.10
  -2  -7  -4  114.79    7.20
  -2  -7  -4  116.99    4.40
  -2  -7  -4  114.19    7.50
   2   7   4   99.89    6.40
   2   7   4  111.39    7.60
   2   7   4  110.89    8.00
   2   7   4  106.49    4.90
   2   7   4   97.79    7.30
   2   7   4  116.39    3.60
  -3  -7  -4   10.70    1.60
  -3  -7  -4   11.30    1.00
  -3  -7  -4   11.60    2.40
  -3  -7  -4    7.70    3.30
  -3  -7  -4   11.00    2.80
  -3  -7  -4   11.10    3.10
   3   7   4   12.10    1.70
   3   7   4   17.60    4.00
   3   7   4   11.50    2.00
   3   7   4   10.70    1.10
   3   7   4   13.90    3.40
   3   7   4    7.90    2.90
  -4  -7  -4  506.05   15.50
  -4  -7  -4  508.55   16.70
  -4  -7  -4  530.85   17.90
  -4  -7  -4  518.95   18.60
  -4  -7  -4  476.85   13.70
   4   7   4  471.95   18.30
   4   7   4  488.55   13.70
   4   7   4  503.75   17.20
   4   7   4  501.95   14.80
   4   7   4  499.15   17.70
  -5  -7  -4   19.60    2.40
  -5  -7  -4   22.00    2.10
  -5  -7  -4   22.20    2.60
  -5  -7  -4   22.30    3.60
  -5  -7  -4   18.50    1.10
  -5  -7  -4   14.80    1.70
   5   7   4   22.00    2.40
   5   7   4   23.80    1.80
   5   7   4   22.60    3.50
  -6  -7  -4   17.10    2.70
  -6  -7  -4   18.90    3.80
  -6  -7  -4   17.20    3.00
  -6  -7  -4   18.30    4.10
  -6  -7  -4   14.50    2.70
  -6  -7  -4   17.50    1.90
   6   7   4   16.70    2.00
  -7  -7  -4   12.00    2.90
  -7  -7  -4    7.10    1.20
  -7  -7  -4    5.70    2.30
  -7  -7  -4    6.70    1.40
  -7  -7  -4    8.40    2.60
  -7  -7  -4   10.80    3.50
  -8  -7  -4   -0.10    0.70
  -8  -7  -4    0.90    1.60
  -8  -7  -4    0.80    1.90
  -8  -7  -4    0.50    0.60
  -8  -7  -4   -1.10    2.40
  -8  -7  -4   -0.30    1.90
   2  -8  -4   28.20    3.30
   2  -8  -4   21.80    6.10
   2  -8  -4   11.10    6.30
  -2   8   4   19.90    6.00
  -2   8   4   32.50    5.30
  -2   8   4   27.50    4.60
  -2   8   4   21.80    6.60
  -2   8   4   29.30    2.20
  -2   8   4   30.60    1.80
   1  -8  -4   62.49    8.10
   1  -8  -4   62.69    5.10
   1  -8  -4   58.79    8.90
   1  -8  -4   73.99    6.40
  -1   8   4   63.69    4.50
  -1   8   4   58.79    9.20
  -1   8   4   68.39    9.10
  -1   8   4   72.29    6.40
  -1   8   4   69.29    3.10
   0  -8  -4   -4.60    2.30
   0  -8  -4    4.20    2.80
   0  -8  -4    2.90    2.20
   0  -8  -4    3.40    2.40
   0  -8  -4   -0.60    4.30
   0   8   4   -1.20    3.30
   0   8   4   -0.50    3.00
   0   8   4    0.30    2.80
   0   8   4    2.30    0.70
   0   8   4    2.50    1.30
   0   8   4    4.90    2.80
  -1  -8  -4   19.20    5.40
  -1  -8  -4   11.20    3.20
  -1  -8  -4   13.60    3.30
  -1  -8  -4   13.50    3.90
  -1  -8  -4   18.70    3.40
   1   8   4   24.50    4.90
   1   8   4   17.10    1.10
   1   8   4   15.80    4.60
   1   8   4   20.70    4.50
   1   8   4   21.50    2.80
   1   8   4   15.40    4.30
  -2  -8  -4   64.89    6.30
  -2  -8  -4   77.49    3.60
  -2  -8  -4   92.79    7.80
  -2  -8  -4   63.59    4.80
  -2  -8  -4   73.29    6.10
   2   8   4   68.49    6.60
[truncated: 905,406 more chars]
