# Supplementary material for: Crystal structure of bis­(diiso­propyl­amino)­fluoro­borane
Source: Acta Crystallogr E Crystallogr Commun. 2025 Apr 17;81(Pt 5):401–4. doi: 10.1107/S2056989025003160 (PMC12054769; doi:10.1107/S2056989025003160)
Supplement: Supplementary file 2 [file e-81-00401-Isup2.hkl]

data_I                                                                          
_shelx_title ' sad_a.res in P-1'                                                
_shelx_refln_list_code          4                                               
_shelx_F_calc_maximum       70.27                                               
_exptl_crystal_F_000       256.00                                               
_reflns_d_resolution_high  0.7198                                               
                                                                                
loop_                                                                           
 _space_group_symop_operation_xyz                                               
 'x, y, z'                                                                      
 '-x, -y, -z'                                                                   
                                                                                
_cell_length_a     6.3603                                                       
_cell_length_b     7.6440                                                       
_cell_length_c    16.4098                                                       
_cell_angle_alpha  84.334                                                       
_cell_angle_beta   84.820                                                       
_cell_angle_gamma  67.518                                                       
                                                                                
_shelx_F_squared_multiplier     1.000                                           
                                                                                
loop_                                                                           
 _refln_index_h                                                                 
 _refln_index_k                                                                 
 _refln_index_l                                                                 
 _refln_F_squared_calc                                                          
 _refln_F_squared_meas                                                          
 _refln_F_squared_sigma                                                         
 _refln_observed_status                                                         
   1   0   0       1475.67       1011.62        33.74 o                         
   2   0   0        383.90        418.51         8.31 o                         
   3   0   0         25.64         23.93         0.37 o                         
   4   0   0          0.01          0.59         0.12 o                         
   5   0   0        106.44        107.35         1.24 o                         
   6   0   0          5.64          7.89         0.33 o                         
   7   0   0          9.22          9.55         0.45 o                         
   8   0   0          0.31          0.13         0.62 o                         
  -7   1   0         59.28         56.31         1.35 o                         
  -6   1   0         11.97         11.43         0.60 o                         
  -5   1   0        151.26        145.28         1.56 o                         
  -4   1   0          4.81          6.52         0.22 o                         
  -3   1   0         37.55         40.72         0.51 o                         
  -2   1   0         50.38         55.56         0.58 o                         
  -1   1   0         71.91         80.15         0.69 o                         
   0   1   0        386.46        304.42        13.96 o                         
   2   1   0        842.48        770.51        73.68 o                         
   3   1   0        123.58        125.05         1.14 o                         
   4   1   0        164.07        158.21         1.34 o                         
   5   1   0        118.23        110.16         0.97 o                         
   6   1   0         37.27         37.19         0.60 o                         
   7   1   0         66.06         71.04         1.18 o                         
   8   1   0         12.63         11.62         0.57 o                         
  -7   2   0         52.62         51.71         2.10 o                         
  -6   2   0         30.17         28.21         0.87 o                         
  -5   2   0         48.86         46.04         0.82 o                         
  -4   2   0         19.99         19.71         0.42 o                         
  -3   2   0        286.95        297.25         2.39 o                         
  -2   2   0        120.62        110.49         0.97 o                         
  -1   2   0         18.79         17.28         0.31 o                         
   1   2   0         37.66         31.75         0.30 o                         
   2   2   0          5.58          6.51         0.18 o                         
   3   2   0        632.14        585.77        19.35 o                         
   4   2   0         51.70         51.13         0.56 o                         
   5   2   0         52.42         49.71         0.63 o                         
   6   2   0          8.27          8.79         0.29 o                         
   7   2   0          7.52          8.46         0.31 o                         
   8   2   0         51.90         52.51         0.93 o                         
  -6   3   0        210.13        215.81         3.99 o                         
  -5   3   0          4.45          3.95         0.39 o                         
  -4   3   0          1.38          1.26         0.21 o                         
  -3   3   0          2.19          2.03         0.14 o                         
  -2   3   0          6.97          6.89         0.26 o                         
  -1   3   0          7.61          8.74         0.27 o                         
   0   3   0        104.23        111.93         0.88 o                         
   1   3   0       1040.78        895.87        41.74 o                         
   2   3   0        237.60        277.73         2.92 o                         
   3   3   0          1.40          3.54         0.65 o                         
   4   3   0        611.68        612.09        17.53 o                         
   5   3   0        292.34        297.23         3.92 o                         
   6   3   0          0.01          1.33         0.31 o                         
   7   3   0          0.11          0.22         0.18 o                         
   8   3   0        116.27        124.16         1.47 o                         
  -6   4   0          1.98          0.91         0.88 o                         
  -5   4   0         64.31         64.68         1.62 o                         
  -4   4   0          0.19          0.00         0.35 o                         
  -3   4   0          9.05          6.74         0.27 o                         
  -2   4   0         31.42         38.78         0.58 o                         
  -1   4   0          1.45          1.48         0.19 o                         
   0   4   0        229.16        253.22         1.92 o                         
   1   4   0         30.14         34.84         0.40 o                         
   2   4   0        606.00        603.13        11.98 o                         
   3   4   0          3.67          2.39         0.13 o                         
   4   4   0         56.71         55.68         0.93 o                         
   5   4   0        354.89        339.53         3.78 o                         
   6   4   0         43.70         41.21         0.79 o                         
   7   4   0          5.67          4.95         0.38 o                         
   8   4   0          1.80          1.57         0.25 o                         
  -5   5   0          0.23          0.50         0.45 o                         
  -4   5   0         29.32         29.37         0.67 o                         
  -3   5   0        109.12        108.18         1.45 o                         
  -2   5   0        415.55        395.72         3.89 o                         
  -1   5   0          1.25          2.63         0.25 o                         
   0   5   0          2.16          2.07         0.17 o                         
   1   5   0         28.15         35.56         0.45 o                         
   2   5   0        245.35        279.27         2.19 o                         
   3   5   0         45.14         50.47         0.53 o                         
   4   5   0          2.43          1.43         0.13 o                         
   5   5   0        320.35        342.45         4.39 o                         
   6   5   0          0.06         -0.16         0.16 o                         
   7   5   0          3.81          4.64         0.39 o                         
   8   5   0          7.71          7.52         0.53 o                         
  -4   6   0         82.83         79.86         2.12 o                         
  -3   6   0          1.32          1.63         0.40 o                         
  -2   6   0         83.59         83.20         1.25 o                         
  -1   6   0        395.33        387.15         3.25 o                         
   0   6   0         78.28         75.48         0.95 o                         
   1   6   0          8.54         10.02         0.29 o                         
   2   6   0        234.98        233.52         2.09 o                         
   3   6   0        116.32        103.66         0.99 o                         
   4   6   0        153.74        150.58         1.43 o                         
   5   6   0         67.79         59.89         0.90 o                         
   6   6   0          1.16          2.27         0.33 o                         
   7   6   0          0.07          0.69         0.53 o                         
   8   6   0          4.74          4.63         0.43 o                         
  -3   7   0          8.13          7.97         0.83 o                         
  -2   7   0          9.94         11.02         0.65 o                         
  -1   7   0         23.87         24.66         0.64 o                         
   0   7   0          4.84          5.32         0.38 o                         
   1   7   0          0.09          0.42         0.18 o                         
   2   7   0         21.98         21.55         0.57 o                         
   3   7   0          5.39          3.28         0.27 o                         
   4   7   0          0.36          0.56         0.14 o                         
   5   7   0          1.43          0.95         0.24 o                         
   6   7   0         11.54         10.94         0.47 o                         
   7   7   0          0.27         -0.09         0.22 o                         
   8   7   0         13.11         13.07         0.66 o                         
  -2   8   0          0.11         -0.04         0.56 o                         
  -1   8   0          4.45          5.86         0.52 o                         
   0   8   0         13.20         12.26         0.43 o                         
   1   8   0          1.51          2.00         0.31 o                         
   2   8   0         21.82         21.41         0.62 o                         
   3   8   0          0.01          0.16         0.20 o                         
   4   8   0         20.07         19.13         0.47 o                         
   5   8   0          0.45          0.28         0.17 o                         
   6   8   0         26.77         29.48         0.68 o                         
   7   8   0         41.44         41.76         1.35 o                         
  -1   9   0          0.95          0.78         0.63 o                         
   0   9   0          0.09         -0.31         0.33 o                         
   1   9   0          0.01         -0.23         0.30 o                         
   2   9   0          2.96          3.52         0.39 o                         
   3   9   0         29.24         32.42         0.79 o                         
   4   9   0          2.95          3.78         0.48 o                         
   5   9   0          2.01          1.72         0.32 o                         
   6   9   0         19.48         20.98         0.66 o                         
   7   9   0         42.64         45.80         1.53 o                         
   1  10   0          2.84          1.14         0.66 o                         
   2  10   0          2.84          1.76         0.69 o                         
   3  10   0         19.31         22.75         1.05 o                         
   4  10   0          0.41          0.04         0.49 o                         
   5  10   0          3.41          3.81         0.48 o                         
  -5 -10   1         31.54         33.59         1.02 o                         
  -4 -10   1         66.56         69.98         3.02 o                         
  -3 -10   1          1.50          0.99         0.57 o                         
  -2 -10   1         27.59         28.86         1.04 o                         
  -1 -10   1          8.27          8.91         0.67 o                         
  -7  -9   1          6.07          8.74         1.93 o                         
  -6  -9   1          8.87          9.11         0.48 o                         
  -5  -9   1          0.98          0.56         0.29 o                         
  -4  -9   1         80.43         77.26         1.30 o                         
  -3  -9   1          0.40          0.30         0.29 o                         
  -2  -9   1        116.94        118.97         1.68 o                         
  -1  -9   1          5.95          4.90         0.42 o                         
   0  -9   1          1.68          1.18         0.28 o                         
   1  -9   1          1.00          0.71         0.34 o                         
  -7  -8   1         15.94         17.53         0.91 o                         
  -6  -8   1          1.93          1.75         0.41 o                         
  -5  -8   1          1.64          1.34         0.22 o                         
  -4  -8   1          0.00          0.05         0.15 o                         
  -3  -8   1         27.26         26.32         0.60 o                         
  -2  -8   1        101.43        106.24         1.49 o                         
  -1  -8   1          0.76          0.62         0.22 o                         
   0  -8   1          9.57         10.06         0.45 o                         
   1  -8   1        110.07        112.51         1.62 o                         
   2  -8   1         22.74         24.60         0.79 o                         
  -8  -7   1          6.59          6.20         0.52 o                         
  -7  -7   1          4.15          3.67         0.43 o                         
  -6  -7   1          9.93         10.23         0.46 o                         
  -5  -7   1         52.21         53.77         0.79 o                         
  -4  -7   1        308.84        295.67         2.56 o                         
  -3  -7   1         85.12         85.68         0.97 o                         
  -2  -7   1          4.95          2.93         0.26 o                         
  -1  -7   1         36.36         34.10         0.64 o                         
   0  -7   1          3.35          2.32         0.23 o                         
   1  -7   1         60.88         59.11         1.27 o                         
   2  -7   1          0.10         -0.07         0.30 o                         
   3  -7   1         69.21         68.03         1.20 o                         
  -8  -6   1          4.57          4.45         0.53 o                         
  -7  -6   1          7.58          6.71         0.45 o                         
  -6  -6   1         37.30         31.56         0.74 o                         
  -5  -6   1         39.73         38.13         0.65 o                         
  -4  -6   1         25.59         24.31         0.47 o                         
  -3  -6   1        225.34        215.77         1.72 o                         
  -2  -6   1         74.89         81.30         0.94 o                         
  -1  -6   1          1.09          1.51         0.17 o                         
   0  -6   1        377.63        380.98         3.14 o                         
   1  -6   1         20.83         20.60         0.53 o                         
   2  -6   1         17.73         16.27         0.52 o                         
   3  -6   1        188.00        192.54         2.09 o                         
   4  -6   1          7.85          8.16         0.80 o                         
  -8  -5   1         13.45         13.70         0.71 o                         
  -7  -5   1          0.01          0.21         0.19 o                         
  -6  -5   1         19.20         19.56         0.56 o                         
  -5  -5   1        102.55         92.13         1.09 o                         
  -4  -5   1         21.56         18.08         0.34 o                         
  -3  -5   1         62.95         61.11         0.56 o                         
  -2  -5   1         11.21          9.50         0.22 o                         
  -1  -5   1         94.98         98.93         0.89 o                         
   0  -5   1          3.68          4.23         0.25 o                         
   1  -5   1        533.17        525.88         4.09 o                         
   2  -5   1        216.87        209.52         1.89 o                         
   3  -5   1          0.31          0.51         0.31 o                         
   4  -5   1        114.30        120.64         1.70 o                         
   5  -5   1         28.40         25.06         0.79 o                         
  -8  -4   1         13.97         15.23         0.54 o                         
  -7  -4   1         31.77         32.23         0.88 o                         
  -6  -4   1          0.14          0.31         0.22 o                         
  -5  -4   1        143.78        153.09         1.89 o                         
  -4  -4   1         55.20         55.42         0.71 o                         
  -3  -4   1         24.55         22.64         0.28 o                         
  -2  -4   1        606.10        642.04        13.60 o                         
  -1  -4   1         91.89        102.43         0.84 o                         
   0  -4   1         37.56         43.91         0.51 o                         
   1  -4   1        346.35        350.02         2.54 o                         
   2  -4   1        402.37        404.87         2.96 o                         
   3  -4   1        302.68        298.08         2.78 o                         
   4  -4   1         73.81         70.93         1.11 o                         
   5  -4   1         20.95         22.90         0.83 o                         
   6  -4   1          5.20          4.84         0.67 o                         
  -8  -3   1         16.13         17.35         0.45 o                         
  -7  -3   1          2.04          2.41         0.23 o                         
  -6  -3   1        379.24        372.24         3.49 o                         
  -5  -3   1         89.03         82.12         0.91 o                         
  -4  -3   1          8.54          9.94         0.26 o                         
  -3  -3   1        444.43        454.78         9.24 o                         
  -2  -3   1         12.79         12.86         0.17 o                         
  -1  -3   1        196.89        206.98         1.95 o                         
   0  -3   1         50.48         49.76         0.51 o                         
   1  -3   1        291.40        343.61         2.59 o                         
   2  -3   1        137.67        134.08         1.15 o                         
   3  -3   1         25.23         23.45         0.40 o                         
   4  -3   1          1.82          0.97         0.20 o                         
   5  -3   1         29.28         26.60         0.66 o                         
   6  -3   1         12.46         11.59         0.65 o                         
  -8  -2   1         27.47         30.19         0.68 o                         
  -7  -2   1         28.41         27.75         0.51 o                         
  -6  -2   1          3.87          5.00         0.30 o                         
  -5  -2   1        388.90        381.59         3.37 o                         
  -4  -2   1        178.40        186.91         1.51 o                         
  -3  -2   1         62.73         63.53         0.63 o                         
  -2  -2   1        324.36        396.37        11.23 o                         
  -1  -2   1        338.23        317.54        13.20 o                         
   0  -2   1       1558.09       1335.19        57.65 o                         
   1  -2   1         46.30         50.84         0.62 o                         
   2  -2   1        851.90        929.56        13.49 o                         
   3  -2   1          9.48          8.67         0.36 o                         
   4  -2   1          0.05          0.50         0.19 o                         
   5  -2   1        110.68        106.49         1.35 o                         
   6  -2   1         16.58         16.34         0.57 o                         
   7  -2   1          0.49          0.62         0.59 o                         
  -8  -1   1          6.43          7.46         1.28 o                         
  -7  -1   1         17.53         15.72         0.52 o                         
  -6  -1   1         87.85         83.52         1.10 o                         
  -5  -1   1        428.23        428.53         4.65 o                         
  -4  -1   1        663.02        676.93         5.95 o                         
  -3  -1   1        692.88        679.01        30.80 o                         
  -2  -1   1        298.25        325.70        33.26 o                         
  -1  -1   1       2860.15       4857.87       162.56 o                         
   0  -1   1        497.81        452.72        25.78 o                         
   1  -1   1        654.46        558.91        32.74 o                         
   2  -1   1        658.32        674.06        13.35 o                         
   3  -1   1        392.97        412.67         3.44 o                         
   4  -1   1          1.76          1.63         0.20 o                         
   5  -1   1        115.63        119.95         1.49 o                         
   6  -1   1         72.20         68.83         1.43 o                         
   7  -1   1         22.22         23.87         1.20 o                         
  -8   0   1          0.40          0.15         0.56 o                         
  -7   0   1         22.91         24.70         0.73 o                         
  -6   0   1         28.50         26.72         0.60 o                         
  -5   0   1         27.16         27.80         0.63 o                         
  -4   0   1         12.08         13.43         0.31 o                         
  -3   0   1          1.98          1.68         0.10 o                         
  -2   0   1          2.26          4.03         0.16 o                         
  -1   0   1       4938.37       4050.44       225.85 o                         
   1   0   1        500.85        438.04        17.18 o                         
   2   0   1        176.62        183.04         1.56 o                         
   3   0   1       1160.57        995.59        34.94 o                         
   4   0   1        196.11        192.71         1.43 o                         
   5   0   1        195.88        183.86         1.56 o                         
   6   0   1          0.93          1.38         0.19 o                         
   7   0   1          5.98          6.38         0.54 o                         
   8   0   1          1.45          1.12         0.87 o                         
  -7   1   1          0.00          0.06         0.52 o                         
  -6   1   1          0.00         -0.14         0.33 o                         
  -5   1   1          2.79          1.42         0.23 o                         
  -4   1   1        491.14        487.97         4.69 o                         
  -3   1   1        113.66        123.46         1.01 o                         
  -2   1   1         49.25         59.29         0.53 o                         
  -1   1   1       1860.14       1545.00       127.63 o                         
   0   1   1       2307.79       1644.01        43.87 o                         
   1   1   1        719.47        678.23        95.12 o                         
   2   1   1        150.11        157.38         1.68 o                         
   3   1   1         25.48         32.90         0.36 o                         
   4   1   1         81.50         88.67         0.80 o                         
   5   1   1          2.47          3.62         0.24 o                         
   6   1   1         46.65         42.98         0.65 o                         
   7   1   1          0.05          0.10         0.26 o                         
   8   1   1         25.08         26.95         0.98 o                         
  -7   2   1          2.10          1.37         0.53 o                         
  -6   2   1          9.86          8.94         0.58 o                         
  -5   2   1        106.27         93.84         1.37 o                         
  -4   2   1         32.20         27.15         0.50 o                         
  -3   2   1        384.46        389.71         3.10 o                         
  -2   2   1          7.23          9.10         0.21 o                         
  -1   2   1        511.18        565.24         8.04 o                         
   0   2   1       2030.70       1275.84        59.27 o                         
   1   2   1        608.92        505.80        17.75 o                         
   2   2   1        316.86        318.59        20.17 o                         
   3   2   1         92.12         91.84         0.99 o                         
   4   2   1          0.07         -0.01         0.11 o                         
   5   2   1         33.53         35.06         0.50 o                         
   6   2   1          5.37          3.41         0.23 o                         
   7   2   1         41.54         41.78         0.68 o                         
   8   2   1          6.05          6.55         0.37 o                         
  -6   3   1         11.25          9.85         0.79 o                         
  -5   3   1         13.25         11.49         0.69 o                         
  -4   3   1         35.49         27.99         0.52 o                         
  -3   3   1          5.95          5.71         0.22 o                         
  -2   3   1          3.67          3.50         0.21 o                         
  -1   3   1        210.31        227.55         1.71 o                         
   0   3   1         24.88         32.12         0.39 o                         
   1   3   1        113.99        130.93         1.12 o                         
   2   3   1         73.79         82.47         0.72 o                         
   3   3   1        137.40        160.56         1.88 o                         
   4   3   1        246.51        247.85         3.00 o                         
   5   3   1         86.16         84.97         1.01 o                         
   6   3   1         90.32         80.88         1.25 o                         
   7   3   1         13.03         12.81         0.36 o                         
   8   3   1          0.13          0.61         0.22 o                         
  -6   4   1         32.85         33.90         1.54 o                         
  -5   4   1         33.29         32.72         0.76 o                         
  -4   4   1         17.44         18.20         0.44 o                         
  -3   4   1        147.91        130.45         1.57 o                         
  -2   4   1         21.16         24.08         0.52 o                         
  -1   4   1          1.89          1.61         0.19 o                         
   0   4   1         89.38        103.91         0.90 o                         
   1   4   1        159.58        185.71         1.67 o                         
   2   4   1        618.54        712.93        19.93 o                         
   3   4   1          0.19          0.27         0.07 o                         
   4   4   1        701.19        714.61        11.70 o                         
   5   4   1        106.40        106.86         1.34 o                         
   6   4   1          0.20          0.44         0.18 o                         
   7   4   1         20.38         21.89         0.61 o                         
   8   4   1          1.90          1.90         0.27 o                         
  -5   5   1          2.34          2.90         0.38 o                         
  -4   5   1         34.22         35.44         0.77 o                         
  -3   5   1         86.26         80.76         1.07 o                         
  -2   5   1        139.72        135.65         1.43 o                         
  -1   5   1        174.98        180.46         1.80 o                         
   0   5   1          1.80          4.01         0.22 o                         
   1   5   1       1175.60       1325.20        37.02 o                         
   2   5   1         63.54         69.26         0.63 o                         
   3   5   1         33.83         32.85         0.41 o                         
   4   5   1         51.34         58.16         0.66 o                         
   5   5   1         19.99         17.45         0.56 o                         
   6   5   1         39.26         34.44         0.80 o                         
   7   5   1          6.05          5.68         0.47 o                         
   8   5   1        120.18        127.09         2.29 o                         
  -4   6   1         29.51         31.70         1.65 o                         
  -3   6   1          2.78          3.07         0.38 o                         
  -2   6   1         18.39         16.90         0.57 o                         
  -1   6   1          4.51          4.37         0.31 o                         
   0   6   1         99.55         96.14         1.08 o                         
   1   6   1        185.51        185.22         1.80 o                         
   2   6   1        104.10        105.99         1.20 o                         
   3   6   1        213.19        215.40         1.76 o                         
   4   6   1          2.36          2.36         0.19 o                         
   5   6   1         12.95         16.85         0.45 o                         
   6   6   1          0.14         -0.15         0.33 o                         
   7   6   1          7.45          7.76         0.50 o                         
   8   6   1          8.26          8.83         0.76 o                         
  -3   7   1          4.72          5.05         0.89 o                         
  -2   7   1          9.87         10.36         0.52 o                         
  -1   7   1         12.17         11.25         0.48 o                         
   0   7   1         51.83         49.88         0.84 o                         
   1   7   1          1.19          1.71         0.25 o                         
   2   7   1          2.27          2.32         0.26 o                         
   3   7   1         13.23         11.16         0.36 o                         
   4   7   1         35.27         32.83         0.58 o                         
   5   7   1          0.58          0.32         0.19 o                         
   6   7   1        140.49        152.64         2.51 o                         
   7   7   1          8.04          8.46         0.54 o                         
   8   7   1         52.52         52.45         1.28 o                         
  -2   8   1          7.12          8.61         0.95 o                         
  -1   8   1          2.96          2.73         0.55 o                         
   0   8   1         17.10         15.22         0.62 o                         
   1   8   1         20.71         20.37         0.66 o                         
   2   8   1          6.27          5.30         0.37 o                         
   3   8   1         18.69         14.97         0.50 o                         
   4   8   1          2.38          1.68         0.28 o                         
   5   8   1          7.76          9.06         0.39 o                         
   6   8   1          6.30          6.51         0.37 o                         
   7   8   1         10.21         10.89         0.56 o                         
  -1   9   1         17.39         18.04         1.12 o                         
   0   9   1         14.26         14.85         0.68 o                         
   1   9   1          4.74          4.40         0.47 o                         
   2   9   1         18.55         20.20         0.66 o                         
   3   9   1         24.24         24.64         0.70 o                         
   4   9   1         36.27         32.06         0.90 o                         
   5   9   1          1.04          1.00         0.32 o                         
   6   9   1          1.42          1.37         0.29 o                         
   7   9   1          0.59          0.53         0.58 o                         
   1  10   1          7.55          7.48         0.67 o                         
   2  10   1          3.18          3.64         0.68 o                         
   3  10   1          0.04         -0.30         0.30 o                         
   4  10   1          1.29          1.35         0.44 o                         
   5  10   1          0.75          0.70         0.38 o                         
  -5 -10   2        105.88        110.41         2.26 o                         
  -4 -10   2          1.21          0.97         0.46 o                         
  -3 -10   2         62.23         64.52         1.49 o                         
  -2 -10   2          2.72          1.94         0.64 o                         
  -1 -10   2          0.57          0.21         0.36 o                         
  -6  -9   2         13.05         14.22         0.84 o                         
  -5  -9   2         19.27         17.30         0.65 o                         
  -4  -9   2          3.89          3.01         0.38 o                         
  -3  -9   2         29.85         31.81         0.78 o                         
  -2  -9   2          0.42          0.13         0.21 o                         
  -1  -9   2         25.08         24.47         0.78 o                         
   0  -9   2          7.76          6.32         0.45 o                         
   1  -9   2          7.06          7.28         0.45 o                         
  -7  -8   2          8.69          8.15         0.42 o                         
  -6  -8   2         15.07         16.28         0.54 o                         
  -5  -8   2          0.03          0.10         0.22 o                         
  -4  -8   2          1.13          1.22         0.20 o                         
  -3  -8   2          0.01         -0.13         0.13 o                         
  -2  -8   2        112.24        112.83         1.48 o                         
  -1  -8   2         97.44         96.21         1.26 o                         
   0  -8   2          1.60          1.34         0.38 o                         
   1  -8   2         12.32         13.45         0.52 o                         
   2  -8   2         54.32         56.11         1.15 o                         
  -8  -7   2          0.02          0.25         0.38 o                         
  -7  -7   2          4.86          4.47         0.46 o                         
  -6  -7   2         38.24         38.37         0.65 o                         
  -5  -7   2          6.57          5.41         0.28 o                         
  -4  -7   2         32.80         36.40         0.57 o                         
  -3  -7   2         76.70         74.28         0.87 o                         
  -2  -7   2          0.89          0.87         0.17 o                         
  -1  -7   2        398.06        401.04         3.50 o                         
   0  -7   2        114.79        114.59         1.42 o                         
   1  -7   2          3.33          3.85         0.34 o                         
   2  -7   2         30.69         29.59         0.70 o                         
   3  -7   2         27.41         27.90         0.98 o                         
  -8  -6   2         12.82         12.64         0.60 o                         
  -7  -6   2          0.09          0.53         0.28 o                         
  -6  -6   2          0.20          0.35         0.16 o                         
  -5  -6   2        128.62        125.51         1.32 o                         
  -4  -6   2        217.21        210.12         1.91 o                         
  -3  -6   2         94.94         95.20         0.93 o                         
  -2  -6   2         89.15         97.02         0.98 o                         
  -1  -6   2        102.87        102.37         1.04 o                         
   0  -6   2        435.96        443.20         3.82 o                         
   1  -6   2         40.85         36.34         0.73 o                         
   2  -6   2          1.28          1.23         0.25 o                         
   3  -6   2         11.41         11.54         0.47 o                         
   4  -6   2          1.24          0.62         0.36 o                         
  -8  -5   2         26.58         26.64         1.18 o                         
  -7  -5   2        100.93        109.55         1.83 o                         
  -6  -5   2         31.98         28.13         0.55 o                         
  -5  -5   2        187.58        186.08         1.69 o                         
  -4  -5   2        251.81        241.25         2.02 o                         
  -3  -5   2        183.13        186.02         1.32 o                         
  -2  -5   2         81.24         83.75         0.74 o                         
  -1  -5   2         43.47         45.22         0.55 o                         
   0  -5   2        321.31        334.19         2.53 o                         
   1  -5   2         11.83         11.31         0.39 o                         
   2  -5   2        204.12        197.95         2.01 o                         
   3  -5   2         56.91         60.09         0.87 o                         
   4  -5   2        190.14        191.72         2.44 o                         
   5  -5   2         26.58         27.47         0.82 o                         
  -8  -4   2          1.70          1.39         0.29 o                         
  -7  -4   2         20.39         19.04         0.59 o                         
  -6  -4   2         33.68         36.36         0.78 o                         
  -5  -4   2         45.73         47.54         0.72 o                         
  -4  -4   2         83.09         81.84         0.80 o                         
  -3  -4   2        426.75        416.92         5.01 o                         
  -2  -4   2         23.31         19.53         0.26 o                         
  -1  -4   2        265.04        255.60         2.07 o                         
   0  -4   2         63.75         67.45         0.84 o                         
   1  -4   2         44.60         44.17         0.77 o                         
   2  -4   2         87.19         80.86         0.90 o                         
   3  -4   2        109.44        106.78         1.25 o                         
   4  -4   2         48.17         52.11         0.92 o                         
   5  -4   2          7.72          7.96         0.56 o                         
   6  -4   2         24.84         26.13         0.93 o                         
  -8  -3   2          0.12         -0.16         0.28 o                         
  -7  -3   2          6.07          5.89         0.25 o                         
  -6  -3   2          6.18          6.45         0.24 o                         
  -5  -3   2         60.20         52.54         0.61 o                         
  -4  -3   2        140.32        147.66         1.21 o                         
  -3  -3   2        201.16        208.35         2.03 o                         
  -2  -3   2         24.32         28.01         0.28 o                         
  -1  -3   2        680.03        704.40        17.28 o                         
   0  -3   2        161.04        172.79         1.35 o                         
   1  -3   2         45.77         53.41         0.59 o                         
   2  -3   2         84.08         84.70         1.02 o                         
   3  -3   2        205.95        201.31         1.81 o                         
   4  -3   2         73.65         79.66         1.39 o                         
   5  -3   2         88.28         91.88         1.37 o                         
   6  -3   2          3.54          3.00         0.41 o                         
  -8  -2   2         10.71         10.12         0.48 o                         
  -7  -2   2          2.93          3.37         0.27 o                         
  -6  -2   2          6.05          5.95         0.23 o                         
  -5  -2   2         44.20         38.50         0.54 o                         
  -4  -2   2        147.17        152.80         1.29 o                         
  -3  -2   2       1680.22       1689.17        63.61 o                         
  -2  -2   2       2644.78       3609.50       150.51 o                         
  -1  -2   2        479.75        604.74        35.75 o                         
   0  -2   2         25.57         24.67         0.36 o                         
   1  -2   2        782.63        740.30        33.24 o                         
   2  -2   2         89.85         82.24         0.81 o                         
   3  -2   2          7.39          9.07         0.26 o                         
   4  -2   2        651.65        637.42         5.95 o                         
   5  -2   2          0.10         -0.07         0.18 o                         
   6  -2   2         29.93         31.96         0.79 o                         
   7  -2   2         19.88         20.60         1.06 o                         
  -8  -1   2         16.00         13.25         0.59 o                         
  -7  -1   2         13.71         15.07         0.74 o                         
  -6  -1   2         90.65         81.49         1.10 o                         
  -5  -1   2        255.54        243.83         2.17 o                         
  -4  -1   2         58.95         58.39         0.56 o                         
  -3  -1   2         26.72         28.58         0.32 o                         
  -2  -1   2       1826.24       1791.72        84.54 o                         
  -1  -1   2       1285.79       1584.60        65.07 o                         
   0  -1   2         15.92         14.06         0.16 o                         
   1  -1   2         27.87         26.93         0.28 o                         
   2  -1   2         25.58         29.11         0.49 o                         
   3  -1   2         25.99         20.66         0.35 o                         
   4  -1   2        504.06        514.55         4.62 o                         
   5  -1   2         87.43         82.09         1.09 o                         
   6  -1   2          2.43          2.21         0.28 o                         
   7  -1   2         62.68         65.00         1.47 o                         
  -8   0   2          0.07         -0.07         0.41 o                         
  -7   0   2          0.43          0.49         0.37 o                         
  -6   0   2          1.51          1.57         0.23 o                         
  -5   0   2         13.35         10.31         0.37 o                         
  -4   0   2        403.17        405.41         3.24 o                         
  -3   0   2        298.85        335.06         2.89 o                         
  -2   0   2          0.52          0.31         0.06 o                         
  -1   0   2        225.82        232.28         9.98 o                         
   0   0   2        905.78        946.49        57.62 o                         
   1   0   2         10.58          8.96         0.10 o                         
   2   0   2        278.57        306.18         3.16 o                         
   3   0   2         88.75         87.51         0.69 o                         
   4   0   2         24.45         19.86         0.36 o                         
   5   0   2         50.90         47.31         0.58 o                         
   6   0   2         29.26         26.94         0.68 o                         
   7   0   2         18.98         19.57         0.71 o                         
   8   0   2          0.09         -0.27         0.64 o                         
  -7   1   2          8.63          9.45         0.58 o                         
  -6   1   2         11.59          9.63         0.50 o                         
  -5   1   2         14.13         13.18         0.44 o                         
  -4   1   2        209.89        223.39         1.96 o                         
  -3   1   2         10.20         10.16         0.25 o                         
  -2   1   2        852.06        829.53        39.00 o                         
  -1   1   2        315.85        294.25         2.53 o                         
   0   1   2         75.11         71.21         0.53 o                         
   1   1   2        518.80        608.31        24.83 o                         
   2   1   2        422.97        379.35        31.59 o                         
   3   1   2        381.31        413.60         5.34 o                         
   4   1   2        154.68        151.08         1.24 o                         
   5   1   2        222.96        196.20         1.75 o                         
   6   1   2          8.56          8.74         0.30 o                         
   7   1   2         77.81         80.80         1.41 o                         
   8   1   2          0.05          0.05         0.56 o                         
  -7   2   2          0.35          0.32         0.63 o                         
  -6   2   2          0.84          0.89         0.51 o                         
  -5   2   2         14.73         13.37         0.51 o                         
  -4   2   2          6.51          5.21         0.33 o                         
  -3   2   2         29.19         31.15         0.47 o                         
  -2   2   2        557.44        609.58         4.87 o                         
  -1   2   2         63.12         67.33         0.61 o                         
   0   2   2        945.19        827.06        43.32 o                         
   1   2   2        627.75        519.15        32.61 o                         
   2   2   2          4.90          4.58         0.20 o                         
   3   2   2         79.86         88.87         1.01 o                         
   4   2   2        104.23        104.23         1.04 o                         
   5   2   2          0.01          0.29         0.13 o                         
   6   2   2         74.47         71.09         0.96 o                         
   7   2   2          5.27          5.37         0.39 o                         
   8   2   2         13.74         14.40         0.63 o                         
  -6   3   2         14.93         13.03         0.91 o                         
  -5   3   2          0.13          0.18         0.36 o                         
  -4   3   2         15.96         12.22         0.62 o                         
  -3   3   2         30.69         31.79         0.53 o                         
  -2   3   2         30.81         36.17         0.53 o                         
  -1   3   2         69.86         82.62         0.82 o                         
   0   3   2         25.98         26.53         0.42 o                         
   1   3   2        326.72        354.97         4.66 o                         
   2   3   2        518.40        503.42        13.45 o                         
   3   3   2         29.91         31.51         0.42 o                         
   4   3   2          1.54          2.90         0.16 o                         
   5   3   2          3.71          3.10         0.20 o                         
   6   3   2          1.26          0.99         0.18 o                         
   7   3   2          2.42          3.41         0.22 o                         
   8   3   2         23.18         21.36         0.61 o                         
  -6   4   2          8.83          7.68         0.89 o                         
  -5   4   2         44.03         46.00         0.93 o                         
  -4   4   2        103.88         90.44         1.17 o                         
  -3   4   2         66.64         57.06         0.80 o                         
  -2   4   2          2.74          2.86         0.24 o                         
  -1   4   2          0.67          1.02         0.18 o                         
   0   4   2        521.44        584.45         4.52 o                         
   1   4   2       1002.66        923.33        32.82 o                         
   2   4   2         40.81         41.42         0.42 o                         
   3   4   2        576.24        631.89         7.90 o                         
   4   4   2          0.19          0.79         0.15 o                         
   5   4   2          7.28          8.01         0.28 o                         
   6   4   2         48.14         47.57         1.03 o                         
   7   4   2          0.94          1.12         0.24 o                         
   8   4   2          2.28          2.49         0.29 o                         
  -5   5   2         52.37         53.21         1.94 o                         
  -4   5   2         27.65         28.78         0.80 o                         
  -3   5   2          1.03          0.47         0.21 o                         
  -2   5   2         17.21         13.33         0.47 o                         
  -1   5   2          4.73          4.40         0.30 o                         
   0   5   2         41.21         47.84         0.59 o                         
   1   5   2        341.70        347.42         2.84 o                         
   2   5   2        270.62        276.69         2.73 o                         
   3   5   2          1.55          3.01         0.14 o                         
   4   5   2         17.19         15.87         0.32 o                         
   5   5   2         19.91         15.99         0.53 o                         
   6   5   2        146.34        144.36         2.22 o                         
   7   5   2         16.02         17.76         0.78 o                         
   8   5   2         24.96         26.57         0.85 o                         
  -4   6   2         49.00         52.05         1.21 o                         
  -3   6   2          0.06          0.03         0.38 o                         
  -2   6   2         12.38          9.94         0.44 o                         
  -1   6   2         12.59         12.40         0.43 o                         
   0   6   2         11.37         10.19         0.31 o                         
   1   6   2          1.98          1.52         0.22 o                         
   2   6   2         31.88         30.77         0.55 o                         
   3   6   2         29.92         29.32         0.47 o                         
   4   6   2         36.47         25.97         0.52 o                         
   5   6   2         50.04         49.38         0.74 o                         
   6   6   2          3.33          4.07         0.32 o                         
   7   6   2          0.53          0.81         0.27 o                         
   8   6   2          0.67          0.77         0.31 o                         
  -3   7   2         23.31         25.88         1.36 o                         
  -2   7   2         26.45         24.91         0.72 o                         
  -1   7   2          0.27          0.32         0.26 o                         
   0   7   2         60.81         60.80         1.12 o                         
   1   7   2          2.85          2.79         0.27 o                         
   2   7   2         29.48         25.22         0.57 o                         
   3   7   2         18.14         16.20         0.43 o                         
   4   7   2         19.66         19.07         0.39 o                         
   5   7   2         11.87          9.28         0.44 o                         
   6   7   2          0.37          0.00         0.33 o                         
   7   7   2         17.43         17.98         0.74 o                         
   8   7   2          0.68          0.69         0.26 o                         
  -2   8   2          1.23          1.15         0.75 o                         
  -1   8   2          0.06         -0.50         0.50 o                         
   0   8   2         13.55         11.68         0.61 o                         
   1   8   2         46.29         45.22         0.96 o                         
   2   8   2         43.24         40.44         0.88 o                         
   3   8   2         18.47         13.04         0.63 o                         
   4   8   2          2.91          2.18         0.27 o                         
   5   8   2         68.40         66.88         1.07 o                         
   6   8   2         34.90         35.46         0.69 o                         
   7   8   2          0.09          0.19         0.26 o                         
  -1   9   2         29.00         28.81         1.33 o                         
   0   9   2         46.27         47.67         1.15 o                         
   1   9   2         86.82         88.18         1.63 o                         
   2   9   2         18.47         20.16         0.66 o                         
   3   9   2         36.23         40.22         0.89 o                         
   4   9   2          8.76          8.88         0.57 o                         
   5   9   2         43.63         45.36         1.07 o                         
   6   9   2         34.93         35.53         0.99 o                         
   7   9   2          7.29          8.46         0.96 o                         
   1  10   2          0.84          0.22         0.71 o                         
   2  10   2          5.49          4.50         0.56 o                         
   3  10   2          0.00          0.06         0.45 o                         
   4  10   2          0.74          0.37         0.34 o                         
   5  10   2        112.13        120.39         2.36 o                         
  -5 -10   3         19.50         19.01         0.79 o                         
  -4 -10   3         15.44         17.11         0.85 o                         
  -3 -10   3          7.20          7.62         0.61 o                         
  -2 -10   3          6.77          5.77         0.58 o                         
  -6  -9   3        117.87        124.56         1.74 o                         
  -5  -9   3         12.31         12.92         0.58 o                         
  -4  -9   3          3.35          3.17         0.48 o                         
  -3  -9   3          4.67          4.37         0.42 o                         
  -2  -9   3          5.89          6.07         0.45 o                         
  -1  -9   3         15.58         15.31         0.59 o                         
   0  -9   3         31.74         30.71         0.80 o                         
   1  -9   3          0.29         -0.25         0.35 o                         
  -7  -8   3          1.87          1.80         0.36 o                         
  -6  -8   3         14.42         15.67         0.52 o                         
  -5  -8   3         53.03         54.06         0.89 o                         
  -4  -8   3         15.04         15.09         0.51 o                         
  -3  -8   3          5.71          5.17         0.33 o                         
  -2  -8   3         15.79         15.00         0.50 o                         
  -1  -8   3          0.06         -0.04         0.19 o                         
   0  -8   3          4.35          3.70         0.31 o                         
   1  -8   3          4.22          5.27         0.37 o                         
   2  -8   3          3.71          4.08         0.39 o                         
  -8  -7   3         40.31         40.83         2.19 o                         
  -7  -7   3         42.89         44.24         0.85 o                         
  -6  -7   3         34.61         36.77         0.61 o                         
  -5  -7   3          7.88          7.91         0.39 o                         
  -4  -7   3          4.65          4.96         0.29 o                         
  -3  -7   3         59.47         63.89         0.81 o                         
  -2  -7   3        283.03        277.58         2.40 o                         
  -1  -7   3          9.54          9.50         0.37 o                         
   0  -7   3          0.07          0.06         0.23 o                         
   1  -7   3          4.45          4.43         0.43 o                         
   2  -7   3          0.06         -0.26         0.26 o                         
   3  -7   3         11.00         11.57         0.56 o                         
  -8  -6   3          4.90          4.77         0.45 o                         
  -7  -6   3          3.93          4.49         0.48 o                         
  -6  -6   3         53.90         54.35         0.80 o                         
  -5  -6   3          5.13          6.32         0.29 o                         
  -4  -6   3          6.02          3.78         0.18 o                         
  -3  -6   3         49.06         53.69         0.70 o                         
  -2  -6   3         86.03         94.59         1.00 o                         
  -1  -6   3       1356.43       1453.29        42.20 o                         
   0  -6   3        294.72        301.18         2.62 o                         
   1  -6   3          1.13          1.41         0.22 o                         
   2  -6   3         33.44         30.65         0.72 o                         
   3  -6   3         57.71         56.03         1.14 o                         
   4  -6   3          3.60          2.73         0.55 o                         
  -8  -5   3         48.96         49.02         1.11 o                         
  -7  -5   3          7.53          7.04         0.35 o                         
  -6  -5   3        107.98        108.01         1.35 o                         
  -5  -5   3         14.93         12.48         0.30 o                         
  -4  -5   3         30.62         26.61         0.41 o                         
  -3  -5   3         13.11         13.27         0.24 o                         
  -2  -5   3        128.34        143.00         1.12 o                         
  -1  -5   3         17.39         20.74         0.34 o                         
   0  -5   3         62.74         52.67         0.69 o                         
   1  -5   3        330.09        331.60         2.68 o                         
   2  -5   3          2.52          3.70         0.27 o                         
   3  -5   3         38.04         33.14         0.78 o                         
   4  -5   3          1.32          1.33         0.34 o                         
   5  -5   3          0.03          0.17         0.43 o                         
  -8  -4   3         69.55         71.31         1.11 o                         
  -7  -4   3         50.10         50.06         0.77 o                         
  -6  -4   3         25.23         25.61         0.46 o                         
  -5  -4   3         12.76         14.60         0.34 o                         
  -4  -4   3        135.26        119.23         1.17 o                         
  -3  -4   3         76.03         78.47         0.63 o                         
  -2  -4   3        112.81        113.41         0.88 o                         
  -1  -4   3         27.75         29.57         0.38 o                         
   0  -4   3         10.51          7.54         0.22 o                         
   1  -4   3          3.42          5.16         0.24 o                         
   2  -4   3        220.08        212.72         1.89 o                         
   3  -4   3         17.27         20.57         0.55 o                         
   4  -4   3         53.96         50.62         0.95 o                         
   5  -4   3         10.13          9.39         0.51 o                         
   6  -4   3         30.80         31.75         1.01 o                         
  -8  -3   3          5.01          5.59         0.56 o                         
  -7  -3   3        139.60        146.41         1.52 o                         
  -6  -3   3          2.02          4.00         0.21 o                         
  -5  -3   3         18.61         15.31         0.29 o                         
  -4  -3   3          2.35          4.09         0.14 o                         
  -3  -3   3         60.97         76.61         0.87 o                         
  -2  -3   3         38.10         44.21         0.38 o                         
  -1  -3   3        233.45        242.82         1.93 o                         
   0  -3   3         47.88         44.83         0.49 o                         
   1  -3   3          7.90          8.75         0.23 o                         
   2  -3   3          2.47          4.99         0.21 o                         
   3  -3   3        251.64        247.89         2.18 o                         
   4  -3   3         59.43         58.62         0.93 o                         
   5  -3   3          0.23          0.57         0.22 o                         
   6  -3   3          0.01          0.37         0.33 o                         
  -8  -2   3          3.58          3.83         0.36 o                         
  -7  -2   3          0.52          0.31         0.15 o                         
  -6  -2   3          1.80          1.63         0.20 o                         
  -5  -2   3         43.90         46.61         0.69 o                         
  -4  -2   3          6.43          9.04         0.25 o                         
  -3  -2   3          0.35          0.47         0.07 o                         
  -2  -2   3        222.17        242.33         4.16 o                         
  -1  -2   3         21.45         22.26         0.24 o                         
   0  -2   3        107.89        108.77         0.85 o                         
   1  -2   3        743.18        790.02        22.10 o                         
   2  -2   3         75.75         78.49         0.79 o                         
   3  -2   3         75.39         75.44         0.93 o                         
   4  -2   3         39.78         42.29         0.66 o                         
   5  -2   3          0.22         -0.17         0.18 o                         
   6  -2   3          1.79          1.46         0.26 o                         
   7  -2   3          5.99          4.22         0.66 o                         
  -8  -1   3         14.74         16.01         0.76 o                         
  -7  -1   3          2.95          3.09         0.28 o                         
  -6  -1   3          4.18          3.30         0.26 o                         
  -5  -1   3         12.69         13.54         0.50 o                         
  -4  -1   3        295.70        297.50         2.63 o                         
  -3  -1   3        739.98        755.50        48.83 o                         
  -2  -1   3        141.12        141.20         1.31 o                         
  -1  -1   3        212.01        230.61        23.54 o                         
   0  -1   3       1716.38       2382.12       145.80 o                         
   1  -1   3        664.32        664.17        30.60 o                         
   2  -1   3        274.55        292.93         2.62 o                         
   3  -1   3          0.18          0.38         0.12 o                         
   4  -1   3        277.29        271.56         2.36 o                         
   5  -1   3         91.96         79.54         1.07 o                         
   6  -1   3          0.01          0.03         0.20 o                         
   7  -1   3          0.57          0.65         0.32 o                         
  -8   0   3         35.15         33.77         1.31 o                         
  -7   0   3          0.01          0.02         0.22 o                         
  -6   0   3          0.70         -0.14         0.20 o                         
  -5   0   3         12.97         13.74         0.40 o                         
  -4   0   3        190.84        189.07         1.53 o                         
  -3   0   3         54.84         70.05         1.28 o                         
  -2   0   3       1010.45        964.99        29.17 o                         
  -1   0   3        810.97        882.72        41.55 o                         
   0   0   3         18.37         15.23         0.12 o                         
   1   0   3       3607.93       5288.67       613.65 o                         
   2   0   3        769.34        797.67        29.29 o                         
   3   0   3       1389.15       1366.87        42.97 o                         
   4   0   3         36.19         32.98         0.43 o                         
   5   0   3          0.25          0.62         0.12 o                         
   6   0   3         17.71         17.96         0.60 o                         
   7   0   3          8.41         10.16         0.57 o                         
   8   0   3          1.04          0.98         0.71 o                         
  -7   1   3         37.70         38.52         1.41 o                         
  -6   1   3          6.74          6.77         0.46 o                         
  -5   1   3          5.89          7.88         0.38 o                         
  -4   1   3         91.30         90.81         1.13 o                         
  -3   1   3        266.90        296.47         2.63 o                         
  -2   1   3        492.86        533.39         5.05 o                         
  -1   1   3        843.23        797.54        35.21 o                         
   0   1   3          1.61          0.77         0.05 o                         
   1   1   3        775.74        915.94        22.83 o                         
   2   1   3        646.38        708.21        27.17 o                         
   3   1   3        193.77        214.68         1.79 o                         
   4   1   3         39.02         41.94         0.47 o                         
   5   1   3          0.78          0.63         0.11 o                         
   6   1   3          6.57          5.34         0.34 o                         
   7   1   3          3.64          3.55         0.38 o                         
   8   1   3         70.85         77.73         1.54 o                         
  -7   2   3          5.35          5.90         0.81 o                         
  -6   2   3          0.24         -0.28         0.32 o                         
  -5   2   3         78.44         76.83         1.19 o                         
  -4   2   3         62.73         51.10         0.86 o                         
  -3   2   3          0.32          0.70         0.14 o                         
  -2   2   3         94.50        101.71         0.85 o                         
  -1   2   3        261.33        290.42         2.33 o                         
   0   2   3         92.69         82.89         0.69 o                         
   1   2   3       1194.62       1070.66        27.80 o                         
   2   2   3        166.29        176.57         1.77 o                         
   4   2   3         23.83         20.38         0.43 o                         
   5   2   3         60.66         63.78         0.70 o                         
   6   2   3         40.17         34.77         0.59 o                         
   7   2   3          2.90          3.32         0.28 o                         
   8   2   3         98.91        104.55         1.89 o                         
  -6   3   3          0.62          0.35         0.71 o                         
  -5   3   3          1.88          1.27         0.37 o                         
  -4   3   3        597.49        623.91         5.42 o                         
  -3   3   3         69.06         79.33         0.94 o                         
  -2   3   3         38.07         38.77         0.52 o                         
  -1   3   3         99.06         98.30         0.90 o                         
   0   3   3        121.68        154.48         1.24 o                         
   1   3   3        287.34        316.07         3.19 o                         
   2   3   3        165.14        170.93         1.26 o                         
   3   3   3         69.96         65.69         0.65 o                         
   4   3   3        243.47        244.83         2.57 o                         
   5   3   3        159.34        135.63         1.47 o                         
   6   3   3        126.23        123.71         1.62 o                         
   7   3   3          6.23          6.80         0.41 o                         
   8   3   3         23.92         24.84         0.74 o                         
  -6   4   3          0.51          0.63         0.63 o                         
  -5   4   3          2.05         -0.19         0.43 o                         
  -4   4   3          0.04         -0.19         0.19 o                         
  -3   4   3         88.91         84.51         1.03 o                         
  -2   4   3         48.74         54.84         0.74 o                         
  -1   4   3          2.12          2.40         0.20 o                         
   0   4   3        137.66        161.06         1.29 o                         
   1   4   3         36.82         33.78         0.45 o                         
   2   4   3        275.85        298.76         2.97 o                         
   3   4   3        194.20        203.66         2.13 o                         
   4   4   3         14.82         14.43         0.34 o                         
   5   4   3        281.06        281.27         2.83 o                         
   6   4   3          1.79          0.68         0.22 o                         
   7   4   3          0.12          0.09         0.15 o                         
   8   4   3          0.17          0.24         0.33 o                         
  -5   5   3          0.02          0.16         0.73 o                         
  -4   5   3          1.90          2.68         0.38 o                         
  -3   5   3          7.05          4.17         0.29 o                         
  -2   5   3         13.21         14.47         0.51 o                         
  -1   5   3          0.05          0.25         0.19 o                         
   0   5   3        101.61        103.67         0.99 o                         
   1   5   3         39.58         47.95         0.62 o                         
   2   5   3         47.29         41.71         0.67 o                         
   3   5   3         55.72         59.84         0.60 o                         
   4   5   3        528.22        557.64         5.01 o                         
   5   5   3          0.00          0.04         0.17 o                         
   6   5   3         41.21         40.92         0.96 o                         
   7   5   3         61.62         61.87         1.29 o                         
   8   5   3          0.14          0.44         0.26 o                         
  -4   6   3         18.81         21.25         1.38 o                         
  -3   6   3        101.44        100.20         1.76 o                         
  -2   6   3          0.36          1.29         0.31 o                         
  -1   6   3         72.34         75.76         1.10 o                         
   0   6   3         11.74         14.71         0.73 o                         
   1   6   3          5.82          6.83         0.33 o                         
   2   6   3          2.69          2.89         0.21 o                         
   3   6   3         56.69         54.75         0.71 o                         
   4   6   3         34.65         29.10         0.51 o                         
   5   6   3          0.68          1.04         0.17 o                         
   6   6   3          8.94          7.49         0.41 o                         
   7   6   3          9.76          8.49         0.52 o                         
   8   6   3         73.66         78.33         1.60 o                         
  -3   7   3         37.93         41.20         1.28 o                         
  -2   7   3         21.96         20.19         0.71 o                         
  -1   7   3         92.43         95.01         1.29 o                         
   0   7   3          0.96          0.61         0.23 o                         
   1   7   3        253.20        258.39         2.65 o                         
   2   7   3         25.84         29.50         0.62 o                         
   3   7   3         24.13         17.18         0.46 o                         
   4   7   3         81.88         74.01         0.86 o                         
   5   7   3         57.04         59.21         1.02 o                         
   6   7   3         22.31         25.03         0.92 o                         
   7   7   3          2.41          2.10         0.44 o                         
   8   7   3         18.69         17.65         0.85 o                         
  -2   8   3         75.67         77.52         2.01 o                         
  -1   8   3          4.68          4.46         0.61 o                         
   0   8   3          0.55          0.25         0.40 o                         
   1   8   3          2.26          1.90         0.37 o                         
   2   8   3         12.25          8.02         0.42 o                         
   3   8   3          1.43          2.92         0.29 o                         
   4   8   3          0.36          0.01         0.13 o                         
   5   8   3          0.10         -0.02         0.26 o                         
   6   8   3         20.54         19.53         0.67 o                         
   7   8   3         65.45         72.04         1.48 o                         
  -1   9   3         24.84         27.23         1.60 o                         
   0   9   3         38.19         38.82         1.16 o                         
   1   9   3         22.07         21.72         0.76 o                         
   2   9   3         35.22         35.05         0.86 o                         
   3   9   3         12.03         11.46         0.54 o                         
   4   9   3         33.60         36.86         0.99 o                         
   5   9   3          0.23          0.27         0.34 o                         
   6   9   3          9.63         10.25         0.56 o                         
   7   9   3         39.47         40.53         1.71 o                         
   1  10   3         12.22         12.31         0.70 o                         
   2  10   3         52.92         52.10         1.48 o                         
   3  10   3          7.87          7.28         0.60 o                         
   4  10   3         25.51         25.67         1.04 o                         
   5  10   3         14.86         12.78         0.78 o                         
  -4 -10   4          2.36          2.72         0.43 o                         
  -3 -10   4          4.82          4.09         0.54 o                         
  -2 -10   4          0.00          0.08         0.29 o                         
  -6  -9   4         24.72         24.35         0.75 o                         
  -5  -9   4          7.67          8.18         0.59 o                         
  -4  -9   4         39.65         38.06         0.91 o                         
  -3  -9   4         16.38         16.51         0.66 o                         
  -2  -9   4         13.37         15.05         0.69 o                         
  -1  -9   4         10.31         10.54         0.53 o                         
   0  -9   4          3.73          3.80         0.36 o                         
   1  -9   4          0.30          0.36         0.31 o                         
  -7  -8   4          3.61          2.70         0.38 o                         
  -6  -8   4         37.04         39.87         1.41 o                         
  -5  -8   4         33.69         34.41         0.70 o                         
  -4  -8   4          3.03          2.32         0.18 o                         
  -3  -8   4         11.15          9.42         0.37 o                         
  -2  -8   4         23.37         24.71         0.64 o                         
  -1  -8   4         93.79         91.35         1.36 o                         
   0  -8   4         12.33         12.86         0.47 o                         
   1  -8   4         17.50         18.71         0.65 o                         
   2  -8   4          0.18          0.40         0.30 o                         
  -7  -7   4          0.16          0.12         0.28 o                         
  -6  -7   4        120.04        126.93         1.36 o                         
  -5  -7   4         46.90         44.70         0.75 o                         
  -4  -7   4         75.25         76.65         0.84 o                         
  -3  -7   4        100.40         87.56         1.01 o                         
  -2  -7   4         50.11         46.36         0.68 o                         
  -1  -7   4        342.59        360.14         3.51 o                         
   0  -7   4         12.09         12.83         0.45 o                         
   1  -7   4          3.85          3.13         0.29 o                         
   2  -7   4          6.89          5.82         0.45 o                         
   3  -7   4          9.40          9.30         0.52 o                         
  -8  -6   4          5.43          6.11         0.56 o                         
  -7  -6   4         27.16         26.37         0.56 o                         
  -6  -6   4         36.25         35.07         0.56 o                         
  -5  -6   4         15.19         12.16         0.40 o                         
  -4  -6   4          8.31          8.21         0.32 o                         
  -3  -6   4          8.87         11.71         0.28 o                         
  -2  -6   4        227.67        229.34         1.97 o                         
  -1  -6   4         79.32         72.79         0.89 o                         
   0  -6   4        176.04        183.40         1.78 o                         
   1  -6   4          0.00          0.06         0.15 o                         
   2  -6   4         10.65         10.75         0.43 o                         
   3  -6   4         38.01         37.32         0.66 o                         
   4  -6   4        128.79        134.42         2.31 o                         
  -8  -5   4          1.48          2.05         0.41 o                         
  -7  -5   4          0.02          0.06         0.17 o                         
  -6  -5   4         16.08         17.38         0.51 o                         
  -5  -5   4         39.62         42.84         0.63 o                         
  -4  -5   4         14.43         11.79         0.30 o                         
  -3  -5   4          6.26          5.29         0.18 o                         
  -2  -5   4        122.67        119.71         1.04 o                         
  -1  -5   4         17.54         18.78         0.32 o                         
   0  -5   4        156.70        156.69         1.45 o                         
   1  -5   4          1.00          0.74         0.18 o                         
   2  -5   4          2.12          3.45         0.27 o                         
   3  -5   4         20.88         17.18         0.56 o                         
   4  -5   4          0.00         -0.11         0.28 o                         
   5  -5   4         27.43         29.98         2.20 o                         
  -8  -4   4         14.85         16.48         0.51 o                         
  -7  -4   4         12.97         13.05         0.37 o                         
  -6  -4   4          0.01          0.16         0.10 o                         
  -5  -4   4         89.06         91.17         0.95 o                         
  -4  -4   4         13.98         15.74         0.26 o                         
  -3  -4   4          3.26          1.83         0.10 o                         
  -2  -4   4        128.18        132.29         1.02 o                         
  -1  -4   4         64.69         56.71         0.55 o                         
   0  -4   4         80.77         88.66         0.82 o                         
   1  -4   4        169.66        183.57         1.49 o                         
   2  -4   4        174.11        182.29         1.65 o                         
   3  -4   4         94.39         90.40         1.28 o                         
   4  -4   4         10.66         11.39         0.47 o                         
   5  -4   4         18.54         18.20         0.82 o                         
   6  -4   4          3.95          4.80         0.45 o                         
  -8  -3   4         53.16         53.19         1.51 o                         
  -7  -3   4         13.89         13.97         0.52 o                         
  -6  -3   4         35.03         36.38         0.56 o                         
  -5  -3   4         35.04         26.96         0.41 o                         
  -4  -3   4         61.43         63.61         0.62 o                         
  -3  -3   4          4.65          4.14         0.15 o                         
  -2  -3   4         49.72         47.29         0.41 o                         
  -1  -3   4        141.81        165.48         1.29 o                         
   0  -3   4        458.15        523.10         6.75 o                         
   1  -3   4         72.77         83.75         0.74 o                         
   2  -3   4         30.35         35.49         0.49 o                         
   3  -3   4          1.15          0.65         0.16 o                         
   4  -3   4        186.14        178.60         1.95 o                         
   5  -3   4         86.94         85.49         1.29 o                         
   6  -3   4         19.47         18.96         0.75 o                         
  -8  -2   4         14.33         15.38         0.74 o                         
  -7  -2   4          1.28          1.60         0.27 o                         
  -6  -2   4         91.42         92.63         1.19 o                         
  -5  -2   4         24.73         22.71         0.38 o                         
  -4  -2   4         51.02         54.39         0.52 o                         
  -3  -2   4         25.98         22.35         0.26 o                         
  -2  -2   4         48.90         45.87         0.42 o                         
  -1  -2   4         18.69         17.80         0.22 o                         
   0  -2   4       1030.82       1163.39        75.85 o                         
   1  -2   4        723.18        788.38        22.04 o                         
   2  -2   4          0.02          0.80         0.12 o                         
   3  -2   4         53.65         53.82         0.64 o                         
   4  -2   4          0.00         -0.07         0.12 o                         
   5  -2   4         21.86         20.45         0.60 o                         
   6  -2   4          5.11          4.51         0.36 o                         
   7  -2   4          0.03         -0.03         0.48 o                         
  -8  -1   4         20.84         20.82         1.06 o                         
  -7  -1   4          0.00          0.02         0.31 o                         
  -6  -1   4         18.73         16.92         0.53 o                         
  -5  -1   4        234.81        245.85         2.18 o                         
  -4  -1   4        115.02        113.68         0.99 o                         
  -3  -1   4        475.81        488.41         6.81 o                         
  -2  -1   4        835.02        981.77        60.56 o                         
  -1  -1   4         90.80         98.16         1.11 o                         
   0  -1   4       2408.91       3660.53       332.25 o                         
   1  -1   4         39.49         48.34         0.40 o                         
   2  -1   4        120.28        126.65         1.06 o                         
   3  -1   4         11.71         12.24         0.30 o                         
   4  -1   4        163.71        150.00         1.45 o                         
   5  -1   4         15.21         12.55         0.36 o                         
   6  -1   4         11.67         10.87         0.47 o                         
   7  -1   4         33.35         35.52         0.95 o                         
  -7   0   4         24.88         25.62         0.72 o                         
  -6   0   4         51.37         54.50         1.06 o                         
  -5   0   4        211.56        216.77         2.06 o                         
  -4   0   4          0.97          1.64         0.18 o                         
  -3   0   4         26.95         23.88         0.33 o                         
  -2   0   4        178.08        172.77         1.59 o                         
  -1   0   4          1.91          3.02         0.09 o                         
   1   0   4         76.67         76.12         0.58 o                         
   2   0   4        866.70        961.42        67.57 o                         
   3   0   4         16.80         15.32         0.36 o                         
   4   0   4          1.21          1.29         0.13 o                         
   5   0   4        120.29        117.77         1.24 o                         
   6   0   4          0.58          0.79         0.25 o                         
   7   0   4          4.10          4.77         0.40 o                         
   8   0   4         36.90         34.68         1.18 o                         
  -7   1   4          2.38          1.30         0.47 o                         
  -6   1   4         14.11         14.04         0.56 o                         
  -5   1   4         33.71         25.75         0.64 o                         
  -4   1   4          1.59          3.41         0.26 o                         
  -3   1   4          7.47          7.91         0.25 o                         
  -2   1   4        413.20        406.70         3.26 o                         
  -1   1   4        153.12        151.01         1.14 o                         
   0   1   4        807.04        815.93        31.44 o                         
   1   1   4          5.27          5.40         0.09 o                         
   2   1   4        607.21        825.36        27.45 o                         
   3   1   4         21.40         20.51         0.25 o                         
   4   1   4        137.80        135.13         1.09 o                         
   5   1   4        208.47        207.42         1.84 o                         
   6   1   4         81.45         71.77         0.83 o                         
   7   1   4         13.01         13.96         0.51 o                         
   8   1   4          7.34          8.19         0.61 o                         
  -7   2   4          1.54          1.08         0.63 o                         
  -6   2   4         15.08         15.26         0.61 o                         
  -5   2   4         52.14         46.37         0.96 o                         
  -4   2   4          0.53          0.66         0.29 o                         
  -3   2   4         64.91         63.71         0.83 o                         
  -2   2   4        787.16        835.45         7.25 o                         
  -1   2   4        153.85        147.63         1.15 o                         
   0   2   4          0.64          1.41         0.09 o                         
   1   2   4        200.69        210.23         2.31 o                         
   2   2   4        301.28        308.37         4.45 o                         
   3   2   4         33.55         36.35         0.46 o                         
   4   2   4         10.08         10.42         0.22 o                         
   5   2   4          0.73          1.51         0.14 o                         
   6   2   4         28.08         30.90         0.51 o                         
   7   2   4         35.51         32.84         0.63 o                         
   8   2   4         20.88         22.21         0.66 o                         
  -6   3   4          0.55          0.61         0.42 o                         
  -5   3   4         14.16         12.57         0.61 o                         
  -4   3   4          1.37          1.10         0.26 o                         
  -3   3   4        109.57        110.97         1.10 o                         
  -2   3   4        143.14        132.44         1.15 o                         
  -1   3   4       1286.23       1205.38        44.30 o                         
   0   3   4        107.94        112.90         0.91 o                         
   1   3   4          4.03          4.76         0.17 o                         
   2   3   4        620.20        560.66        20.47 o                         
   3   3   4        229.83        226.11         2.08 o                         
   4   3   4         56.54         49.59         0.61 o                         
   5   3   4          1.24          1.67         0.20 o                         
   6   3   4         24.20         21.83         0.56 o                         
   7   3   4         16.30         19.62         0.70 o                         
   8   3   4         30.58         31.19         0.84 o                         
  -6   4   4         34.59         31.69         1.40 o                         
  -5   4   4         49.56         48.25         1.24 o                         
  -4   4   4         44.58         40.41         0.87 o                         
  -3   4   4          4.34          6.32         0.29 o                         
  -2   4   4         54.62         55.57         0.78 o                         
  -1   4   4        171.53        158.91         1.34 o                         
   0   4   4        459.00        497.51         3.63 o                         
   1   4   4         34.49         38.89         0.48 o                         
   2   4   4        126.75        146.35         1.12 o                         
   3   4   4         60.78         63.01         0.64 o                         
   4   4   4          0.44          0.46         0.10 o                         
   5   4   4        279.28        261.95         2.73 o                         
   6   4   4         10.63          8.78         0.44 o                         
   7   4   4         13.47         11.81         0.47 o                         
   8   4   4         43.79         45.40         0.97 o                         
  -5   5   4         44.34         46.03         1.45 o                         
  -4   5   4         15.61         18.08         0.64 o                         
  -3   5   4          9.49          8.56         0.48 o                         
  -2   5   4         34.86         29.44         0.65 o                         
  -1   5   4          1.43          0.97         0.21 o                         
   0   5   4         24.05         28.35         0.48 o                         
   1   5   4         47.05         39.00         0.59 o                         
   2   5   4         48.53         52.19         0.69 o                         
   3   5   4        132.29        135.09         1.09 o                         
   4   5   4        110.55        104.17         1.02 o                         
   5   5   4         45.02         48.06         0.81 o                         
   6   5   4          3.64          4.32         0.38 o                         
   7   5   4         34.61         37.82         0.99 o                         
   8   5   4         20.17         21.44         0.85 o                         
  -4   6   4          2.45          2.02         0.77 o                         
  -3   6   4          5.88          6.75         0.46 o                         
  -2   6   4         12.07         12.54         0.58 o                         
  -1   6   4         65.80         64.85         0.96 o                         
   0   6   4        407.26        393.39         3.92 o                         
   1   6   4         27.66         23.80         0.69 o                         
   2   6   4        158.32        172.18         1.87 o                         
   3   6   4         52.23         59.43         0.81 o                         
   4   6   4         32.71         30.73         0.54 o                         
   5   6   4          0.81          1.08         0.17 o                         
   6   6   4          6.78          8.03         0.46 o                         
   7   6   4         57.07         65.43         1.76 o                         
   8   6   4          0.18          0.50         0.38 o                         
  -3   7   4          1.29          1.69         0.74 o                         
  -2   7   4         10.06         10.49         0.79 o                         
  -1   7   4         12.65         13.45         0.46 o                         
   0   7   4         26.34         22.48         0.80 o                         
   1   7   4        131.34        117.41         1.50 o                         
   2   7   4         85.05         65.67         0.99 o                         
   3   7   4          6.55          6.62         0.31 o                         
   4   7   4        279.64        292.82         2.99 o                         
   5   7   4         10.92         11.86         0.49 o                         
   6   7   4         10.90          9.99         0.57 o                         
   7   7   4          4.12          4.55         0.51 o                         
   8   7   4          0.11          0.12         0.24 o                         
  -2   8   4         18.39         16.89         1.12 o                         
  -1   8   4         41.18         39.36         1.08 o                         
   0   8   4          0.36          0.94         0.42 o                         
   1   8   4         13.86         10.27         0.60 o                         
   2   8   4         38.59         41.78         1.15 o                         
   3   8   4         66.37         57.68         1.12 o                         
   4   8   4          7.51          7.26         0.37 o                         
   5   8   4         25.91         24.47         0.75 o                         
   6   8   4         19.35         19.20         0.82 o                         
   7   8   4         21.93         22.37         1.39 o                         
  -1   9   4         49.01         50.25         1.33 o                         
   0   9   4          5.23          4.86         0.47 o                         
   1   9   4          3.07          3.40         0.59 o                         
   2   9   4          6.80          5.96         0.44 o                         
   3   9   4          4.04          5.14         0.49 o                         
   4   9   4         21.75         19.80         0.76 o                         
   5   9   4          6.94          6.51         0.51 o                         
   6   9   4         54.08         55.66         1.09 o                         
   7   9   4         21.04         21.21         0.99 o                         
   1  10   4         10.06          9.74         1.21 o                         
   2  10   4         17.57         18.26         1.06 o                         
   3  10   4          7.83          7.70         0.61 o                         
   4  10   4         13.74         13.56         0.90 o                         
   5  10   4         37.41         38.17         1.34 o                         
  -4 -10   5          1.31          2.34         1.00 o                         
  -3 -10   5          2.88          3.47         0.47 o                         
  -6  -9   5          0.10         -0.13         0.39 o                         
  -5  -9   5          3.25          2.84         0.39 o                         
  -4  -9   5          1.06          1.31         0.33 o                         
  -3  -9   5         26.62         27.73         0.84 o                         
  -2  -9   5         81.12         82.34         1.46 o                         
  -1  -9   5         14.41         14.32         0.62 o                         
   0  -9   5          0.49          0.35         0.39 o                         
  -7  -8   5          3.05          3.02         0.30 o                         
  -6  -8   5          0.91          0.86         0.28 o                         
  -5  -8   5         52.63         52.16         0.96 o                         
  -4  -8   5         94.26         88.31         1.04 o                         
  -3  -8   5         42.13         41.38         0.68 o                         
  -2  -8   5         69.33         71.21         1.24 o                         
  -1  -8   5          0.71          0.66         0.26 o                         
   0  -8   5          9.52         10.28         0.46 o                         
   1  -8   5         60.06         61.25         1.06 o                         
   2  -8   5          9.71         10.10         0.50 o                         
  -7  -7   5         65.87         66.83         1.09 o                         
  -6  -7   5          8.85          8.66         0.45 o                         
  -5  -7   5         74.31         77.63         1.02 o                         
  -4  -7   5         30.39         26.53         0.46 o                         
  -3  -7   5         38.78         37.52         0.58 o                         
  -2  -7   5         93.85         89.89         1.04 o                         
  -1  -7   5          0.02         -0.03         0.17 o                         
   0  -7   5         17.76         17.87         0.53 o                         
   1  -7   5          7.28          7.72         0.46 o                         
   2  -7   5         72.05         71.44         1.15 o                         
   3  -7   5         66.31         66.01         1.25 o                         
  -8  -6   5          2.48          1.57         0.39 o                         
  -7  -6   5          3.57          3.50         0.26 o                         
  -6  -6   5          0.94          1.30         0.19 o                         
  -5  -6   5          0.01          0.05         0.15 o                         
  -4  -6   5         52.52         49.17         0.62 o                         
  -3  -6   5         86.82         88.12         0.91 o                         
  -2  -6   5          0.94          0.62         0.13 o                         
  -1  -6   5        141.72        140.92         1.50 o                         
   0  -6   5          0.20          0.30         0.14 o                         
   1  -6   5          3.19          3.15         0.26 o                         
   2  -6   5          5.35          6.67         0.36 o                         
   3  -6   5          3.55          2.89         0.34 o                         
   4  -6   5          1.74          1.59         0.43 o                         
  -8  -5   5          2.07          2.35         0.24 o                         
  -7  -5   5          8.83          7.80         0.30 o                         
  -6  -5   5         37.77         34.30         0.54 o                         
  -5  -5   5         67.11         64.47         0.84 o                         
  -4  -5   5         71.60         61.97         0.69 o                         
  -3  -5   5         87.90         82.85         0.87 o                         
  -2  -5   5          1.63          2.07         0.13 o                         
  -1  -5   5          0.11          0.19         0.10 o                         
   0  -5   5         80.63         85.66         0.96 o                         
   1  -5   5         24.49         24.03         0.49 o                         
   2  -5   5         94.41         91.25         1.14 o                         
   3  -5   5         30.42         27.97         0.70 o                         
   4  -5   5         30.99         32.27         0.80 o                         
   5  -5   5         12.80         11.96         0.79 o                         
  -8  -4   5          0.07          0.16         0.15 o                         
  -7  -4   5          0.08          0.07         0.16 o                         
  -6  -4   5          9.90         10.05         0.35 o                         
  -5  -4   5        124.60        118.21         1.22 o                         
  -4  -4   5         14.63         15.95         0.33 o                         
  -3  -4   5         69.72         65.44         0.61 o                         
  -2  -4   5         17.30         13.95         0.23 o                         
  -1  -4   5         76.30         68.85         0.66 o                         
   0  -4   5         94.84         85.87         0.78 o                         
   1  -4   5          0.18         -0.03         0.10 o                         
   2  -4   5          2.56          2.18         0.20 o                         
   3  -4   5        267.38        262.90         2.73 o                         
   4  -4   5          4.97          3.65         0.30 o                         
   5  -4   5          6.64          6.27         0.45 o                         
   6  -4   5          3.28          3.06         0.50 o                         
  -8  -3   5          0.01          0.01         0.39 o                         
  -7  -3   5         15.48         14.72         0.45 o                         
  -6  -3   5          1.53          1.88         0.22 o                         
  -5  -3   5          0.15          0.23         0.10 o                         
  -4  -3   5        195.96        188.33         1.45 o                         
  -3  -3   5          4.22          4.89         0.21 o                         
  -2  -3   5        107.99        102.03         0.82 o                         
  -1  -3   5        518.95        562.38         9.16 o                         
   0  -3   5         26.90         29.62         0.35 o                         
   1  -3   5        170.81        204.06         1.46 o                         
   2  -3   5         15.97         15.34         0.36 o                         
   3  -3   5          1.73          1.00         0.18 o                         
   4  -3   5         60.64         58.56         0.97 o                         
   5  -3   5          0.71          0.16         0.18 o                         
   6  -3   5          3.96          3.95         0.50 o                         
  -8  -2   5          8.83          9.27         0.75 o                         
  -7  -2   5          0.00          0.42         0.18 o                         
  -6  -2   5          3.84          5.01         0.30 o                         
  -5  -2   5         65.25         67.22         0.73 o                         
  -4  -2   5         44.86         41.61         0.42 o                         
  -3  -2   5          2.74          2.91         0.11 o                         
  -2  -2   5         95.98        102.86         0.77 o                         
  -1  -2   5        207.67        238.23         3.12 o                         
   0  -2   5       3173.30       3621.61       151.84 o                         
   1  -2   5        309.41        351.95         2.62 o                         
   2  -2   5        217.55        238.69         1.83 o                         
   3  -2   5         69.83         74.22         0.78 o                         
   4  -2   5         28.04         27.22         0.52 o                         
   5  -2   5        124.91        113.47         1.52 o                         
   6  -2   5          8.64          7.99         0.44 o                         
   7  -2   5          0.14         -0.01         0.35 o                         
  -8  -1   5          5.92          5.38         0.62 o                         
  -7  -1   5          0.52          0.69         0.20 o                         
  -6  -1   5         18.07         16.92         0.49 o                         
  -5  -1   5        324.77        306.46         2.76 o                         
  -4  -1   5        136.95        126.37         1.04 o                         
  -3  -1   5          3.31          4.49         0.15 o                         
  -2  -1   5         10.38         12.55         0.17 o                         
  -1  -1   5        128.11        137.01         1.41 o                         
   0  -1   5        550.04        791.18        30.61 o                         
   1  -1   5        906.66       1010.41        43.10 o                         
   2  -1   5        233.15        252.83         1.88 o                         
   3  -1   5        120.19        118.19         1.09 o                         
   4  -1   5         10.64         11.14         0.32 o                         
   5  -1   5        146.49        137.62         1.42 o                         
   6  -1   5          0.00         -0.19         0.19 o                         
   7  -1   5        102.81        103.77         1.71 o                         
  -7   0   5         33.58         33.05         0.82 o                         
  -6   0   5          0.99          0.71         0.21 o                         
  -5   0   5          6.03          9.10         0.35 o                         
  -4   0   5          8.53          7.45         0.31 o                         
  -3   0   5        179.10        172.06         1.44 o                         
  -2   0   5         11.60         14.35         0.21 o                         
  -1   0   5        189.17        196.98         2.54 o                         
   0   0   5       2472.86       2938.73        74.32 o                         
   1   0   5        328.29        304.17        14.49 o                         
   2   0   5          0.28          0.23         0.08 o                         
   3   0   5          6.39          8.20         0.18 o                         
   4   0   5         57.18         57.65         0.59 o                         
   5   0   5        100.43         87.55         0.95 o                         
   6   0   5         10.32         12.50         0.42 o                         
   7   0   5         68.06         65.02         1.24 o                         
   8   0   5         57.35         59.22         1.34 o                         
  -7   1   5         77.61         77.86         1.63 o                         
  -6   1   5        119.89        125.97         1.71 o                         
  -5   1   5          2.26          2.77         0.28 o                         
  -4   1   5          4.66          5.84         0.34 o                         
  -3   1   5        102.34         94.17         0.91 o                         
  -2   1   5         26.87         31.76         0.38 o                         
  -1   1   5        888.06        930.97        23.95 o                         
   0   1   5        306.09        323.00         8.00 o                         
   1   1   5       1028.83       1269.34        50.79 o                         
   2   1   5        216.73        214.54         2.05 o                         
   3   1   5         52.08         48.40         0.43 o                         
   4   1   5          2.86          2.04         0.12 o                         
   5   1   5          6.61          4.63         0.17 o                         
   6   1   5         43.05         35.97         0.63 o                         
   7   1   5         15.07         15.36         0.59 o                         
   8   1   5         75.31         74.63         1.35 o                         
  -7   2   5         13.33         13.78         0.85 o                         
  -6   2   5         38.65         38.23         0.99 o                         
  -5   2   5         35.99         37.20         0.82 o                         
  -4   2   5         12.01          9.01         0.41 o                         
  -3   2   5         41.03         46.54         0.66 o                         
  -2   2   5          3.97          2.96         0.16 o                         
  -1   2   5        182.80        180.68         1.33 o                         
   0   2   5        855.50        860.62        29.90 o                         
   1   2   5        589.57        612.56        27.79 o                         
   2   2   5        342.14        370.36         9.38 o                         
   3   2   5        906.42       1123.77        26.05 o                         
   4   2   5        176.80        172.67         1.35 o                         
   5   2   5         49.00         48.95         0.59 o                         
   6   2   5          5.81          3.98         0.24 o                         
   7   2   5         13.35         12.77         0.39 o                         
   8   2   5         27.64         27.83         0.75 o                         
  -6   3   5         58.92         60.34         1.51 o                         
  -5   3   5          5.53          5.85         0.43 o                         
  -4   3   5         31.04         31.51         0.72 o                         
  -3   3   5         10.52         11.48         0.42 o                         
  -2   3   5        136.23        149.38         1.21 o                         
  -1   3   5        110.23        117.11         0.99 o                         
   0   3   5        216.68        241.89         1.74 o                         
   1   3   5        256.84        290.70         2.69 o                         
   2   3   5        658.54        710.86        32.36 o                         
   3   3   5         78.91         81.06         0.70 o                         
   4   3   5          3.31          4.42         0.17 o                         
   5   3   5         68.28         70.28         1.22 o                         
   6   3   5         13.61         18.35         0.42 o                         
   7   3   5          0.36          0.45         0.18 o                         
   8   3   5         41.73         41.68         0.93 o                         
  -6   4   5         27.34         29.92         1.74 o                         
  -5   4   5         21.33         21.97         1.10 o                         
  -4   4   5          0.03         -0.02         0.31 o                         
  -3   4   5          1.45          1.10         0.29 o                         
  -2   4   5        141.09        157.93         1.54 o                         
  -1   4   5        363.62        409.90         2.94 o                         
   0   4   5         24.98         30.01         0.42 o                         
   1   4   5         99.76        102.35         0.92 o                         
   2   4   5         14.39         12.92         0.24 o                         
   3   4   5        325.12        334.94         2.61 o                         
   4   4   5        291.18        304.93         2.63 o                         
   5   4   5         28.52         24.15         0.58 o                         
   6   4   5          5.95          4.21         0.32 o                         
   7   4   5         33.21         32.54         0.93 o                         
   8   4   5         28.40         27.63         1.06 o                         
  -5   5   5          3.73          3.61         0.79 o                         
  -4   5   5         28.16         29.18         0.97 o                         
  -3   5   5         95.04         94.88         1.42 o                         
  -2   5   5         25.38         17.74         0.49 o                         
  -1   5   5          0.10         -0.04         0.21 o                         
   0   5   5         30.88         30.72         0.58 o                         
   1   5   5         57.73         60.09         0.72 o                         
   2   5   5          0.52          0.40         0.10 o                         
   3   5   5         19.31         17.91         0.40 o                         
   4   5   5         25.32         18.31         0.35 o                         
   5   5   5         43.29         42.53         0.76 o                         
   6   5   5         14.61         18.54         1.33 o                         
   7   5   5         15.40         14.98         0.61 o                         
   8   5   5        118.87        126.15         2.17 o                         
  -4   6   5          0.68         -0.49         0.75 o                         
  -3   6   5          0.19         -0.32         0.43 o                         
  -2   6   5          9.75         10.96         0.53 o                         
  -1   6   5        213.09        196.30         2.06 o                         
   0   6   5          3.45          3.44         0.33 o                         
   1   6   5          2.78          1.38         0.21 o                         
   2   6   5          8.19          9.92         0.41 o                         
   3   6   5        190.85        196.62         1.91 o                         
   4   6   5         90.31         86.89         1.01 o                         
   5   6   5         62.83         57.58         0.86 o                         
   6   6   5         14.13         16.34         0.97 o                         
   7   6   5         10.65         11.88         0.57 o                         
   8   6   5         18.26         18.91         0.97 o                         
  -3   7   5          4.86          4.83         0.79 o                         
  -2   7   5          0.15         -0.47         0.55 o                         
  -1   7   5          2.02          2.02         0.33 o                         
   0   7   5         98.04         87.01         1.47 o                         
   1   7   5        123.42        106.49         1.41 o                         
   2   7   5         32.83         32.21         0.66 o                         
   3   7   5         10.02         10.55         0.37 o                         
   4   7   5         97.33         97.45         1.22 o                         
   5   7   5         47.31         42.69         0.81 o                         
   6   7   5          7.92          9.45         0.65 o                         
   7   7   5          7.57          8.05         0.71 o                         
   8   7   5          3.76          4.28         0.46 o                         
  -2   8   5         52.39         54.33         1.87 o                         
  -1   8   5          4.01          3.96         0.50 o                         
   0   8   5         19.34         19.52         0.97 o                         
   1   8   5         53.73         49.79         0.93 o                         
   2   8   5        137.55        126.14         1.95 o                         
   3   8   5         15.30         15.19         0.53 o                         
   4   8   5          3.18          2.77         0.33 o                         
   5   8   5          0.95          1.30         0.25 o                         
   6   8   5          1.20          2.27         0.41 o                         
   7   8   5          1.14          0.57         0.45 o                         
  -1   9   5         33.34         34.54         1.13 o                         
   0   9   5          0.03         -0.34         0.62 o                         
   1   9   5         23.90         26.01         1.22 o                         
   2   9   5         35.08         33.72         0.85 o                         
   3   9   5          5.46          4.45         0.39 o                         
   4   9   5          0.54          0.24         0.32 o                         
   5   9   5          0.83          0.74         0.40 o                         
   6   9   5         17.30         20.45         0.75 o                         
   7   9   5          6.03          6.10         0.72 o                         
   1  10   5          6.45          6.01         0.73 o                         
   2  10   5          1.29          0.69         0.72 o                         
   3  10   5          2.84          3.45         0.63 o                         
   4  10   5         12.74         11.22         0.81 o                         
   5  10   5         12.85         12.22         0.79 o                         
  -5  -9   6          1.77          2.13         0.38 o                         
  -4  -9   6         90.71         89.11         1.51 o                         
  -3  -9   6         10.05         10.02         0.57 o                         
  -2  -9   6          6.37          5.56         0.64 o                         
  -1  -9   6          0.52          0.35         0.24 o                         
   0  -9   6          6.01          6.28         0.44 o                         
  -6  -8   6         44.42         44.89         0.89 o                         
  -5  -8   6          2.16          1.58         0.43 o                         
  -4  -8   6          1.80          1.75         0.16 o                         
  -3  -8   6         51.29         49.11         0.83 o                         
  -2  -8   6         46.73         48.81         0.85 o                         
  -1  -8   6          1.24          0.96         0.24 o                         
   0  -8   6          7.96          8.86         0.42 o                         
   1  -8   6         10.10         10.11         0.53 o                         
   2  -8   6          6.81          7.57         0.40 o                         
  -7  -7   6          5.07          4.40         0.47 o                         
  -6  -7   6          7.49          7.51         0.46 o                         
  -5  -7   6         55.40         55.08         0.98 o                         
  -4  -7   6         30.23         31.48         0.54 o                         
  -3  -7   6         50.31         52.06         0.84 o                         
  -2  -7   6          0.17         -0.08         0.15 o                         
  -1  -7   6         19.31         17.01         0.47 o                         
   0  -7   6         15.40         16.89         0.53 o                         
   1  -7   6         18.62         18.77         0.56 o                         
   2  -7   6          1.00          1.20         0.22 o                         
   3  -7   6          0.43          0.77         0.28 o                         
  -7  -6   6          0.08          0.08         0.16 o                         
  -6  -6   6          5.91         10.48         0.55 o                         
  -5  -6   6         61.33         59.91         0.89 o                         
  -4  -6   6          1.76          1.98         0.18 o                         
  -3  -6   6          0.06          0.63         0.15 o                         
  -2  -6   6          8.87         10.45         0.29 o                         
  -1  -6   6         22.44         20.41         0.45 o                         
   0  -6   6         43.91         40.72         0.65 o                         
   1  -6   6         23.63         22.85         0.58 o                         
   2  -6   6        163.94        166.33         1.84 o                         
   3  -6   6          0.26          0.77         0.36 o                         
   4  -6   6         25.82         24.17         0.84 o                         
  -8  -5   6          7.52          6.90         0.45 o                         
  -7  -5   6          0.09          0.16         0.14 o                         
  -6  -5   6         16.02         14.96         0.54 o                         
  -5  -5   6         65.60         61.15         0.84 o                         
  -4  -5   6        113.10        110.61         1.27 o                         
  -3  -5   6        219.29        230.51         1.86 o                         
  -2  -5   6         84.14         82.10         0.84 o                         
  -1  -5   6        130.25        126.71         1.10 o                         
   0  -5   6         28.11         30.50         0.49 o                         
   1  -5   6        149.56        158.69         1.50 o                         
   2  -5   6          0.07          0.06         0.15 o                         
   3  -5   6         10.56          9.91         0.44 o                         
   4  -5   6          8.30          7.68         0.53 o                         
   5  -5   6          2.25          2.79         0.67 o                         
  -8  -4   6          2.48          2.67         0.29 o                         
  -7  -4   6          0.17          0.44         0.12 o                         
  -6  -4   6         39.09         36.04         0.72 o                         
  -5  -4   6          0.00          0.23         0.12 o                         
  -4  -4   6          1.50          1.85         0.19 o                         
  -3  -4   6         15.25         13.62         0.27 o                         
  -2  -4   6        427.54        450.72         3.74 o                         
  -1  -4   6         38.23         35.98         0.42 o                         
   0  -4   6          7.23          8.02         0.23 o                         
   1  -4   6         52.49         52.87         0.62 o                         
   2  -4   6        347.26        348.30         2.78 o                         
   3  -4   6         13.29         12.07         0.44 o                         
   4  -4   6          0.01          0.14         0.16 o                         
   5  -4   6          7.94          7.36         0.49 o                         
   6  -4   6         20.73         22.42         1.10 o                         
  -8  -3   6          1.53          1.36         0.19 o                         
  -7  -3   6         15.64         14.88         0.40 o                         
  -6  -3   6         66.85         67.20         0.77 o                         
  -5  -3   6        538.05        544.03         5.90 o                         
  -4  -3   6        208.63        200.43         2.09 o                         
  -3  -3   6         33.49         38.01         0.47 o                         
  -2  -3   6        165.15        168.26         1.23 o                         
  -1  -3   6        391.20        438.08         4.41 o                         
   0  -3   6        224.22        251.85         1.94 o                         
   1  -3   6          6.19          4.60         0.18 o                         
   2  -3   6         87.64         89.52         0.89 o                         
   3  -3   6        127.00        127.46         1.42 o                         
   4  -3   6         11.92         13.32         0.41 o                         
   5  -3   6          8.42          8.58         0.42 o                         
   6  -3   6          0.63          0.67         0.30 o                         
  -8  -2   6         21.39         22.26         1.06 o                         
  -7  -2   6          5.27          5.85         0.46 o                         
  -6  -2   6         74.02         69.45         0.94 o                         
  -5  -2   6         33.00         33.84         0.50 o                         
  -4  -2   6        112.87        110.89         0.98 o                         
  -3  -2   6         63.83         64.76         0.66 o                         
  -2  -2   6         22.57         21.69         0.27 o                         
  -1  -2   6        260.65        282.18         3.66 o                         
   0  -2   6          0.71          1.18         0.07 o                         
   1  -2   6        311.71        324.23         2.60 o                         
   2  -2   6         78.91         84.08         0.75 o                         
   3  -2   6        125.45        121.07         1.18 o                         
   4  -2   6        380.63        363.52         3.11 o                         
   5  -2   6         73.44         67.47         1.13 o                         
   6  -2   6          0.42          0.27         0.22 o                         
   7  -2   6          0.23          0.55         0.68 o                         
  -7  -1   6          4.05          4.20         0.34 o                         
  -6  -1   6         39.57         35.63         0.70 o                         
  -5  -1   6          3.95          3.81         0.24 o                         
  -4  -1   6         20.54         19.04         0.38 o                         
  -3  -1   6          4.35          3.95         0.12 o                         
  -2  -1   6          4.88          4.21         0.12 o                         
  -1  -1   6          5.83          5.33         0.09 o                         
   0  -1   6         30.38         34.63         0.28 o                         
   1  -1   6        123.97        109.89         0.76 o                         
   2  -1   6         92.34         92.01         0.70 o                         
   3  -1   6        215.28        220.54         1.70 o                         
   4  -1   6         47.98         49.73         0.66 o                         
   5  -1   6         52.56         48.79         0.77 o                         
   6  -1   6        171.91        165.35         1.89 o                         
   7  -1   6          3.61          4.07         0.45 o                         
  -7   0   6          0.00          0.03         0.30 o                         
  -6   0   6         10.38          9.41         0.56 o                         
  -5   0   6        166.57        155.82         1.71 o                         
  -4   0   6        237.83        225.27         2.12 o                         
  -3   0   6         80.52         71.57         0.71 o                         
  -2   0   6         36.84         38.38         0.35 o                         
  -1   0   6        191.35        202.27         2.18 o                         
   0   0   6          8.24         10.09         0.13 o                         
   1   0   6          3.42          2.31         0.07 o                         
   2   0   6         42.27         44.49         0.45 o                         
   3   0   6          1.05          1.39         0.07 o                         
   4   0   6          0.13          0.39         0.14 o                         
   5   0   6         22.14         22.78         0.43 o                         
   6   0   6         12.68         12.44         0.35 o                         
   7   0   6         57.35         57.19         1.15 o                         
  -7   1   6          0.46         -0.03         0.54 o                         
  -6   1   6          1.77          1.76         0.40 o                         
  -5   1   6          0.41          0.75         0.21 o                         
  -4   1   6        242.28        239.17         2.24 o                         
  -3   1   6        267.77        266.62         2.03 o                         
  -2   1   6        523.31        535.32         4.56 o                         
  -1   1   6        271.17        280.34         2.13 o                         
   0   1   6       1358.44       1640.46        70.95 o                         
   1   1   6        117.64        109.26         0.85 o                         
   2   1   6        489.05        716.12        35.99 o                         
   3   1   6          0.67          1.00         0.08 o                         
   4   1   6        450.09        453.40         3.48 o                         
   5   1   6        102.58         96.82         0.92 o                         
   6   1   6          1.87          1.65         0.22 o                         
   7   1   6         33.85         34.80         0.83 o                         
   8   1   6          2.21          2.09         0.49 o                         
  -7   2   6         23.64         29.52         2.47 o                         
  -6   2   6          0.25          0.74         0.43 o                         
  -5   2   6         64.42         61.54         1.22 o                         
  -4   2   6         11.00         11.84         0.46 o                         
  -3   2   6        232.19        214.14         1.78 o                         
  -2   2   6         94.26         98.01         0.85 o                         
  -1   2   6         75.43         84.03         0.73 o                         
   0   2   6         30.36         29.39         0.29 o                         
   1   2   6         39.34         38.82         0.36 o                         
   2   2   6         31.56         32.54         0.30 o                         
   3   2   6          5.13          5.61         0.12 o                         
   4   2   6         71.41         73.91         0.70 o                         
   5   2   6        191.47        204.68         1.71 o                         
   6   2   6        237.04        264.37         2.40 o                         
   7   2   6          8.08          8.65         0.33 o                         
   8   2   6          0.07          0.06         0.21 o                         
  -6   3   6         64.01         69.35         1.64 o                         
  -5   3   6         27.93         28.63         0.88 o                         
  -4   3   6          3.17          2.48         0.28 o                         
  -3   3   6         58.48         53.61         0.87 o                         
  -2   3   6         49.47         47.53         0.57 o                         
  -1   3   6        856.60        943.97         8.20 o                         
   0   3   6         30.10         34.67         0.46 o                         
   1   3   6        214.63        248.58         1.82 o                         
   2   3   6        116.30        111.06         0.85 o                         
   3   3   6          4.80          5.40         0.14 o                         
   4   3   6         30.94         27.13         0.35 o                         
   5   3   6         21.02         18.01         0.35 o                         
   6   3   6        127.90        117.97         1.28 o                         
   7   3   6         11.61         11.43         0.49 o                         
   8   3   6          2.13          2.05         0.33 o                         
  -5   4   6          4.43          4.13         0.54 o                         
  -4   4   6         23.46         20.12         0.76 o                         
  -3   4   6         50.99         36.31         0.66 o                         
  -2   4   6         31.80         29.65         0.54 o                         
  -1   4   6          6.39          8.17         0.29 o                         
   0   4   6         80.81         94.35         0.83 o                         
   1   4   6         66.28         68.69         0.72 o                         
   2   4   6         58.07         62.56         0.67 o                         
   3   4   6        192.45        204.76         1.47 o                         
   4   4   6        589.38        600.80         5.67 o                         
   5   4   6          0.26          0.31         0.13 o                         
   6   4   6          0.44          0.51         0.18 o                         
   7   4   6          3.92          3.37         0.31 o                         
   8   4   6          5.50          5.42         0.44 o                         
  -5   5   6          0.13         -0.09         0.64 o                         
  -4   5   6          7.27          7.19         0.62 o                         
  -3   5   6          6.61          5.70         0.43 o                         
  -2   5   6         82.28         66.18         0.99 o                         
  -1   5   6        210.78        200.89         1.79 o                         
   0   5   6          0.03          0.10         0.16 o                         
   1   5   6          2.29          4.38         0.19 o                         
   2   5   6         72.09         76.09         0.86 o                         
   3   5   6         51.26         46.18         0.48 o                         
   4   5   6         37.65         31.22         0.47 o                         
   5   5   6        128.24        135.33         1.42 o                         
   6   5   6          2.72          2.07         0.28 o                         
   7   5   6         14.20         15.25         1.02 o                         
   8   5   6         45.97         52.13         1.98 o                         
  -4   6   6         18.52         21.34         1.59 o                         
  -3   6   6          3.99          3.88         0.48 o                         
  -2   6   6         50.61         43.16         0.95 o                         
  -1   6   6          9.04          7.31         0.37 o                         
   0   6   6        331.00        321.85         3.13 o                         
   1   6   6         32.59         34.29         0.67 o                         
   2   6   6          0.02          0.10         0.24 o                         
   3   6   6         33.89         31.45         0.64 o                         
   4   6   6          4.00          3.05         0.19 o                         
   5   6   6        174.92        171.79         1.68 o                         
   6   6   6         17.11         16.44         0.63 o                         
   7   6   6         30.36         32.87         1.22 o                         
   8   6   6          0.25          0.35         0.44 o                         
  -3   7   6          0.28         -0.21         0.73 o                         
  -2   7   6         11.18         10.71         0.64 o                         
  -1   7   6          1.04          0.83         0.24 o                         
   0   7   6         62.26         59.25         1.04 o                         
   1   7   6         70.26         63.18         1.02 o                         
   2   7   6          1.83          1.42         0.21 o                         
   3   7   6         54.10         48.51         0.79 o                         
   4   7   6        227.05        213.90         2.19 o                         
   5   7   6         33.99         28.47         0.63 o                         
   6   7   6         14.92         14.09         0.58 o                         
   7   7   6         36.53         37.81         1.03 o                         
   8   7   6          2.11          1.12         0.38 o                         
  -2   8   6         42.23         44.03         2.25 o                         
  -1   8   6          0.02         -0.33         0.50 o                         
   0   8   6         31.86         36.74         0.93 o                         
   1   8   6          0.26          0.14         0.35 o                         
   2   8   6          2.72          2.28         0.27 o                         
   3   8   6         48.45         53.37         0.90 o                         
   4   8   6         22.74         22.07         0.60 o                         
   5   8   6          0.13          0.64         0.28 o                         
   6   8   6          1.02          0.63         0.25 o                         
   7   8   6          3.85          4.32         0.50 o                         
  -1   9   6         20.47         21.21         0.89 o                         
   0   9   6          4.13          4.49         0.52 o                         
   1   9   6         36.70         35.75         1.22 o                         
   2   9   6         25.72         26.54         1.09 o                         
   3   9   6          8.21          8.85         0.62 o                         
   4   9   6         48.29         47.42         1.13 o                         
   5   9   6         65.47         65.57         1.34 o                         
   6   9   6          3.59          5.16         0.48 o                         
   7   9   6          1.03          1.36         0.64 o                         
   1  10   6          8.46          8.40         0.90 o                         
   2  10   6          2.26          1.41         0.65 o                         
   3  10   6         44.00         41.98         1.49 o                         
   4  10   6         14.56         14.30         1.00 o                         
   5  10   6          1.36          0.37         0.67 o                         
  -5  -9   7          6.67          6.61         0.51 o                         
  -4  -9   7          2.96          3.51         0.38 o                         
  -3  -9   7          6.70          6.39         0.67 o                         
  -2  -9   7          0.23          0.05         0.25 o                         
  -1  -9   7        124.10        131.27         1.97 o                         
   0  -9   7         30.24         31.11         1.21 o                         
  -6  -8   7          3.40          3.72         0.44 o                         
  -5  -8   7          2.71          2.37         0.31 o                         
  -4  -8   7          9.79          9.81         0.39 o                         
  -3  -8   7         36.49         38.33         0.70 o                         
  -2  -8   7         15.03         15.36         0.69 o                         
  -1  -8   7         22.81         21.74         0.57 o                         
   0  -8   7         79.29         82.83         1.26 o                         
   1  -8   7         21.34         25.04         0.75 o                         
  -7  -7   7          6.68          8.87         0.55 o                         
  -6  -7   7          5.60          5.10         0.34 o                         
  -5  -7   7         64.06         66.33         1.21 o                         
  -4  -7   7         36.56         38.85         0.68 o                         
  -3  -7   7         64.45         59.59         0.79 o                         
  -2  -7   7         33.85         34.82         0.69 o                         
  -1  -7   7         21.56         22.58         0.56 o                         
   0  -7   7          5.60          6.33         0.38 o                         
   1  -7   7         19.36         18.86         0.53 o                         
   2  -7   7         16.11         17.18         0.53 o                         
   3  -7   7         58.32         61.86         1.32 o                         
  -7  -6   7         89.41         93.93         1.35 o                         
  -6  -6   7         27.53         26.27         0.64 o                         
  -5  -6   7         10.96         10.96         0.37 o                         
  -4  -6   7         20.21         17.34         0.44 o                         
  -3  -6   7         18.27         18.82         0.37 o                         
  -2  -6   7          7.56          7.53         0.26 o                         
  -1  -6   7         32.37         27.62         0.50 o                         
   0  -6   7        100.76         95.48         1.17 o                         
   1  -6   7          2.95          3.26         0.27 o                         
   2  -6   7          0.63          0.53         0.18 o                         
   3  -6   7          0.76          0.77         0.23 o                         
   4  -6   7         12.42         14.01         0.62 o                         
  -8  -5   7          0.01          0.41         0.47 o                         
  -7  -5   7          8.43          7.72         0.37 o                         
  -6  -5   7          0.77          0.71         0.16 o                         
  -5  -5   7         20.93         21.25         0.51 o                         
  -4  -5   7          7.87          7.43         0.39 o                         
  -3  -5   7        120.13        112.74         1.22 o                         
  -2  -5   7         78.72         69.77         0.82 o                         
  -1  -5   7         12.22          8.74         0.26 o                         
   0  -5   7         67.36         72.12         0.83 o                         
   1  -5   7        105.75        103.41         1.17 o                         
   2  -5   7        125.40        124.38         1.38 o                         
   3  -5   7          2.93          1.89         0.25 o                         
   4  -5   7         69.35         72.04         1.33 o                         
   5  -5   7         24.47         29.00         0.86 o                         
  -8  -4   7          1.58          1.26         0.21 o                         
  -7  -4   7          3.81          3.71         0.23 o                         
  -6  -4   7         11.00         11.01         0.36 o                         
  -5  -4   7        111.54        111.32         1.30 o                         
  -4  -4   7          3.04          3.94         0.21 o                         
  -3  -4   7        317.62        333.14         2.80 o                         
  -2  -4   7        109.64        106.90         0.93 o                         
  -1  -4   7         35.02         31.41         0.40 o                         
   0  -4   7          0.49          1.25         0.12 o                         
   1  -4   7         32.79         29.04         0.45 o                         
   2  -4   7          0.40          1.36         0.16 o                         
   3  -4   7         91.29         88.16         1.23 o                         
   4  -4   7         27.95         28.06         0.68 o                         
   5  -4   7          0.73          1.35         0.27 o                         
  -8  -3   7         10.57         11.06         0.57 o                         
  -7  -3   7          0.15          0.31         0.15 o                         
  -6  -3   7          1.63          1.04         0.13 o                         
  -5  -3   7         32.65         33.17         0.54 o                         
  -4  -3   7        162.71        157.25         1.47 o                         
  -3  -3   7         82.78         88.21         0.74 o                         
  -2  -3   7        262.44        287.06         2.32 o                         
  -1  -3   7        454.17        490.16         4.89 o                         
   0  -3   7        170.75        196.52         1.41 o                         
   1  -3   7        186.10        189.29         1.40 o                         
   2  -3   7          1.60          2.07         0.13 o                         
   3  -3   7          1.40          0.47         0.14 o                         
   4  -3   7         16.23         14.99         0.46 o                         
   5  -3   7          6.27          6.68         0.39 o                         
   6  -3   7          8.97          8.91         0.58 o                         
  -8  -2   7          1.36          1.07         0.28 o                         
  -7  -2   7         47.43         48.65         0.86 o                         
  -6  -2   7         54.09         51.83         0.84 o                         
  -5  -2   7          6.65          4.91         0.23 o                         
  -4  -2   7         30.81         25.48         0.38 o                         
  -3  -2   7          4.83          4.62         0.16 o                         
  -2  -2   7        322.44        322.08         3.41 o                         
  -1  -2   7         81.94         80.88         0.61 o                         
   0  -2   7        208.43        231.53         1.93 o                         
   1  -2   7        220.75        266.34         1.96 o                         
   2  -2   7          4.89          5.30         0.16 o                         
   3  -2   7         70.45         70.25         0.83 o                         
   4  -2   7          1.56          0.97         0.16 o                         
   5  -2   7          2.56          2.17         0.21 o                         
   6  -2   7         40.00         39.82         0.95 o                         
   7  -2   7         63.82         62.03         1.53 o                         
  -7  -1   7          0.40          0.47         0.22 o                         
  -6  -1   7         34.27         32.08         0.61 o                         
  -5  -1   7         22.25         20.99         0.46 o                         
  -4  -1   7          0.05          0.06         0.10 o                         
  -3  -1   7          0.78          0.43         0.06 o                         
  -2  -1   7        109.41        102.27         0.74 o                         
  -1  -1   7         19.51         18.68         0.19 o                         
   0  -1   7        257.08        232.74         2.48 o                         
   1  -1   7         20.66         22.39         0.27 o                         
   2  -1   7         53.64         51.86         0.47 o                         
   3  -1   7        174.67        170.55         1.34 o                         
   4  -1   7          0.32          0.28         0.11 o                         
   5  -1   7        168.46        156.30         1.72 o                         
   6  -1   7          1.14          0.80         0.19 o                         
   7  -1   7         61.09         60.46         1.31 o                         
  -7   0   7         42.44         40.12         1.08 o                         
  -6   0   7         48.58         49.02         0.90 o                         
  -5   0   7          7.43          9.05         0.38 o                         
  -4   0   7          4.49          3.71         0.24 o                         
  -3   0   7         22.13         20.96         0.33 o                         
  -2   0   7        197.28        187.18         1.27 o                         
  -1   0   7        686.85        805.45        20.19 o                         
   0   0   7       1474.12       1779.32        57.85 o                         
   1   0   7        665.99        960.34        48.04 o                         
   2   0   7         40.02         36.58         0.39 o                         
   3   0   7        281.41        286.13         2.04 o                         
   4   0   7         17.22         13.90         0.29 o                         
   5   0   7          4.68          5.76         0.28 o                         
   6   0   7         56.26         54.88         0.92 o                         
   7   0   7         29.40         28.92         0.80 o                         
  -7   1   7         15.44         16.76         1.07 o                         
  -6   1   7          5.65          7.00         0.60 o                         
  -5   1   7         67.01         63.78         1.07 o                         
  -4   1   7         18.68         16.10         0.45 o                         
  -3   1   7         40.47         38.34         0.51 o                         
  -2   1   7        126.66        134.06         0.95 o                         
  -1   1   7         53.04         61.75         0.50 o                         
   0   1   7        133.78        135.61         0.90 o                         
   1   1   7       1118.06       1342.38        47.25 o                         
   2   1   7         19.66         21.46         0.25 o                         
   3   1   7        505.88        535.47         6.15 o                         
   4   1   7          1.82          2.18         0.12 o                         
   5   1   7          0.53          2.64         0.17 o                         
   6   1   7         19.62         18.56         0.53 o                         
   7   1   7         26.41         27.80         0.75 o                         
   8   1   7         23.14         23.48         0.81 o                         
  -6   2   7         12.44         10.28         0.68 o                         
  -5   2   7          0.07          0.17         0.28 o                         
  -4   2   7        315.83        302.77         2.96 o                         
  -3   2   7        142.67        139.32         1.33 o                         
  -2   2   7        121.68        133.24         1.06 o                         
  -1   2   7        125.50        119.02         0.92 o                         
   0   2   7          7.29          6.00         0.17 o                         
   1   2   7        325.93        325.14         3.67 o                         
   2   2   7         75.43         87.88         0.62 o                         
   3   2   7         45.76         46.31         0.41 o                         
   4   2   7         20.81         18.24         0.26 o                         
   5   2   7         28.26         37.84         0.52 o                         
   6   2   7         21.20         21.69         0.45 o                         
   7   2   7          0.96          0.58         0.16 o                         
   8   2   7          2.89          3.00         0.38 o                         
  -6   3   7         25.81         25.81         1.20 o                         
  -5   3   7          0.20          0.22         0.41 o                         
  -4   3   7         18.78         18.28         0.70 o                         
  -3   3   7          9.67          7.89         0.41 o                         
  -2   3   7        520.82        543.35         4.13 o                         
  -1   3   7          7.09         10.22         0.29 o                         
   0   3   7          2.20          2.11         0.12 o                         
   1   3   7          7.37          7.46         0.22 o                         
   2   3   7         45.60         47.50         0.44 o                         
   3   3   7          3.54          3.38         0.13 o                         
   4   3   7         68.46         68.31         0.67 o                         
   5   3   7        209.20        191.77         1.61 o                         
   6   3   7         68.07         72.63         0.91 o                         
   7   3   7          0.10         -0.09         0.22 o                         
   8   3   7          6.77          6.18         0.38 o                         
  -5   4   7         21.40         21.24         0.96 o                         
  -4   4   7          5.47          7.90         0.57 o                         
  -3   4   7          5.86          5.46         0.37 o                         
  -2   4   7         10.57          9.74         0.38 o                         
  -1   4   7         91.07         99.00         1.01 o                         
   0   4   7          0.02          0.36         0.13 o                         
   1   4   7        274.73        274.67         2.13 o                         
   2   4   7        120.65        111.67         0.92 o                         
   3   4   7        113.75        109.09         0.87 o                         
   4   4   7          8.22          6.59         0.20 o                         
   5   4   7        110.28        106.30         1.16 o                         
   6   4   7         84.76         78.36         1.29 o                         
   7   4   7         33.78         35.07         0.93 o                         
   8   4   7          0.95          0.93         0.43 o                         
  -5   5   7          1.21          1.09         0.87 o                         
  -4   5   7          9.51          8.36         0.68 o                         
  -3   5   7         25.33         19.61         0.65 o                         
  -2   5   7         26.06         21.42         0.58 o                         
  -1   5   7         10.34          8.95         0.37 o                         
   0   5   7         10.73          9.37         0.36 o                         
   1   5   7         53.20         47.78         0.70 o                         
   2   5   7         97.20        102.41         1.41 o                         
   3   5   7          1.19          0.83         0.16 o                         
   4   5   7        357.02        360.61         2.90 o                         
   5   5   7         81.77         77.63         0.89 o                         
   6   5   7         37.27         35.26         0.74 o                         
   7   5   7          3.71          4.38         0.40 o                         
   8   5   7         42.32         44.44         1.13 o                         
  -4   6   7         26.98         28.23         1.30 o                         
  -3   6   7          0.68          0.95         0.34 o                         
  -2   6   7        105.19         99.94         1.50 o                         
  -1   6   7        323.78        312.37         2.82 o                         
   0   6   7          0.70          0.39         0.25 o                         
   1   6   7         16.86         16.54         0.45 o                         
   2   6   7          3.76          3.04         0.24 o                         
   3   6   7        104.81         92.02         1.19 o                         
   4   6   7         13.29          9.62         0.28 o                         
   5   6   7         24.23         23.59         0.57 o                         
   6   6   7         28.34         29.09         0.69 o                         
   7   6   7         16.77         18.82         0.72 o                         
   8   6   7         66.92         74.74         1.55 o                         
  -3   7   7         71.98         75.64         1.71 o                         
  -2   7   7          2.19          2.28         0.47 o                         
  -1   7   7         18.41         19.00         0.73 o                         
   0   7   7          9.94          7.93         0.52 o                         
   1   7   7         63.10         67.72         1.48 o                         
   2   7   7          7.88          9.81         0.38 o                         
   3   7   7         42.06         35.66         0.77 o                         
   4   7   7         16.52         15.27         0.44 o                         
   5   7   7          1.10          1.46         0.19 o                         
   6   7   7         34.63         33.18         0.84 o                         
   7   7   7          9.93         11.51         0.96 o                         
   8   7   7          1.68          1.48         0.35 o                         
  -2   8   7         33.39         30.75         1.53 o                         
  -1   8   7          6.60          5.75         0.60 o                         
   0   8   7         62.70         64.23         1.80 o                         
   1   8   7          0.24          0.60         0.38 o                         
   2   8   7          6.94          6.42         0.36 o                         
   3   8   7         11.76         12.32         0.44 o                         
   4   8   7          1.70          1.17         0.35 o                         
   5   8   7         30.28         32.04         0.69 o                         
   6   8   7         26.39         27.47         0.66 o                         
   7   8   7          6.20          5.10         0.51 o                         
   0   9   7         42.53         43.21         2.16 o                         
   1   9   7         10.11         10.81         0.85 o                         
   2   9   7          0.73         -0.35         0.42 o                         
   3   9   7          5.82          5.37         0.46 o                         
   4   9   7          0.51          0.65         0.29 o                         
   5   9   7         28.38         27.47         0.83 o                         
   6   9   7          7.17          8.33         0.63 o                         
   2  10   7        103.50        100.33         2.11 o                         
   3  10   7          1.28          0.95         0.51 o                         
   4  10   7         14.59         13.76         1.15 o                         
   5  10   7         45.75         45.40         1.53 o                         
  -5  -9   8         18.86         18.69         0.72 o                         
  -4  -9   8          6.17          5.41         0.65 o                         
  -3  -9   8          6.10          5.60         0.51 o                         
  -2  -9   8         46.78         51.95         1.29 o                         
  -1  -9   8          9.30         10.25         0.70 o                         
  -6  -8   8         47.87         49.72         1.23 o                         
  -5  -8   8          0.32          0.09         0.23 o                         
  -4  -8   8          0.36         -0.07         0.28 o                         
  -3  -8   8          8.88          9.93         0.40 o                         
  -2  -8   8         44.29         44.08         0.82 o                         
  -1  -8   8        222.05        230.62         2.49 o                         
   0  -8   8         37.95         41.27         0.83 o                         
   1  -8   8          9.98         11.08         0.49 o                         
  -7  -7   8          0.99          1.12         0.23 o                         
  -6  -7   8        182.37        198.18         2.48 o                         
  -5  -7   8         24.89         22.89         0.57 o                         
  -4  -7   8          0.25          0.33         0.15 o                         
  -3  -7   8          6.26          6.59         0.27 o                         
  -2  -7   8          0.58          0.14         0.15 o                         
  -1  -7   8          0.28          0.34         0.23 o                         
   0  -7   8         58.55         60.29         0.92 o                         
   1  -7   8         54.48         58.53         0.95 o                         
   2  -7   8         19.68         19.16         0.53 o                         
   3  -7   8          5.75          5.06         0.40 o                         
  -7  -6   8          5.22          4.09         0.46 o                         
  -6  -6   8         32.33         31.41         0.68 o                         
  -5  -6   8          0.75          0.63         0.19 o                         
  -4  -6   8         26.13         25.10         0.52 o                         
  -3  -6   8          0.62          0.11         0.14 o                         
  -2  -6   8          5.23          5.83         0.25 o                         
  -1  -6   8        160.60        155.28         1.54 o                         
   0  -6   8          6.77          5.18         0.30 o                         
   1  -6   8          0.37          0.61         0.17 o                         
   2  -6   8         39.09         43.97         0.75 o                         
   3  -6   8          8.58          8.12         0.44 o                         
   4  -6   8         21.29         26.26         0.80 o                         
  -7  -5   8         51.19         52.31         0.91 o                         
  -6  -5   8          2.45          2.65         0.23 o                         
  -5  -5   8         33.77         29.76         0.59 o                         
  -4  -5   8         19.81         20.06         0.40 o                         
  -3  -5   8         11.42         13.23         0.35 o                         
  -2  -5   8         54.48         47.09         0.62 o                         
  -1  -5   8         28.89         30.11         0.50 o                         
   0  -5   8         56.19         46.24         0.66 o                         
   1  -5   8        139.03        125.18         1.37 o                         
   2  -5   8          2.45          2.79         0.28 o                         
   3  -5   8         88.98         98.01         1.38 o                         
   4  -5   8          7.82          7.81         0.51 o                         
   5  -5   8         33.21         35.77         2.61 o                         
  -7  -4   8         36.89         37.53         0.67 o                         
  -6  -4   8         55.34         54.88         0.86 o                         
  -5  -4   8         38.11         36.86         0.63 o                         
  -4  -4   8         61.26         55.51         0.76 o                         
  -3  -4   8         23.61         22.14         0.43 o                         
  -2  -4   8         58.27         63.40         0.70 o                         
  -1  -4   8         11.07          9.32         0.22 o                         
   0  -4   8          6.89          6.00         0.21 o                         
   1  -4   8         70.87         67.61         0.74 o                         
   2  -4   8        498.64        486.52         3.78 o                         
   3  -4   8         44.32         39.69         0.72 o                         
   4  -4   8         25.90         25.94         0.91 o                         
   5  -4   8          2.65          3.06         0.35 o                         
  -7  -3   8          3.44          3.89         0.24 o                         
  -6  -3   8         12.91         11.17         0.45 o                         
  -5  -3   8         71.47         66.73         0.96 o                         
  -4  -3   8          1.41          1.86         0.18 o                         
  -3  -3   8          0.74          0.55         0.10 o                         
  -2  -3   8         20.70         19.51         0.31 o                         
  -1  -3   8        169.37        152.67         1.15 o                         
   0  -3   8          0.27          0.66         0.09 o                         
   1  -3   8        117.09        120.68         0.96 o                         
   2  -3   8         89.39        105.22         1.02 o                         
   3  -3   8         74.26         71.26         0.94 o                         
   4  -3   8          4.03          3.39         0.25 o                         
   5  -3   8          0.07          0.03         0.23 o                         
   6  -3   8          2.79          2.87         0.40 o                         
  -7  -2   8         18.35         18.16         0.54 o                         
  -6  -2   8          2.45          2.51         0.21 o                         
  -5  -2   8         16.75         14.38         0.35 o                         
  -4  -2   8          9.81         10.36         0.30 o                         
  -3  -2   8         89.45         95.81         0.81 o                         
  -2  -2   8          5.34          4.96         0.14 o                         
  -1  -2   8        229.61        251.47         2.01 o                         
   0  -2   8        458.15        531.74         5.55 o                         
   1  -2   8         47.94         58.73         0.54 o                         
   2  -2   8        151.15        145.49         1.13 o                         
   3  -2   8         94.66        100.84         1.11 o                         
   4  -2   8         59.74         56.61         0.79 o                         
   5  -2   8          0.71          0.29         0.18 o                         
   6  -2   8          4.59          4.27         0.48 o                         
  -7  -1   8         45.94         49.32         1.09 o                         
  -6  -1   8         53.90         56.94         0.86 o                         
  -5  -1   8         20.21         19.87         0.45 o                         
  -4  -1   8        154.96        144.88         1.50 o                         
  -3  -1   8         76.03         76.86         0.62 o                         
  -2  -1   8         32.65         32.40         0.31 o                         
  -1  -1   8        235.04        256.06         2.71 o                         
   0  -1   8          0.72          0.98         0.16 o                         
   1  -1   8         28.00         28.63         0.29 o                         
   2  -1   8         12.17          8.29         0.16 o                         
   3  -1   8         16.51         14.99         0.28 o                         
   4  -1   8        110.30        102.70         1.11 o                         
   5  -1   8          0.09          0.27         0.12 o                         
   6  -1   8         28.66         29.16         0.61 o                         
   7  -1   8         26.22         28.49         1.27 o                         
  -7   0   8         10.28         11.64         0.66 o                         
  -6   0   8         10.16         11.76         0.52 o                         
  -5   0   8         13.59         14.48         0.50 o                         
  -4   0   8          7.21          5.19         0.28 o                         
  -3   0   8          8.25          9.08         0.21 o                         
  -2   0   8        287.59        291.87         2.17 o                         
  -1   0   8        174.72        198.97         1.36 o                         
   0   0   8        410.51        499.94        13.84 o                         
   1   0   8         46.96         48.54         0.39 o                         
   2   0   8        200.97        183.21         1.32 o                         
   3   0   8        466.79        477.47         4.09 o                         
   4   0   8         90.29         90.88         1.01 o                         
   5   0   8         23.85         23.48         0.53 o                         
   6   0   8          8.18          9.26         0.34 o                         
   7   0   8         22.80         23.91         0.77 o                         
  -7   1   8          5.10          5.28         0.55 o                         
  -6   1   8         20.45         22.93         0.85 o                         
  -5   1   8          1.59          1.41         0.37 o                         
  -4   1   8        177.69        165.45         1.83 o                         
  -3   1   8          0.22          0.60         0.13 o                         
  -2   1   8        123.72        127.10         0.93 o                         
  -1   1   8         15.00         19.80         0.24 o                         
   0   1   8       1357.36       1657.03        57.57 o                         
   1   1   8         43.36         55.63         0.41 o                         
   2   1   8         51.97         50.53         0.45 o                         
   3   1   8          5.47          5.04         0.15 o                         
   4   1   8        131.36        144.55         1.16 o                         
   5   1   8          5.18          4.21         0.17 o                         
   6   1   8         14.15         11.49         0.38 o                         
   7   1   8         11.56         11.89         0.53 o                         
   8   1   8          1.52          2.17         0.50 o                         
  -6   2   8          1.01          0.61         0.46 o                         
  -5   2   8          0.31          0.24         0.33 o                         
  -4   2   8          5.19          6.09         0.42 o                         
  -3   2   8        212.08        203.24         1.89 o                         
  -2   2   8          4.41          6.53         0.19 o                         
  -1   2   8          0.09          0.36         0.10 o                         
   0   2   8        101.93        113.11         0.82 o                         
   1   2   8        848.86        997.89        47.26 o                         
   2   2   8        253.13        261.76         1.96 o                         
   3   2   8        234.70        233.81         1.77 o                         
   4   2   8          0.11          0.18         0.09 o                         
   5   2   8          0.53          1.29         0.13 o                         
   6   2   8          9.63          8.27         0.35 o                         
   7   2   8          6.88          7.89         0.35 o                         
   8   2   8         12.54         11.43         0.74 o                         
  -6   3   8         10.82         13.67         1.46 o                         
  -5   3   8         25.26         25.86         0.84 o                         
  -4   3   8         20.81         20.79         0.87 o                         
  -3   3   8          1.05          2.26         0.34 o                         
  -2   3   8          0.83          1.57         0.15 o                         
  -1   3   8          0.00         -0.08         0.10 o                         
   0   3   8         12.67         12.70         0.33 o                         
   1   3   8          7.41          9.83         0.22 o                         
   2   3   8          0.00          1.14         0.08 o                         
   3   3   8         46.34         55.69         0.48 o                         
   4   3   8        126.16        125.06         1.19 o                         
   5   3   8         72.92         67.66         0.71 o                         
   6   3   8         12.42         13.00         0.39 o                         
   7   3   8          2.85          2.52         0.21 o                         
   8   3   8         40.76         42.57         0.75 o                         
  -5   4   8         51.87         55.58         1.51 o                         
  -4   4   8          6.42          6.27         0.58 o                         
  -3   4   8          6.72          4.50         0.49 o                         
  -2   4   8          0.04         -0.05         0.19 o                         
  -1   4   8        165.52        164.98         1.45 o                         
   0   4   8         15.04         12.25         0.32 o                         
   1   4   8          5.14          5.25         0.20 o                         
   2   4   8        172.58        175.83         1.32 o                         
   3   4   8         26.32         23.40         0.32 o                         
   4   4   8        200.70        186.42         1.56 o                         
   5   4   8         11.89         10.52         0.27 o                         
   6   4   8          3.88          5.26         0.28 o                         
   7   4   8          9.42         10.47         0.47 o                         
   8   4   8          1.89          2.43         0.45 o                         
  -5   5   8         74.12         78.01         2.73 o                         
  -4   5   8          0.68          1.18         0.46 o                         
  -3   5   8         55.45         65.68         1.26 o                         
  -2   5   8          9.62          7.84         0.41 o                         
  -1   5   8         24.24         24.28         0.50 o                         
   0   5   8        174.45        168.97         1.52 o                         
   1   5   8        163.72        171.27         1.85 o                         
   2   5   8          0.41          1.33         0.28 o                         
   3   5   8        245.56        246.38         2.34 o                         
   4   5   8        332.41        332.14         2.98 o                         
   5   5   8         19.09         16.30         0.40 o                         
   6   5   8          5.32          5.79         0.29 o                         
   7   5   8         51.16         53.66         1.14 o                         
   8   5   8         30.19         30.57         1.10 o                         
  -4   6   8          0.24          0.97         1.11 o                         
  -3   6   8          0.35         -0.24         0.47 o                         
  -2   6   8         18.91         21.74         0.65 o                         
  -1   6   8          0.09         -0.25         0.25 o                         
   0   6   8         37.72         38.78         0.85 o                         
   1   6   8         68.41         66.05         0.95 o                         
   2   6   8        317.26        300.64         3.22 o                         
   3   6   8          7.16          8.16         0.46 o                         
   4   6   8          7.96          9.76         0.28 o                         
   5   6   8         47.75         46.51         0.66 o                         
   6   6   8         32.10         34.50         1.14 o                         
   7   6   8          1.40          2.49         0.44 o                         
   8   6   8          0.00          0.15         0.25 o                         
  -3   7   8          2.84          3.33         0.64 o                         
  -2   7   8         31.35         32.11         1.20 o                         
  -1   7   8         10.79         14.53         0.56 o                         
   0   7   8          6.95          7.76         0.39 o                         
   1   7   8          0.03          0.02         0.24 o                         
   2   7   8          4.09          3.06         0.42 o                         
   3   7   8         79.03         68.89         1.30 o                         
   4   7   8         30.08         33.01         0.94 o                         
   5   7   8         21.31         19.08         0.41 o                         
   6   7   8         40.77         40.80         0.74 o                         
   7   7   8        109.92        119.36         2.20 o                         
   8   7   8          0.00          1.47         0.77 o                         
  -2   8   8         49.98         49.01         1.75 o                         
  -1   8   8         62.57         61.76         1.64 o                         
   0   8   8          1.81          2.26         0.61 o                         
   1   8   8          1.09          0.94         0.37 o                         
   2   8   8          0.70          0.83         0.46 o                         
   3   8   8          8.43          7.70         0.58 o                         
   4   8   8          6.13          5.40         0.59 o                         
   5   8   8         26.66         26.40         0.72 o                         
   6   8   8          0.70          1.24         0.28 o                         
   7   8   8         28.46         31.28         0.93 o                         
   0   9   8          4.53          4.69         0.89 o                         
   1   9   8          0.04          0.02         0.42 o                         
   2   9   8          6.35          6.12         0.46 o                         
   3   9   8         20.49         19.76         1.09 o                         
   4   9   8          0.05          0.23         0.43 o                         
   5   9   8          0.61          2.05         0.59 o                         
   6   9   8         16.92         17.46         1.42 o                         
   2  10   8          1.40          1.06         0.59 o                         
   3  10   8          3.36          3.14         0.82 o                         
   4  10   8         12.65         11.36         1.02 o                         
   5  10   8         28.86         30.10         1.64 o                         
  -4  -9   9          0.05          0.04         0.24 o                         
  -3  -9   9          3.84          4.48         0.47 o                         
  -2  -9   9          9.18          9.50         0.83 o                         
  -1  -9   9         56.35         60.47         1.25 o                         
  -6  -8   9          0.26          0.61         0.22 o                         
  -5  -8   9          0.03         -0.05         0.20 o                         
  -4  -8   9          8.29          6.88         0.46 o                         
  -3  -8   9         30.12         34.04         0.76 o                         
  -2  -8   9          0.95          1.75         0.31 o                         
  -1  -8   9          2.07          2.36         0.26 o                         
   0  -8   9         20.76         24.02         0.61 o                         
   1  -8   9          5.53          6.45         0.38 o                         
  -6  -7   9          5.79          6.08         0.44 o                         
  -5  -7   9          0.36          0.30         0.22 o                         
  -4  -7   9          0.00          0.11         0.14 o                         
  -3  -7   9          0.39          0.11         0.20 o                         
  -2  -7   9         25.63         27.15         0.55 o                         
  -1  -7   9         34.78         31.59         0.71 o                         
   0  -7   9         22.96         23.23         0.55 o                         
   1  -7   9          5.51          4.27         0.29 o                         
   2  -7   9          1.53          1.02         0.19 o                         
  -7  -6   9          6.76          6.24         0.39 o                         
  -6  -6   9          7.81          8.98         0.41 o                         
  -5  -6   9         43.25         47.58         0.80 o                         
  -4  -6   9         25.42         21.76         0.51 o                         
  -3  -6   9          9.50         10.02         0.34 o                         
  -2  -6   9         33.86         33.85         0.52 o                         
  -1  -6   9         17.39         17.27         0.57 o                         
   0  -6   9         43.88         38.24         0.65 o                         
   1  -6   9          0.09          0.45         0.15 o                         
   2  -6   9          8.82          8.52         0.34 o                         
   3  -6   9         19.02         18.02         0.61 o                         
  -7  -5   9          1.88          2.78         0.37 o                         
  -6  -5   9          1.34          1.32         0.20 o                         
  -5  -5   9          5.08          5.49         0.30 o                         
  -4  -5   9         20.64         22.93         0.50 o                         
  -3  -5   9        112.50        105.68         1.19 o                         
  -2  -5   9        144.81        142.64         1.31 o                         
  -1  -5   9         13.29         10.05         0.29 o                         
   0  -5   9         37.16         30.25         0.50 o                         
   1  -5   9         19.80         14.53         0.41 o                         
   2  -5   9          1.04          2.40         0.19 o                         
   3  -5   9         54.69         54.83         0.96 o                         
   4  -5   9         35.06         38.71         0.90 o                         
  -7  -4   9          8.00          8.45         0.41 o                         
  -6  -4   9          3.39          3.52         0.24 o                         
  -5  -4   9         35.19         32.78         0.56 o                         
  -4  -4   9          6.81          7.05         0.28 o                         
  -3  -4   9         87.00         87.38         0.96 o                         
  -2  -4   9         20.43         18.67         0.44 o                         
  -1  -4   9         25.89         22.83         0.34 o                         
   0  -4   9        104.85        125.62         1.20 o                         
   1  -4   9          0.01          1.35         0.15 o                         
   2  -4   9         88.87         89.55         0.96 o                         
   3  -4   9         10.64         12.09         0.40 o                         
   4  -4   9         55.42         57.27         0.98 o                         
   5  -4   9         67.53         73.37         1.42 o                         
  -7  -3   9         69.45         72.81         1.22 o                         
  -6  -3   9          0.15          0.11         0.19 o                         
  -5  -3   9         45.11         42.23         0.82 o                         
  -4  -3   9         75.15         65.12         0.78 o                         
  -3  -3   9          0.27          1.02         0.12 o                         
  -2  -3   9        553.35        563.86         6.53 o                         
  -1  -3   9          0.43          0.33         0.06 o                         
   0  -3   9         34.53         42.26         0.49 o                         
   1  -3   9         26.77         25.41         0.37 o                         
   2  -3   9          2.10          3.89         0.17 o                         
   3  -3   9         33.26         30.61         0.55 o                         
   4  -3   9          4.10          3.91         0.26 o                         
   5  -3   9         83.77         81.58         1.22 o                         
   6  -3   9          7.62          7.65         0.50 o                         
  -7  -2   9         36.29         38.21         0.75 o                         
  -6  -2   9         23.45         21.52         0.60 o                         
  -5  -2   9         63.67         57.90         0.97 o                         
  -4  -2   9         30.88         27.80         0.48 o                         
  -3  -2   9         23.98         25.78         0.39 o                         
  -2  -2   9          1.18          1.19         0.09 o                         
  -1  -2   9         29.07         22.25         0.26 o                         
   0  -2   9         38.16         45.73         0.42 o                         
   1  -2   9         18.92         17.24         0.25 o                         
   2  -2   9        144.83        142.31         1.14 o                         
   3  -2   9        199.37        196.55         1.85 o                         
   4  -2   9         49.23         44.35         0.75 o                         
   5  -2   9         11.90          9.99         0.37 o                         
   6  -2   9          0.30          0.33         0.23 o                         
  -7  -1   9          1.46          1.58         0.30 o                         
  -6  -1   9         54.44         56.41         1.19 o                         
  -5  -1   9         95.38         87.60         1.26 o                         
  -4  -1   9         79.14         80.94         0.93 o                         
  -3  -1   9        173.15        181.86         1.39 o                         
  -2  -1   9        466.44        496.06         6.20 o                         
  -1  -1   9          0.23          0.29         0.05 o                         
   0  -1   9          0.01          0.13         0.03 o                         
   1  -1   9          0.84          0.15         0.05 o                         
   2  -1   9         64.63         58.97         0.56 o                         
   3  -1   9         54.78         49.55         0.55 o                         
   4  -1   9          1.21          1.72         0.14 o                         
   5  -1   9          0.05         -0.10         0.12 o                         
   6  -1   9          7.00          7.00         0.39 o                         
   7  -1   9         62.49         64.19         1.34 o                         
  -7   0   9          0.01          0.00         0.36 o                         
  -6   0   9         23.38         25.79         0.80 o                         
  -5   0   9          6.36          5.55         0.33 o                         
  -4   0   9         27.51         24.27         0.50 o                         
  -3   0   9        267.35        267.44         2.09 o                         
  -2   0   9         23.38         20.29         0.25 o                         
  -1   0   9       1009.22       1179.69        27.32 o                         
   0   0   9        190.78        207.66         1.50 o                         
   1   0   9         69.06         74.17         0.54 o                         
   2   0   9        129.34        117.68         0.92 o                         
   3   0   9         88.02         99.37         0.97 o                         
   4   0   9         84.93         87.17         1.07 o                         
   5   0   9         45.16         44.18         0.61 o                         
   6   0   9          4.17          5.13         0.28 o                         
   7   0   9          3.24          2.95         0.33 o                         
  -6   1   9          5.22          5.45         0.57 o                         
  -5   1   9         26.24         23.75         0.65 o                         
  -4   1   9         17.36         16.31         0.53 o                         
  -3   1   9          0.08          0.01         0.15 o                         
  -2   1   9         22.01         22.95         0.30 o                         
  -1   1   9          0.11          0.55         0.08 o                         
   0   1   9        410.09        480.00        11.65 o                         
   1   1   9         63.51         60.82         0.47 o                         
   2   1   9          2.99          1.56         0.08 o                         
   3   1   9        530.45        551.75         4.61 o                         
   4   1   9          0.25          0.21         0.09 o                         
   5   1   9         11.32         11.64         0.27 o                         
   6   1   9         38.57         40.03         0.70 o                         
   7   1   9         12.09         12.16         0.52 o                         
  -6   2   9          9.05         10.20         0.81 o                         
  -5   2   9          0.36          0.12         0.32 o                         
  -4   2   9         61.70         55.14         1.08 o                         
  -3   2   9        118.46        128.67         1.42 o                         
  -2   2   9        247.75        266.20         1.92 o                         
  -1   2   9         50.90         40.08         0.41 o                         
   0   2   9         24.41         17.70         0.22 o                         
   1   2   9         12.62          8.82         0.15 o                         
   2   2   9        191.49        201.33         1.37 o                         
   3   2   9          5.41          5.44         0.19 o                         
   4   2   9          0.10          0.06         0.08 o                         
   5   2   9          5.44          7.53         0.26 o                         
   6   2   9          0.18          0.32         0.14 o                         
   7   2   9         12.55         10.94         0.48 o                         
   8   2   9          2.27          2.93         0.36 o                         
  -6   3   9         50.48         56.70         1.77 o                         
  -5   3   9         12.60         12.07         0.74 o                         
  -4   3   9          0.70          0.93         0.33 o                         
  -3   3   9          4.78          6.08         0.50 o                         
  -2   3   9          1.85          1.88         0.17 o                         
  -1   3   9        154.00        151.37         1.15 o                         
   0   3   9         41.18         53.03         0.52 o                         
   1   3   9        176.10        202.56         1.49 o                         
   2   3   9         42.20         48.20         0.48 o                         
   3   3   9        213.76        216.98         1.43 o                         
   4   3   9         29.33         30.81         0.39 o                         
   5   3   9          5.99          7.64         0.21 o                         
   6   3   9          0.57          1.28         0.20 o                         
   7   3   9          3.93          4.85         0.33 o                         
   8   3   9        134.84        145.51         2.20 o                         
  -5   4   9         25.84         27.14         1.91 o                         
  -4   4   9         15.93         12.72         0.73 o                         
  -3   4   9         28.54         26.14         0.83 o                         
  -2   4   9         40.07         41.80         0.66 o                         
  -1   4   9         73.32         71.13         0.83 o                         
   0   4   9        454.49        459.50         3.08 o                         
   1   4   9        118.22        110.27         0.96 o                         
   2   4   9        126.89        136.80         1.12 o                         
   3   4   9        164.56        160.02         1.41 o                         
   4   4   9          0.96          1.89         0.13 o                         
   5   4   9         62.17         55.55         0.66 o                         
   6   4   9          1.13          1.40         0.13 o                         
   7   4   9         22.80         24.66         0.56 o                         
   8   4   9          3.42          3.51         0.52 o                         
  -4   5   9         22.60         23.56         0.98 o                         
  -3   5   9          6.88          5.77         0.37 o                         
  -2   5   9         10.65         10.24         0.44 o                         
  -1   5   9          0.12         -0.23         0.23 o                         
   0   5   9          3.91          3.61         0.21 o                         
   1   5   9        400.12        380.10         3.27 o                         
   2   5   9        431.47        422.30         3.79 o                         
   3   5   9         47.72         45.86         0.69 o                         
   4   5   9          7.01          5.69         0.19 o                         
   5   5   9         45.19         40.24         0.54 o                         
   6   5   9          6.09          7.24         0.27 o                         
   7   5   9         20.99         21.51         0.72 o                         
   8   5   9          0.74          0.56         0.36 o                         
  -4   6   9         13.73         14.07         0.85 o                         
  -3   6   9         10.20          9.74         0.68 o                         
  -2   6   9          6.22          5.01         0.40 o                         
  -1   6   9         46.01         47.58         0.81 o                         
   0   6   9         30.85         29.45         0.64 o                         
   1   6   9         65.99         63.34         1.23 o                         
   2   6   9        239.59        234.48         2.67 o                         
   3   6   9        237.67        228.47         2.50 o                         
   4   6   9         18.36         20.48         0.43 o                         
   5   6   9          0.70          0.56         0.12 o                         
   6   6   9          0.00          0.31         0.15 o                         
   7   6   9          0.90          1.45         0.27 o                         
   8   6   9         74.16         80.39         1.75 o                         
  -3   7   9          0.41         -0.81         0.81 o                         
  -2   7   9         11.48         14.42         0.89 o                         
  -1   7   9          1.89          1.48         0.41 o                         
   0   7   9          2.98          2.39         0.34 o                         
   1   7   9         39.14         37.47         0.92 o                         
   2   7   9         18.65         17.66         0.74 o                         
   3   7   9         13.29         12.94         0.67 o                         
   4   7   9         43.43         43.90         0.91 o                         
   5   7   9         21.47         23.04         0.53 o                         
   6   7   9         11.18         12.52         0.39 o                         
   7   7   9          1.51          2.09         0.52 o                         
  -1   8   9         12.33         12.90         0.70 o                         
   0   8   9          4.08          3.32         0.35 o                         
   1   8   9          0.19          0.03         0.41 o                         
   2   8   9         21.94         20.75         1.27 o                         
   3   8   9         70.71         67.96         1.38 o                         
   4   8   9         34.62         34.36         1.16 o                         
   5   8   9         25.27         26.43         0.91 o                         
   6   8   9        187.01        193.07         2.10 o                         
   7   8   9          7.60         10.05         0.57 o                         
   0   9   9         16.49         16.62         0.68 o                         
   1   9   9         41.03         43.47         1.08 o                         
   2   9   9         31.92         33.69         1.43 o                         
   3   9   9          7.16          7.07         0.79 o                         
   4   9   9          2.92          3.81         0.47 o                         
   5   9   9         43.57         44.97         1.13 o                         
   6   9   9          0.02         -0.09         0.37 o                         
   3  10   9         29.91         27.44         1.76 o                         
   4  10   9         37.25         37.28         1.50 o                         
  -3  -9  10          2.83          2.54         0.39 o                         
  -2  -9  10         86.44         98.84         4.51 o                         
  -5  -8  10          1.60          1.32         0.24 o                         
  -4  -8  10          6.63          6.78         0.48 o                         
  -3  -8  10         13.46         13.51         0.59 o                         
  -2  -8  10         20.72         22.14         0.62 o                         
  -1  -8  10         13.81         16.16         0.78 o                         
   0  -8  10         35.07         39.28         1.00 o                         
   1  -8  10          1.11          2.02         0.35 o                         
  -6  -7  10         12.55         12.53         0.53 o                         
  -5  -7  10          2.33          1.37         0.28 o                         
  -4  -7  10          1.75          1.40         0.29 o                         
  -3  -7  10         52.27         51.96         0.84 o                         
  -2  -7  10         13.32         12.18         0.34 o                         
  -1  -7  10          2.95          2.21         0.31 o                         
   0  -7  10          2.73          2.60         0.23 o                         
   1  -7  10          5.71          5.79         0.32 o                         
   2  -7  10          1.40          0.95         0.17 o                         
  -7  -6  10          5.99          6.02         0.43 o                         
  -6  -6  10         35.40         37.19         0.83 o                         
  -5  -6  10          9.53          9.63         0.43 o                         
  -4  -6  10         14.15         13.78         0.39 o                         
  -3  -6  10          8.12          8.30         0.38 o                         
  -2  -6  10          5.12          4.41         0.21 o                         
  -1  -6  10        313.29        304.23         2.63 o                         
   0  -6  10         74.39         73.90         0.97 o                         
   1  -6  10          0.26          0.08         0.15 o                         
   2  -6  10         41.39         38.56         0.79 o                         
   3  -6  10         11.21         11.46         0.51 o                         
  -7  -5  10          0.65          0.73         0.25 o                         
  -6  -5  10          0.58          0.51         0.17 o                         
  -5  -5  10          4.58          4.07         0.26 o                         
  -4  -5  10         21.94         20.29         0.52 o                         
  -3  -5  10         37.21         35.08         0.62 o                         
  -2  -5  10         63.62         60.49         0.81 o                         
  -1  -5  10         18.14         17.21         0.36 o                         
   0  -5  10        139.67        120.34         1.23 o                         
   1  -5  10         35.90         29.19         0.54 o                         
   2  -5  10          2.38          2.52         0.24 o                         
   3  -5  10          7.70          8.16         0.45 o                         
   4  -5  10         13.30         12.81         0.65 o                         
  -7  -4  10         11.69         11.27         1.27 o                         
  -6  -4  10          3.02          3.22         0.24 o                         
  -5  -4  10          8.72          9.36         0.32 o                         
  -4  -4  10         67.78         64.98         0.88 o                         
  -3  -4  10          9.61          9.44         0.31 o                         
  -2  -4  10         37.52         36.43         0.58 o                         
  -1  -4  10         10.38         13.74         0.27 o                         
   0  -4  10         33.75         39.17         0.50 o                         
   1  -4  10          2.00          2.92         0.18 o                         
   2  -4  10          3.89          2.27         0.16 o                         
   3  -4  10         34.29         32.89         0.65 o                         
   4  -4  10          0.00         -0.08         0.16 o                         
   5  -4  10         11.04         10.01         0.66 o                         
  -7  -3  10         38.21         38.15         1.10 o                         
  -6  -3  10         11.69         11.02         0.41 o                         
  -5  -3  10         37.69         33.42         0.58 o                         
  -4  -3  10         72.28         68.34         0.87 o                         
  -3  -3  10         68.29         67.41         0.78 o                         
  -2  -3  10         33.31         30.79         0.44 o                         
  -1  -3  10         14.70         13.97         0.23 o                         
   0  -3  10          1.06          1.22         0.13 o                         
   1  -3  10          3.97          3.34         0.16 o                         
   2  -3  10         13.62         11.35         0.30 o                         
   3  -3  10        102.85         95.03         1.23 o                         
   4  -3  10         30.55         27.34         0.64 o                         
   5  -3  10          2.72          2.87         0.33 o                         
   6  -3  10          1.11          1.93         0.36 o                         
  -7  -2  10          6.99          6.19         0.60 o                         
  -6  -2  10         30.74         28.20         0.53 o                         
  -5  -2  10         16.75         15.51         0.49 o                         
  -4  -2  10         21.14         19.27         0.38 o                         
  -3  -2  10         65.07         60.68         0.74 o                         
  -2  -2  10         67.33         66.20         0.60 o                         
  -1  -2  10          9.70          8.78         0.16 o                         
   0  -2  10        298.26        289.27         1.90 o                         
   1  -2  10        145.41        145.99         1.07 o                         
   2  -2  10         37.18         31.41         0.39 o                         
   3  -2  10         51.91         42.53         0.80 o                         
   4  -2  10         40.58         40.52         0.67 o                         
   5  -2  10          0.88          1.00         0.17 o                         
   6  -2  10          2.62          2.79         0.34 o                         
  -7  -1  10          6.73          6.11         0.66 o                         
  -6  -1  10          0.00          0.26         0.22 o                         
  -5  -1  10          0.72          1.00         0.17 o                         
  -4  -1  10         12.37         12.04         0.30 o                         
  -3  -1  10         17.89         19.30         0.35 o                         
  -2  -1  10          7.99          7.27         0.15 o                         
  -1  -1  10        163.18        161.39         1.11 o                         
   0  -1  10          9.49          7.57         0.13 o                         
   1  -1  10         83.71         76.53         0.60 o                         
   2  -1  10         95.48         95.84         0.87 o                         
   3  -1  10         43.54         37.09         0.56 o                         
   4  -1  10        319.46        316.07         2.74 o                         
   5  -1  10          1.51          1.92         0.19 o                         
   6  -1  10         10.13          9.72         0.49 o                         
   7  -1  10          1.72          2.15         0.50 o                         
  -7   0  10         25.90         25.26         1.40 o                         
  -6   0  10          4.87          5.36         0.40 o                         
  -5   0  10         27.26         28.19         0.60 o                         
  -4   0  10         20.40         20.06         0.44 o                         
  -3   0  10        141.84        149.54         1.28 o                         
  -2   0  10        304.42        328.14         2.14 o                         
  -1   0  10         35.61         31.05         0.31 o                         
   0   0  10         65.22         74.10         0.56 o                         
   1   0  10          8.46          4.28         0.10 o                         
   2   0  10        342.78        323.58         2.59 o                         
   3   0  10        143.25        144.32         1.33 o                         
   4   0  10        183.68        178.53         1.70 o                         
   5   0  10         95.33         90.73         1.91 o                         
   6   0  10        131.12        137.30         1.57 o                         
   7   0  10          4.09          3.78         0.45 o                         
  -6   1  10         80.90         86.23         1.71 o                         
  -5   1  10         77.85         82.15         1.32 o                         
  -4   1  10        122.58        124.29         1.46 o                         
  -3   1  10         97.93        108.18         1.24 o                         
  -2   1  10         13.45         13.04         0.23 o                         
  -1   1  10         65.64         64.06         0.61 o                         
   0   1  10         22.76         26.89         0.27 o                         
   1   1  10        145.58        171.37         1.17 o                         
   2   1  10          3.51          3.50         0.13 o                         
   3   1  10        120.60        116.14         1.02 o                         
   4   1  10          5.99          6.80         0.23 o                         
   5   1  10         66.02         65.61         1.01 o                         
   6   1  10         22.04         25.92         0.61 o                         
   7   1  10         40.51         39.97         0.85 o                         
  -6   2  10         18.37         20.73         1.07 o                         
  -5   2  10          1.79          1.95         0.37 o                         
  -4   2  10         32.36         36.58         0.83 o                         
  -3   2  10         20.89         15.15         0.53 o                         
  -2   2  10        139.21        142.45         1.26 o                         
  -1   2  10        217.36        227.17         1.56 o                         
   0   2  10         30.96         27.41         0.30 o                         
   1   2  10         12.40          8.08         0.15 o                         
   2   2  10         21.52         20.51         0.26 o                         
   3   2  10        185.73        179.68         1.44 o                         
   4   2  10        102.60        102.06         0.99 o                         
   5   2  10         26.67         26.86         0.48 o                         
   6   2  10          4.75          2.85         0.20 o                         
   7   2  10          6.65          7.01         0.37 o                         
   8   2  10         39.82         41.81         0.95 o                         
  -5   3  10          7.84          9.19         0.79 o                         
  -4   3  10         29.13         29.90         0.98 o                         
  -3   3  10         65.52         64.13         1.12 o                         
  -2   3  10        134.09        136.77         1.24 o                         
  -1   3  10        276.01        276.25         1.95 o                         
   0   3  10         55.80         54.26         0.60 o                         
   1   3  10          2.19          1.05         0.11 o                         
   2   3  10          4.60          4.52         0.15 o                         
   3   3  10          0.43          0.21         0.08 o                         
   4   3  10          0.54          1.16         0.10 o                         
   5   3  10         16.26         15.60         0.36 o                         
   6   3  10          1.96          0.86         0.17 o                         
   7   3  10         17.66         15.87         0.42 o                         
   8   3  10         50.62         49.91         0.95 o                         
  -5   4  10         53.52         55.50         1.53 o                         
  -4   4  10          8.57          9.85         0.72 o                         
  -3   4  10         15.19         17.17         0.69 o                         
  -2   4  10         69.64         64.80         0.88 o                         
  -1   4  10        488.59        491.96         3.62 o                         
   0   4  10          0.26          0.25         0.11 o                         
   1   4  10        349.93        359.40         2.76 o                         
   2   4  10         10.74          9.90         0.29 o                         
   3   4  10         18.03         17.17         0.38 o                         
   4   4  10        332.46        322.84         2.62 o                         
   5   4  10          2.78          3.08         0.16 o                         
   6   4  10         45.77         47.45         0.66 o                         
   7   4  10          9.73         10.05         0.38 o                         
   8   4  10          2.08          1.97         0.87 o                         
  -4   5  10          0.03          0.02         0.41 o                         
  -3   5  10         28.87         29.81         1.07 o                         
  -2   5  10          2.55          2.42         0.29 o                         
  -1   5  10          0.05          0.14         0.18 o                         
   0   5  10        418.99        416.06         3.26 o                         
   1   5  10         59.82         53.75         0.78 o                         
   2   5  10        229.25        235.00         2.15 o                         
   3   5  10        168.90        168.83         1.62 o                         
   4   5  10        125.79        125.26         1.29 o                         
   5   5  10        168.14        171.68         1.80 o                         
   6   5  10         32.92         31.70         0.53 o                         
   7   5  10         43.04         44.81         1.04 o                         
   8   5  10         19.69         22.71         1.31 o                         
  -3   6  10          0.83          0.34         0.53 o                         
  -2   6  10          8.36          7.98         0.43 o                         
  -1   6  10          1.70          1.63         0.30 o                         
   0   6  10         44.25         40.37         0.97 o                         
   1   6  10        249.89        239.54         2.93 o                         
   2   6  10        269.58        262.40         2.91 o                         
   3   6  10          8.32          7.90         0.44 o                         
   4   6  10         19.43         19.66         0.44 o                         
   5   6  10         37.97         40.48         0.77 o                         
   6   6  10          1.00          1.05         0.15 o                         
   7   6  10         67.97         70.31         1.38 o                         
   8   6  10         23.68         25.73         1.71 o                         
  -2   7  10         65.37         66.52         1.83 o                         
  -1   7  10         18.58         19.19         0.52 o                         
   0   7  10         30.17         29.62         0.90 o                         
   1   7  10         37.92         37.80         1.08 o                         
   2   7  10         20.65         19.42         0.81 o                         
   3   7  10        115.98        115.70         1.67 o                         
   4   7  10         26.09         22.61         0.95 o                         
   5   7  10         35.97         34.90         0.70 o                         
   6   7  10          3.56          4.41         0.24 o                         
   7   7  10         26.73         28.84         1.28 o                         
  -1   8  10          0.56          0.00         0.53 o                         
   0   8  10          0.77          0.54         0.55 o                         
   1   8  10          1.05          0.53         0.48 o                         
   2   8  10         45.94         45.92         1.48 o                         
   3   8  10          2.31          1.35         0.45 o                         
   4   8  10         50.78         52.93         1.45 o                         
   5   8  10         31.76         36.28         1.06 o                         
   6   8  10         10.20         10.82         0.38 o                         
   7   8  10         20.90         22.69         0.90 o                         
   0   9  10          0.82          0.06         0.59 o                         
   1   9  10         50.26         51.98         1.94 o                         
   2   9  10         27.90         27.19         1.32 o                         
   3   9  10          8.54          9.33         0.86 o                         
   4   9  10         96.98        102.36         2.09 o                         
   5   9  10          0.40          0.01         0.42 o                         
   6   9  10         16.34         18.60         1.06 o                         
  -5  -8  11          0.00          0.41         0.24 o                         
  -4  -8  11          9.26          9.31         0.67 o                         
  -3  -8  11          2.91          3.05         0.35 o                         
  -2  -8  11          1.68          2.24         0.30 o                         
  -1  -8  11         65.30         69.32         1.26 o                         
   0  -8  11         20.36         20.58         0.60 o                         
  -6  -7  11          1.02          1.15         0.24 o                         
  -5  -7  11         45.66         47.11         1.00 o                         
  -4  -7  11         14.18         13.49         0.63 o                         
  -3  -7  11         42.28         40.72         0.73 o                         
  -2  -7  11         53.17         49.59         0.77 o                         
  -1  -7  11         19.08         19.32         0.49 o                         
   0  -7  11          0.71          0.59         0.16 o                         
   1  -7  11          0.45          0.41         0.16 o                         
   2  -7  11          8.02          8.28         0.43 o                         
  -6  -6  11          2.86          3.69         0.39 o                         
  -5  -6  11         13.79         12.22         0.45 o                         
  -4  -6  11         31.43         32.88         0.65 o                         
  -3  -6  11         37.94         36.55         0.69 o                         
  -2  -6  11          8.32          5.87         0.32 o                         
  -1  -6  11         15.29         13.37         0.39 o                         
   0  -6  11          0.35          0.40         0.23 o                         
   1  -6  11         27.67         29.31         0.58 o                         
   2  -6  11        139.09        151.06         1.91 o                         
   3  -6  11          0.00          0.42         0.18 o                         
  -7  -5  11         32.43         35.24         0.82 o                         
  -6  -5  11          0.71          1.04         0.18 o                         
  -5  -5  11        147.24        145.01         1.60 o                         
  -4  -5  11          1.00          1.00         0.16 o                         
  -3  -5  11        156.82        156.98         1.62 o                         
  -2  -5  11          0.11          0.04         0.13 o                         
  -1  -5  11         47.17         34.42         0.51 o                         
   0  -5  11          4.50          6.98         0.31 o                         
   1  -5  11          8.83          8.83         0.30 o                         
   2  -5  11         15.43         14.40         0.39 o                         
   3  -5  11         70.39         74.98         1.84 o                         
   4  -5  11          3.74          3.31         0.33 o                         
  -7  -4  11          4.67          4.23         0.45 o                         
  -6  -4  11          0.52          0.46         0.17 o                         
  -5  -4  11          7.59          6.72         0.31 o                         
  -4  -4  11        106.83        101.94         1.17 o                         
  -3  -4  11          3.26          3.15         0.20 o                         
  -2  -4  11        128.98        122.55         1.35 o                         
  -1  -4  11         13.54         13.32         0.27 o                         
   0  -4  11         34.85         27.37         0.40 o                         
   1  -4  11         58.80         48.60         0.61 o                         
   2  -4  11         48.24         45.89         0.65 o                         
   3  -4  11          0.30          0.38         0.15 o                         
   4  -4  11         15.01         15.55         0.58 o                         
   5  -4  11         32.43         35.07         1.10 o                         
  -7  -3  11          0.07          0.35         0.45 o                         
  -6  -3  11          0.28          0.23         0.15 o                         
  -5  -3  11         37.94         40.71         0.63 o                         
  -4  -3  11          0.00          0.32         0.10 o                         
  -3  -3  11         26.87         28.58         0.48 o                         
  -2  -3  11         90.62         88.38         0.91 o                         
  -1  -3  11        133.87        131.91         1.12 o                         
   0  -3  11        122.99        124.88         1.05 o                         
   1  -3  11         11.76         10.75         0.27 o                         
   2  -3  11         39.97         33.99         0.47 o                         
   3  -3  11         47.01         44.49         0.69 o                         
   4  -3  11         59.08         56.05         1.00 o                         
   5  -3  11          1.82          1.33         0.25 o                         
  -7  -2  11          8.10          6.97         0.58 o                         
  -6  -2  11          0.17          0.37         0.17 o                         
  -5  -2  11         29.26         28.97         0.56 o                         
  -4  -2  11         38.47         36.94         0.56 o                         
  -3  -2  11         27.89         27.12         0.45 o                         
  -2  -2  11        215.82        211.89         1.67 o                         
  -1  -2  11         16.00         15.51         0.23 o                         
   0  -2  11         39.00         42.29         0.42 o                         
   1  -2  11        670.51        695.13         9.68 o                         
   2  -2  11         14.67         15.32         0.28 o                         
   3  -2  11        149.52        145.10         1.31 o                         
   4  -2  11          1.83          2.25         0.17 o                         
   5  -2  11         25.61         24.98         0.65 o                         
   6  -2  11          0.02          0.31         0.28 o                         
  -7  -1  11          7.82          8.16         0.49 o                         
  -6  -1  11          3.02          3.57         0.33 o                         
  -5  -1  11         22.14         22.59         0.46 o                         
  -4  -1  11         58.30         58.46         0.69 o                         
  -3  -1  11        163.96        175.42         1.48 o                         
  -2  -1  11        250.29        255.28         1.75 o                         
  -1  -1  11         87.18         84.38         0.66 o                         
   0  -1  11        233.02        248.28         1.59 o                         
   1  -1  11          9.62          9.22         0.16 o                         
   2  -1  11        312.55        301.77         2.29 o                         
   3  -1  11        307.80        301.29         2.85 o                         
   4  -1  11          2.03          1.94         0.25 o                         
   5  -1  11          9.32          9.18         0.50 o                         
   6  -1  11          1.18          0.74         0.51 o                         
  -6   0  11         43.93         48.01         1.27 o                         
  -5   0  11         72.46         73.51         1.03 o                         
  -4   0  11          1.44          1.71         0.18 o                         
  -3   0  11         17.60         12.85         0.30 o                         
  -2   0  11         69.99         65.49         0.61 o                         
  -1   0  11         16.36         15.62         0.21 o                         
   0   0  11         22.35         41.54         0.46 o                         
   1   0  11        198.80        189.65         1.27 o                         
   2   0  11         52.21         48.35         0.48 o                         
   3   0  11          9.43          8.34         0.22 o                         
   4   0  11         79.90         71.23         0.98 o                         
   5   0  11        196.42        197.93         2.31 o                         
   6   0  11          9.53         10.36         0.45 o                         
   7   0  11         36.51         39.09         1.07 o                         
  -6   1  11         10.78         11.95         0.67 o                         
  -5   1  11         27.80         29.24         0.92 o                         
  -4   1  11         24.71         26.47         0.64 o                         
  -3   1  11         27.24         24.66         0.52 o                         
  -2   1  11         52.78         48.34         0.49 o                         
  -1   1  11         52.82         47.86         0.48 o                         
   0   1  11         45.69         47.71         0.43 o                         
   1   1  11         49.68         53.26         0.47 o                         
   2   1  11          0.63          0.62         0.07 o                         
   3   1  11         53.68         49.03         0.58 o                         
   4   1  11         51.79         48.45         0.60 o                         
   5   1  11        138.23        127.68         1.50 o                         
   6   1  11        285.57        295.10         3.46 o                         
   7   1  11          1.23          0.96         0.45 o                         
  -6   2  11         15.45         14.35         1.00 o                         
  -5   2  11          0.15          0.10         0.36 o                         
  -4   2  11         23.74         22.40         0.67 o                         
  -3   2  11        149.56        152.39         1.80 o                         
  -2   2  11          0.50          0.24         0.11 o                         
  -1   2  11          9.40          9.84         0.29 o                         
   0   2  11          6.45          6.51         0.18 o                         
   1   2  11          8.47          9.01         0.16 o                         
   2   2  11         45.17         38.60         0.39 o                         
   3   2  11         10.06         11.96         0.25 o                         
   4   2  11        257.73        257.23         2.04 o                         
   5   2  11          3.33          2.64         0.18 o                         
   6   2  11        106.92        109.60         1.31 o                         
   7   2  11         68.14         66.66         1.24 o                         
  -5   3  11         28.47         27.66         1.09 o                         
  -4   3  11         13.08         13.51         0.97 o                         
  -3   3  11          7.04          7.49         0.51 o                         
  -2   3  11        318.49        314.65         2.58 o                         
  -1   3  11        544.10        553.72         3.91 o                         
   0   3  11          7.05          7.20         0.18 o                         
   1   3  11          2.43          2.33         0.13 o                         
   2   3  11         73.54         73.71         0.72 o                         
   3   3  11        110.16        112.61         0.97 o                         
   4   3  11         19.10         17.50         0.34 o                         
   5   3  11         18.89         19.24         0.40 o                         
   6   3  11         17.74         17.19         0.41 o                         
   7   3  11         18.71         19.62         0.57 o                         
   8   3  11         19.22         19.27         0.92 o                         
  -5   4  11          1.21          0.85         0.63 o                         
  -4   4  11         44.56         43.21         1.33 o                         
  -3   4  11         13.94         17.49         0.81 o                         
  -2   4  11         17.25         19.66         0.48 o                         
  -1   4  11        193.80        186.68         1.58 o                         
   0   4  11        708.53        730.98         5.71 o                         
   1   4  11          8.87          8.53         0.30 o                         
   2   4  11         14.14         14.49         0.34 o                         
   3   4  11         59.87         60.13         0.72 o                         
   4   4  11          8.89          9.89         0.25 o                         
   5   4  11        165.87        156.39         1.62 o                         
   6   4  11         10.26         11.05         0.37 o                         
   7   4  11          7.70          7.94         0.35 o                         
   8   4  11         18.46         20.79         1.13 o                         
  -4   5  11          3.43          3.73         0.63 o                         
  -3   5  11         12.25         12.15         0.75 o                         
  -2   5  11        114.97        122.82         1.65 o                         
  -1   5  11         25.76         23.63         0.49 o                         
   0   5  11          7.11          6.18         0.22 o                         
   1   5  11         73.36         72.47         1.13 o                         
   2   5  11         44.95         43.57         0.67 o                         
   3   5  11        168.30        162.03         1.57 o                         
   4   5  11         80.24         77.48         0.97 o                         
   5   5  11         59.53         55.63         0.70 o                         
   6   5  11        104.91        103.39         1.16 o                         
   7   5  11         93.91         99.88         1.37 o                         
   8   5  11          8.81          9.12         0.85 o                         
  -3   6  11          0.61         -0.53         0.53 o                         
  -2   6  11         32.19         36.04         0.89 o                         
  -1   6  11          2.16          1.45         0.23 o                         
   0   6  11          1.93          2.11         0.29 o                         
   1   6  11          2.85          4.14         0.43 o                         
   2   6  11         14.52         14.37         0.59 o                         
   3   6  11          7.42          9.91         0.38 o                         
   4   6  11        194.56        198.45         2.00 o                         
   5   6  11          0.25          0.63         0.14 o                         
   6   6  11         18.81         18.62         0.46 o                         
   7   6  11         58.90         61.00         1.20 o                         
  -2   7  11          1.40          1.78         0.60 o                         
  -1   7  11         78.47         82.15         1.41 o                         
   0   7  11          9.05          7.96         0.40 o                         
   1   7  11          2.30          3.37         0.63 o                         
   2   7  11          4.49          4.20         0.42 o                         
   3   7  11         96.19         93.03         1.50 o                         
   4   7  11        131.25        140.34         1.88 o                         
   5   7  11         97.58         95.21         1.25 o                         
   6   7  11          1.46          1.48         0.21 o                         
   7   7  11          3.60          4.12         0.41 o                         
  -1   8  11          7.18          6.51         0.57 o                         
   0   8  11        104.09        109.60         2.25 o                         
   1   8  11          1.73          1.64         0.78 o                         
   2   8  11         21.68         23.04         1.05 o                         
   3   8  11         46.29         46.74         1.35 o                         
   4   8  11          0.07         -0.04         0.60 o                         
   5   8  11         21.22         23.13         0.93 o                         
   6   8  11          1.89          1.89         0.37 o                         
   1   9  11          1.97          1.28         0.62 o                         
   2   9  11         48.10         52.67         1.97 o                         
   3   9  11          0.78          1.13         0.51 o                         
   4   9  11         16.56         16.02         1.02 o                         
   5   9  11          2.31          2.03         0.53 o                         
  -4  -8  12          3.17          2.96         0.38 o                         
  -3  -8  12          4.52          5.06         0.43 o                         
  -2  -8  12         52.22         54.42         1.41 o                         
  -1  -8  12          2.87          2.82         0.28 o                         
  -5  -7  12         54.67         59.34         1.64 o                         
  -4  -7  12         26.48         28.89         0.77 o                         
  -3  -7  12         51.13         48.86         1.01 o                         
  -2  -7  12         27.76         28.79         0.64 o                         
  -1  -7  12         14.06         12.38         0.39 o                         
   0  -7  12          3.53          3.03         0.27 o                         
   1  -7  12         30.72         32.88         0.68 o                         
  -6  -6  12          4.96          4.40         0.40 o                         
  -5  -6  12          1.08          1.28         0.23 o                         
  -4  -6  12         79.82         82.75         1.10 o                         
  -3  -6  12          0.17          0.91         0.26 o                         
  -2  -6  12         40.32         36.03         0.69 o                         
  -1  -6  12          0.79          0.43         0.20 o                         
   0  -6  12          7.30          7.34         0.35 o                         
   1  -6  12          1.40          1.30         0.17 o                         
   2  -6  12         39.43         42.87         0.74 o                         
   3  -6  12         23.50         27.09         0.86 o                         
  -6  -5  12          0.29          0.06         0.29 o                         
  -5  -5  12         21.90         19.62         0.51 o                         
  -4  -5  12         20.09         21.32         0.47 o                         
  -3  -5  12          4.99          4.71         0.28 o                         
  -2  -5  12          0.38          0.19         0.12 o                         
  -1  -5  12          7.62          8.09         0.26 o                         
   0  -5  12        109.25        112.96         1.17 o                         
   1  -5  12          1.05          1.07         0.15 o                         
   2  -5  12          2.06          1.89         0.19 o                         
   3  -5  12          2.19          2.57         0.27 o                         
   4  -5  12          0.78          1.00         0.27 o                         
  -6  -4  12          0.00          0.25         0.19 o                         
  -5  -4  12          0.00          0.36         0.16 o                         
  -4  -4  12         54.93         52.01         0.79 o                         
  -3  -4  12        157.86        157.46         1.68 o                         
  -2  -4  12          1.38          1.41         0.16 o                         
  -1  -4  12         43.89         46.48         0.59 o                         
   0  -4  12          0.82          0.60         0.14 o                         
   1  -4  12         65.15         69.64         0.79 o                         
   2  -4  12          1.17          1.76         0.16 o                         
   3  -4  12         94.54         92.67         1.15 o                         
   4  -4  12          2.66          2.96         0.28 o                         
  -7  -3  12          0.31          0.83         0.44 o                         
  -6  -3  12         36.73         36.59         1.34 o                         
  -5  -3  12          0.71          0.97         0.16 o                         
  -4  -3  12         19.59         18.21         0.41 o                         
  -3  -3  12          0.02          0.18         0.11 o                         
  -2  -3  12         64.32         58.73         0.73 o                         
  -1  -3  12          1.02          0.95         0.10 o                         
   0  -3  12          3.49          5.18         0.31 o                         
   1  -3  12          8.14          6.23         0.19 o                         
   2  -3  12          0.89          1.00         0.12 o                         
   3  -3  12         37.10         34.03         0.52 o                         
   4  -3  12         10.16          8.96         0.36 o                         
   5  -3  12          0.64          0.91         0.27 o                         
  -7  -2  12          7.88          6.85         0.65 o                         
  -6  -2  12        141.16        146.35         2.19 o                         
  -5  -2  12          1.55          1.54         0.21 o                         
  -4  -2  12          6.62          5.02         0.23 o                         
  -3  -2  12         11.44         11.12         0.29 o                         
  -2  -2  12         51.61         49.24         0.60 o                         
  -1  -2  12        346.21        355.55         2.53 o                         
   0  -2  12        605.57        625.11         6.11 o                         
   1  -2  12          1.52          4.82         0.18 o                         
   2  -2  12         68.44         63.19         0.71 o                         
   3  -2  12        140.15        146.46         1.37 o                         
   4  -2  12         13.10         15.21         0.65 o                         
   5  -2  12          7.12          7.19         0.45 o                         
   6  -2  12         10.71         11.46         0.76 o                         
  -6  -1  12         94.81        100.17         2.31 o                         
  -5  -1  12         30.84         32.59         0.57 o                         
  -4  -1  12          0.56          1.46         0.15 o                         
  -3  -1  12         74.03         70.13         0.78 o                         
  -2  -1  12         55.21         51.98         0.53 o                         
  -1  -1  12         29.09         28.02         0.33 o                         
   0  -1  12        618.89        638.37         6.16 o                         
   1  -1  12        902.63        870.49         8.86 o                         
   2  -1  12         91.55         92.92         0.89 o                         
   3  -1  12         25.75         26.69         0.45 o                         
   4  -1  12          1.44          1.55         0.18 o                         
   5  -1  12          1.63          1.09         0.20 o                         
   6  -1  12          3.94          3.85         0.52 o                         
  -6   0  12          8.67          6.86         0.61 o                         
  -5   0  12         53.96         57.08         0.87 o                         
  -4   0  12          3.48          2.07         0.20 o                         
  -3   0  12         44.70         40.73         0.55 o                         
  -2   0  12        112.97        100.24         0.83 o                         
  -1   0  12         13.72         13.05         0.25 o                         
   0   0  12         86.29        101.10         1.05 o                         
   1   0  12        370.98        384.77         2.81 o                         
   2   0  12        460.69        468.58         4.13 o                         
   3   0  12          2.98          3.24         0.17 o                         
   4   0  12         21.46         21.56         0.44 o                         
   5   0  12          0.65          0.57         0.15 o                         
   6   0  12          1.97          2.90         0.33 o                         
   7   0  12         11.24         13.65         0.64 o                         
  -6   1  12         47.79         48.36         2.04 o                         
  -5   1  12         43.20         44.95         0.95 o                         
  -4   1  12         20.07         18.47         0.53 o                         
  -3   1  12          1.04          0.89         0.18 o                         
  -2   1  12        111.43        106.40         0.93 o                         
  -1   1  12         10.62          8.20         0.17 o                         
   0   1  12         29.12         29.57         0.38 o                         
   1   1  12          5.27          3.30         0.13 o                         
   2   1  12         62.09         51.61         0.52 o                         
   3   1  12        210.50        206.11         1.67 o                         
   4   1  12         30.82         25.16         0.41 o                         
   5   1  12         34.87         32.10         0.53 o                         
   6   1  12          5.43          5.91         0.57 o                         
   7   1  12          0.02          0.12         0.63 o                         
  -5   2  12         12.70         14.54         0.79 o                         
  -4   2  12         50.44         49.26         0.97 o                         
  -3   2  12          2.10          3.28         0.32 o                         
  -2   2  12         10.74          8.48         0.25 o                         
  -1   2  12         50.23         44.61         0.46 o                         
   0   2  12         13.12         16.81         0.28 o                         
   1   2  12        185.74        187.40         1.26 o                         
   2   2  12        321.81        332.94         2.73 o                         
   3   2  12        162.34        150.34         1.39 o                         
   4   2  12         41.22         37.24         0.50 o                         
   5   2  12        370.71        376.74         4.13 o                         
   6   2  12          9.35          6.93         0.29 o                         
   7   2  12          0.41          0.33         0.43 o                         
  -5   3  12         56.67         57.11         1.73 o                         
  -4   3  12          6.77          5.95         0.71 o                         
  -3   3  12          4.23          3.77         0.41 o                         
  -2   3  12        115.02        112.38         1.26 o                         
  -1   3  12        154.47        150.12         1.28 o                         
   0   3  12         40.00         43.79         0.51 o                         
   1   3  12         42.97         43.14         0.54 o                         
   2   3  12        172.30        176.11         1.55 o                         
   3   3  12         62.21         66.35         0.72 o                         
   4   3  12        133.66        123.49         1.17 o                         
   5   3  12          7.13          7.47         0.28 o                         
   6   3  12        246.63        272.32         2.71 o                         
   7   3  12         60.09         59.28         0.95 o                         
  -4   4  12          8.08          9.25         0.71 o                         
  -3   4  12         38.71         42.40         1.32 o                         
  -2   4  12        121.51        123.42         1.56 o                         
  -1   4  12        610.52        641.25         4.78 o                         
   0   4  12         13.13         12.56         0.38 o                         
   1   4  12         44.14         44.05         0.67 o                         
   2   4  12         14.19         12.72         0.41 o                         
   3   4  12        112.30        110.46         1.11 o                         
   4   4  12        152.42        146.16         1.51 o                         
   5   4  12          2.39          1.55         0.16 o                         
   6   4  12         22.33         22.90         0.51 o                         
   7   4  12          1.66          2.15         0.36 o                         
  -4   5  12          7.95          6.27         0.66 o                         
  -3   5  12         42.97         47.02         1.28 o                         
  -2   5  12          5.81          6.05         0.39 o                         
  -1   5  12        128.25        125.58         1.62 o                         
   0   5  12         98.57         96.28         1.29 o                         
   1   5  12          3.58          3.64         0.29 o                         
   2   5  12         25.10         19.09         0.46 o                         
   3   5  12         19.26         16.77         0.58 o                         
   4   5  12         14.64         16.09         0.47 o                         
   5   5  12         38.64         34.67         0.85 o                         
   6   5  12         51.52         53.31         0.72 o                         
   7   5  12          0.51          0.53         0.17 o                         
  -3   6  12          0.15          0.58         0.55 o                         
  -2   6  12         13.88         14.38         0.66 o                         
  -1   6  12         15.91         13.74         0.69 o                         
   0   6  12         50.89         51.89         0.97 o                         
   1   6  12         24.02         22.22         0.64 o                         
   2   6  12         18.68         17.40         0.55 o                         
   3   6  12          0.01          0.24         0.17 o                         
   4   6  12          5.50          6.50         0.31 o                         
   5   6  12         11.07          9.16         0.31 o                         
   6   6  12          1.90          2.11         0.24 o                         
   7   6  12         70.88         75.13         1.11 o                         
  -2   7  12          2.41          2.17         0.61 o                         
  -1   7  12          7.39          7.91         0.45 o                         
   0   7  12          1.24          1.61         0.65 o                         
   1   7  12         16.49         17.99         1.33 o                         
   2   7  12          5.33          5.07         0.53 o                         
   3   7  12         32.06         34.05         0.95 o                         
   4   7  12         14.84         15.60         0.57 o                         
   5   7  12          6.39          5.95         0.36 o                         
   6   7  12          3.29          3.63         0.33 o                         
   7   7  12          1.71          2.47         0.27 o                         
  -1   8  12         23.95         26.82         1.35 o                         
   0   8  12         19.42         19.72         1.13 o                         
   1   8  12          0.05          0.10         0.43 o                         
   2   8  12          5.99          6.87         0.75 o                         
   3   8  12          0.80          1.85         0.45 o                         
   4   8  12        109.61        114.63         2.11 o                         
   5   8  12         13.17         14.51         1.00 o                         
   6   8  12          0.21          0.74         0.23 o                         
   1   9  12         58.51         63.32         2.38 o                         
   2   9  12          0.29          0.19         0.47 o                         
   3   9  12         19.06         19.20         1.25 o                         
   4   9  12         17.58         16.04         1.01 o                         
   5   9  12          1.15          1.14         0.46 o                         
  -3  -8  13         90.82         94.98         1.99 o                         
  -2  -8  13          1.04          0.82         0.25 o                         
  -5  -7  13         18.69         20.26         0.73 o                         
  -4  -7  13         20.05         19.47         1.50 o                         
  -3  -7  13         10.18         10.51         0.58 o                         
  -2  -7  13         76.55         76.95         1.32 o                         
  -1  -7  13          0.53          0.55         0.15 o                         
   0  -7  13          3.20          3.50         0.32 o                         
   1  -7  13         86.48         94.04         1.27 o                         
  -5  -6  13         22.42         23.04         0.79 o                         
  -4  -6  13          2.47          2.50         0.27 o                         
  -3  -6  13         63.45         63.76         0.91 o                         
  -2  -6  13          0.24          0.04         0.13 o                         
  -1  -6  13         23.49         21.54         0.47 o                         
   0  -6  13          0.36          0.49         0.14 o                         
   1  -6  13         19.88         19.16         0.46 o                         
   2  -6  13        165.44        176.92         2.39 o                         
  -6  -5  13         13.77         15.44         0.61 o                         
  -5  -5  13          0.03          0.27         0.17 o                         
  -4  -5  13         12.18         11.30         0.44 o                         
  -3  -5  13         44.84         43.23         0.81 o                         
  -2  -5  13         62.66         60.79         0.79 o                         
  -1  -5  13          1.52          1.38         0.16 o                         
   0  -5  13         16.51         17.13         0.37 o                         
   1  -5  13         33.15         36.30         0.60 o                         
   2  -5  13          1.12          1.63         0.18 o                         
   3  -5  13         69.65         75.72         1.17 o                         
  -6  -4  13          2.41          2.35         0.24 o                         
  -5  -4  13          9.72          9.64         0.38 o                         
  -4  -4  13          3.01          2.91         0.21 o                         
  -3  -4  13         14.80         13.36         0.37 o                         
  -2  -4  13          4.35          3.53         0.21 o                         
  -1  -4  13         12.31          8.94         0.23 o                         
   0  -4  13         43.55         47.91         0.61 o                         
   1  -4  13          3.84          4.37         0.22 o                         
   2  -4  13        366.37        384.19         3.15 o                         
   3  -4  13         12.99         13.70         0.47 o                         
   4  -4  13         13.81         16.46         0.57 o                         
  -6  -3  13          5.10          6.44         0.56 o                         
  -5  -3  13        139.75        135.73         1.56 o                         
  -4  -3  13        112.68        107.36         1.37 o                         
  -3  -3  13         33.51         31.24         0.53 o                         
  -2  -3  13         35.01         33.53         0.53 o                         
  -1  -3  13        214.48        213.58         1.92 o                         
   0  -3  13          1.42          1.62         0.13 o                         
   1  -3  13          9.18          8.93         0.23 o                         
   2  -3  13         20.08         18.31         0.37 o                         
   3  -3  13         53.02         49.96         0.80 o                         
   4  -3  13          7.44          8.67         0.36 o                         
   5  -3  13         15.66         15.76         0.71 o                         
  -6  -2  13          6.22          6.89         0.63 o                         
  -5  -2  13          8.62         10.10         0.41 o                         
  -4  -2  13         29.00         29.51         0.63 o                         
  -3  -2  13        148.50        145.01         1.70 o                         
  -2  -2  13        109.47        100.37         1.05 o                         
  -1  -2  13         97.98         95.44         0.90 o                         
   0  -2  13         97.10         85.55         0.80 o                         
   1  -2  13         13.01         10.75         0.22 o                         
   2  -2  13         70.75         64.91         0.74 o                         
   3  -2  13        167.08        168.98         1.95 o                         
   4  -2  13         59.07         57.75         1.08 o                         
   5  -2  13          1.90          2.30         0.31 o                         
   6  -2  13          2.69          3.40         0.40 o                         
  -6  -1  13         25.45         26.77         1.14 o                         
  -5  -1  13          1.57          2.00         0.18 o                         
  -4  -1  13         84.28         79.55         1.02 o                         
  -3  -1  13         26.88         25.88         0.47 o                         
  -2  -1  13          0.81          1.20         0.13 o                         
  -1  -1  13         94.29         96.64         0.83 o                         
   0  -1  13        152.94        146.93         1.12 o                         
   1  -1  13         17.40         16.00         0.23 o                         
   2  -1  13        116.68        108.83         1.09 o                         
   3  -1  13        156.88        157.33         1.52 o                         
   4  -1  13         43.38         45.57         0.81 o                         
   5  -1  13         44.07         43.02         0.81 o                         
   6  -1  13          2.92          2.81         0.38 o                         
  -6   0  13          0.28          0.13         0.39 o                         
  -5   0  13          1.56          2.60         0.29 o                         
  -4   0  13          5.29          6.16         0.28 o                         
  -3   0  13         51.40         43.08         0.58 o                         
  -2   0  13         19.85         20.56         0.34 o                         
  -1   0  13          8.13          6.23         0.20 o                         
   0   0  13        160.89        175.28         1.61 o                         
   1   0  13        494.22        490.40         4.04 o                         
   2   0  13         19.21         16.49         0.32 o                         
   3   0  13          7.00          5.89         0.23 o                         
   4   0  13         84.41         83.61         0.96 o                         
   5   0  13          2.13          1.57         0.19 o                         
   6   0  13          6.34          5.93         0.43 o                         
  -6   1  13          3.21          3.01         0.60 o                         
  -5   1  13          7.12          6.66         0.52 o                         
  -4   1  13         38.31         40.53         0.76 o                         
  -3   1  13        127.63        136.53         1.31 o                         
  -2   1  13         72.32         72.46         0.80 o                         
  -1   1  13          1.62          2.51         0.13 o                         
   0   1  13        128.27        149.02         1.15 o                         
   1   1  13         14.87         14.60         0.22 o                         
   2   1  13        107.33        100.95         0.96 o                         
   3   1  13          8.70          6.70         0.23 o                         
   4   1  13         38.60         36.29         0.53 o                         
   5   1  13         20.70         18.78         0.49 o                         
   6   1  13          2.80          3.07         0.31 o                         
   7   1  13         26.09         28.47         0.83 o                         
  -5   2  13          7.73          6.86         0.71 o                         
  -4   2  13         34.81         36.12         1.12 o                         
  -3   2  13         39.71         36.94         0.86 o                         
  -2   2  13         10.38         11.64         0.30 o                         
  -1   2  13          2.61          2.48         0.14 o                         
   0   2  13         32.80         35.94         0.38 o                         
   1   2  13         38.43         46.07         0.48 o                         
   2   2  13          0.06          0.06         0.10 o                         
   3   2  13          3.75          2.84         0.16 o                         
   4   2  13        167.52        154.63         1.42 o                         
   5   2  13         15.80         17.52         0.49 o                         
   6   2  13         43.82         42.15         0.70 o                         
   7   2  13         29.95         32.01         1.48 o                         
  -5   3  13        131.10        136.40         2.49 o                         
  -4   3  13          4.15          4.26         0.53 o                         
  -3   3  13          6.01          7.27         0.52 o                         
  -2   3  13        128.05        128.92         1.34 o                         
  -1   3  13          1.69          1.25         0.14 o                         
   0   3  13         69.94         75.19         0.73 o                         
   1   3  13        147.37        149.86         1.49 o                         
   2   3  13         60.89         45.31         0.59 o                         
   3   3  13         99.22         88.87         1.00 o                         
   4   3  13         27.58         29.19         0.47 o                         
   5   3  13         10.91         11.24         0.33 o                         
   6   3  13          2.88          2.45         0.24 o                         
   7   3  13          4.00          4.32         0.46 o                         
  -4   4  13         15.64         14.63         0.88 o                         
  -3   4  13         23.37         24.91         0.94 o                         
  -2   4  13          0.42          1.04         0.22 o                         
  -1   4  13          9.49         10.15         0.33 o                         
   0   4  13          0.21          0.08         0.15 o                         
   1   4  13         96.01        100.31         1.14 o                         
   2   4  13        525.20        534.55         4.23 o                         
   3   4  13          3.70          4.27         0.22 o                         
   4   4  13          1.79          1.67         0.24 o                         
   5   4  13         14.34         13.21         0.47 o                         
   6   4  13          0.49          0.54         0.16 o                         
   7   4  13          5.92          6.00         0.38 o                         
  -3   5  13         25.16         25.75         1.01 o                         
  -2   5  13         49.13         48.26         1.11 o                         
  -1   5  13          0.00         -0.02         0.15 o                         
   0   5  13         42.84         39.71         0.78 o                         
   1   5  13          0.07          0.21         0.21 o                         
   2   5  13          7.24         10.62         0.36 o                         
   3   5  13        119.77        115.68         1.32 o                         
   4   5  13          6.26          6.57         0.25 o                         
   5   5  13          0.29         -0.06         0.18 o                         
   6   5  13         15.97         14.75         0.44 o                         
   7   5  13          1.85          1.77         0.38 o                         
  -3   6  13          1.49          2.09         0.83 o                         
  -2   6  13         13.59         15.60         0.69 o                         
  -1   6  13         10.86         10.76         0.41 o                         
   0   6  13         52.06         51.91         1.11 o                         
   1   6  13          1.64          2.06         0.33 o                         
   2   6  13          0.21          0.93         0.22 o                         
   3   6  13         61.72         56.26         0.93 o                         
   4   6  13          7.74          6.59         0.31 o                         
   5   6  13          2.70          2.76         0.21 o                         
   6   6  13          0.29          0.87         0.19 o                         
   7   6  13         41.65         42.44         1.00 o                         
  -2   7  13          0.22         -0.62         0.70 o                         
  -1   7  13          0.15          0.17         0.24 o                         
   0   7  13          5.96          5.50         0.76 o                         
   1   7  13         11.10         12.49         0.84 o                         
   2   7  13         27.65         28.18         1.12 o                         
   3   7  13        135.27        134.90         2.01 o                         
   4   7  13          5.63          7.26         0.44 o                         
   5   7  13          0.92          1.45         0.26 o                         
   6   7  13          8.00          7.93         0.36 o                         
   0   8  13         50.08         53.22         3.14 o                         
   1   8  13         33.32         32.82         2.46 o                         
   2   8  13          1.44          1.77         0.65 o                         
   3   8  13         63.82         62.58         2.11 o                         
   4   8  13         34.37         34.25         1.13 o                         
   5   8  13          0.54          0.65         0.32 o                         
   6   8  13         35.38         38.58         1.00 o                         
   2   9  13         11.82         12.30         1.01 o                         
   3   9  13         11.90         10.88         1.01 o                         
   4   9  13         11.13         10.97         0.89 o                         
  -4  -7  14         60.04         64.79         1.97 o                         
  -3  -7  14         45.20         43.53         1.19 o                         
  -2  -7  14         79.19         83.75         1.52 o                         
  -1  -7  14         17.73         19.41         0.56 o                         
   0  -7  14          1.52          2.67         0.24 o                         
  -5  -6  14          4.56          3.91         0.37 o                         
  -4  -6  14         10.54         10.08         0.45 o                         
  -3  -6  14         56.76         60.55         1.17 o                         
  -2  -6  14          1.43          1.36         0.19 o                         
  -1  -6  14          0.07          0.03         0.10 o                         
   0  -6  14          7.06          6.24         0.32 o                         
   1  -6  14         22.41         23.10         0.54 o                         
   2  -6  14          5.22          5.10         0.29 o                         
  -6  -5  14          6.48          5.98         0.47 o                         
  -5  -5  14          1.52          1.25         0.24 o                         
  -4  -5  14          9.30          9.01         0.39 o                         
  -3  -5  14          2.65          2.38         0.22 o                         
  -2  -5  14         92.86         92.07         1.17 o                         
  -1  -5  14          9.79         10.46         0.30 o                         
   0  -5  14          6.61          4.88         0.24 o                         
   1  -5  14         16.00         14.20         0.37 o                         
   2  -5  14         29.60         31.09         0.58 o                         
   3  -5  14          5.67          6.04         0.44 o                         
  -6  -4  14          0.04          0.38         0.25 o                         
  -5  -4  14          0.39          0.53         0.22 o                         
  -4  -4  14         40.66         41.05         0.68 o                         
  -3  -4  14         29.23         28.99         0.69 o                         
  -2  -4  14          8.48          8.08         0.29 o                         
  -1  -4  14          8.01          6.97         0.24 o                         
   0  -4  14          1.42          1.62         0.14 o                         
   1  -4  14         11.58          9.43         0.27 o                         
   2  -4  14          0.41          0.52         0.13 o                         
   3  -4  14        127.13        136.80         1.67 o                         
   4  -4  14         27.17         28.20         0.90 o                         
  -6  -3  14          1.95          3.07         1.29 o                         
  -5  -3  14          1.97          1.51         0.19 o                         
  -4  -3  14          8.37          7.57         0.31 o                         
  -3  -3  14         75.72         75.14         1.00 o                         
  -2  -3  14        809.44        852.86        10.72 o                         
  -1  -3  14          0.53          0.83         0.10 o                         
   0  -3  14          0.01         -0.07         0.07 o                         
   1  -3  14         48.16         48.51         0.68 o                         
   2  -3  14          6.00          4.40         0.20 o                         
   3  -3  14          9.87         10.32         0.41 o                         
   4  -3  14          9.21         10.57         0.52 o                         
   5  -3  14         43.47         47.04         1.39 o                         
  -6  -2  14         15.21         15.43         1.12 o                         
  -5  -2  14         13.43         14.01         0.52 o                         
  -4  -2  14         46.97         47.20         0.71 o                         
  -3  -2  14          4.81          4.51         0.23 o                         
  -2  -2  14          6.86          6.22         0.25 o                         
  -1  -2  14        677.18        690.10         5.93 o                         
   0  -2  14         16.30         14.13         0.30 o                         
   1  -2  14         85.83         81.33         0.83 o                         
   2  -2  14         69.89         70.14         0.75 o                         
   3  -2  14          0.98          0.87         0.16 o                         
   4  -2  14         76.25         78.08         1.78 o                         
   5  -2  14          7.64          7.69         0.51 o                         
  -6  -1  14         36.62         35.06         1.16 o                         
  -5  -1  14         27.81         26.07         0.75 o                         
  -4  -1  14         23.41         25.26         0.57 o                         
  -3  -1  14         91.76         90.64         1.15 o                         
  -2  -1  14         59.01         53.83         0.67 o                         
  -1  -1  14         26.50         26.20         0.37 o                         
   0  -1  14         60.01         58.53         0.59 o                         
   1  -1  14        131.05        117.43         1.06 o                         
   2  -1  14          7.56          6.21         0.26 o                         
   3  -1  14         31.84         31.17         0.55 o                         
   4  -1  14         82.42         77.94         0.95 o                         
   5  -1  14          5.99          6.22         0.43 o                         
   6  -1  14         87.96         95.15         2.37 o                         
  -6   0  14         15.68         14.09         0.92 o                         
  -5   0  14          1.66          1.77         0.40 o                         
  -4   0  14          0.01          0.25         0.17 o                         
  -3   0  14         10.71         11.96         0.32 o                         
  -2   0  14         13.47         13.57         0.32 o                         
  -1   0  14         41.41         47.57         0.50 o                         
   0   0  14          4.41          9.63         0.34 o                         
   1   0  14          1.52          3.48         0.14 o                         
   2   0  14         92.23         85.04         0.87 o                         
   3   0  14         13.06         10.61         0.31 o                         
   4   0  14         12.17         11.16         0.33 o                         
   5   0  14         39.40         39.08         0.76 o                         
   6   0  14        173.91        182.87         2.91 o                         
  -5   1  14          2.44          2.49         0.49 o                         
  -4   1  14         18.70         19.72         0.77 o                         
  -3   1  14          6.42          4.90         0.25 o                         
  -2   1  14         39.77         41.68         0.56 o                         
  -1   1  14         16.20         20.24         0.33 o                         
   0   1  14         16.78         17.56         0.29 o                         
   1   1  14          1.93          1.48         0.12 o                         
   2   1  14          5.30          4.73         0.20 o                         
   3   1  14        305.86        305.09         2.58 o                         
   4   1  14         26.81         26.87         0.48 o                         
   5   1  14          0.06         -0.01         0.14 o                         
   6   1  14          1.03          0.89         0.41 o                         
   7   1  14         27.48         28.90         1.12 o                         
  -5   2  14          9.01          7.94         0.94 o                         
  -4   2  14         55.72         51.92         1.15 o                         
  -3   2  14         10.48          9.44         0.49 o                         
  -2   2  14          1.11          1.67         0.20 o                         
  -1   2  14         82.86         81.86         0.79 o                         
   0   2  14         23.77         13.87         0.26 o                         
   1   2  14          4.80          5.03         0.18 o                         
   2   2  14         10.21          6.84         0.22 o                         
   3   2  14        260.46        247.37         2.16 o                         
   4   2  14          7.59          8.40         0.26 o                         
   5   2  14          0.03          0.05         0.11 o                         
   6   2  14          0.09          0.11         0.16 o                         
   7   2  14          2.17          2.46         0.41 o                         
  -4   3  14         19.24         19.31         0.89 o                         
  -3   3  14        103.48        105.79         1.86 o                         
  -2   3  14         19.64         20.02         0.45 o                         
  -1   3  14          6.17          5.02         0.22 o                         
   0   3  14         20.88         19.01         0.36 o                         
   1   3  14        204.89        182.65         1.68 o                         
   2   3  14         23.73         18.49         0.35 o                         
   3   3  14          0.06          0.28         0.12 o                         
   4   3  14         19.07         16.47         0.45 o                         
   5   3  14          1.17          1.40         0.16 o                         
   6   3  14          8.47          8.08         0.37 o                         
   7   3  14          1.17          1.54         0.51 o                         
  -4   4  14         25.41         25.93         1.38 o                         
  -3   4  14          7.73          7.44         0.61 o                         
  -2   4  14          0.01          0.17         0.30 o                         
  -1   4  14          2.08          2.85         0.21 o                         
   0   4  14          1.71          2.00         0.23 o                         
   1   4  14          6.47          6.64         0.29 o                         
   2   4  14        172.53        162.80         1.61 o                         
   3   4  14         72.71         66.50         0.85 o                         
   4   4  14          0.03          0.25         0.15 o                         
   5   4  14          0.02         -0.11         0.12 o                         
   6   4  14         11.95         11.43         0.52 o                         
   7   4  14          2.25          2.51         0.40 o                         
  -3   5  14         35.34         35.85         1.31 o                         
  -2   5  14          0.24          0.30         0.37 o                         
  -1   5  14         18.15         17.79         0.53 o                         
   0   5  14          2.27          2.22         0.26 o                         
   1   5  14          0.03          0.45         0.23 o                         
   2   5  14          0.84          0.97         0.20 o                         
   3   5  14          0.03          0.01         0.16 o                         
   4   5  14         19.49         19.01         0.42 o                         
   5   5  14         11.07         11.14         0.44 o                         
   6   5  14          0.03          0.27         0.20 o                         
   7   5  14          1.20          1.74         0.28 o                         
  -2   6  14          8.06          7.65         0.72 o                         
  -1   6  14         10.82         11.31         0.52 o                         
   0   6  14          0.26          0.93         0.24 o                         
   1   6  14          1.85          3.01         0.40 o                         
   2   6  14         30.41         28.80         0.81 o                         
   3   6  14         10.61         10.07         0.41 o                         
   4   6  14          0.04         -0.11         0.19 o                         
   5   6  14         18.47         18.03         0.65 o                         
   6   6  14          8.01          8.02         0.42 o                         
   7   6  14          3.68          4.25         0.37 o                         
  -1   7  14          1.62          1.36         0.55 o                         
   0   7  14          0.02         -0.47         0.47 o                         
   1   7  14         64.08         64.38         1.61 o                         
   2   7  14          0.29         -0.40         0.40 o                         
   3   7  14          4.69          5.44         0.43 o                         
   4   7  14          0.43          0.69         0.31 o                         
   5   7  14         10.95         11.31         0.44 o                         
   6   7  14         28.04         25.80         1.24 o                         
   0   8  14          0.00         -0.17         0.53 o                         
   1   8  14          1.47          1.88         0.68 o                         
   2   8  14         48.34         47.32         1.60 o                         
   3   8  14         82.87         84.96         2.04 o                         
   4   8  14         25.48         25.68         1.28 o                         
   5   8  14         13.60         14.66         0.79 o                         
  -3  -7  15         70.38         71.31         1.43 o                         
  -2  -7  15          6.33          5.93         0.43 o                         
  -1  -7  15         24.06         23.03         0.93 o                         
  -4  -6  15          6.28          7.31         0.61 o                         
  -3  -6  15         11.64         12.03         0.61 o                         
  -2  -6  15          7.18          6.21         0.37 o                         
  -1  -6  15          5.01          4.06         0.24 o                         
   0  -6  15         19.89         25.38         0.58 o                         
   1  -6  15         20.29         22.11         0.51 o                         
  -5  -5  15         10.76          9.33         0.58 o                         
  -4  -5  15          1.30          1.20         0.21 o                         
  -3  -5  15         39.80         39.93         0.72 o                         
  -2  -5  15         15.19         16.03         0.42 o                         
  -1  -5  15          3.63          3.95         0.21 o                         
   0  -5  15          0.45          0.20         0.12 o                         
   1  -5  15          9.80         10.83         0.39 o                         
   2  -5  15          6.26          6.85         0.34 o                         
   3  -5  15         34.58         39.82         1.02 o                         
  -5  -4  15         11.37         11.55         0.52 o                         
  -4  -4  15          0.06          0.15         0.15 o                         
  -3  -4  15         22.40         21.99         0.48 o                         
  -2  -4  15         21.97         19.24         0.43 o                         
  -1  -4  15          1.23          0.90         0.12 o                         
   0  -4  15         22.77         20.80         0.62 o                         
   1  -4  15         30.53         26.32         0.46 o                         
   2  -4  15          4.72          6.15         0.34 o                         
   3  -4  15          5.73          6.08         0.31 o                         
   4  -4  15         93.14        105.25         6.71 o                         
  -6  -3  15          2.80          2.41         0.45 o                         
  -5  -3  15          2.60          2.54         0.26 o                         
  -4  -3  15          0.91          0.81         0.16 o                         
  -3  -3  15         50.38         50.33         0.75 o                         
  -2  -3  15         76.91         77.14         0.97 o                         
  -1  -3  15         30.07         28.35         0.43 o                         
   0  -3  15          0.15          0.78         0.12 o                         
   1  -3  15         85.74         87.32         1.00 o                         
   2  -3  15          1.69          1.47         0.17 o                         
   3  -3  15          2.77          4.01         0.36 o                         
   4  -3  15         42.49         44.30         1.44 o                         
  -6  -2  15          0.00          0.48         0.30 o                         
  -5  -2  15         37.78         39.32         1.05 o                         
  -4  -2  15          0.54          0.92         0.17 o                         
  -3  -2  15         97.28         98.77         1.22 o                         
  -2  -2  15        232.69        237.63         2.27 o                         
  -1  -2  15         51.60         50.63         0.58 o                         
   0  -2  15         12.90          9.57         0.32 o                         
   1  -2  15         17.20         16.53         0.37 o                         
   2  -2  15        121.16        119.18         1.24 o                         
   3  -2  15         58.58         61.38         0.90 o                         
   4  -2  15          2.90          2.79         0.24 o                         
   5  -2  15         41.17         40.31         1.01 o                         
  -6  -1  15          4.55          6.26         1.01 o                         
  -5  -1  15         18.60         17.36         0.74 o                         
  -4  -1  15         26.87         28.58         0.57 o                         
  -3  -1  15         42.09         41.43         0.66 o                         
  -2  -1  15         59.02         58.56         0.74 o                         
  -1  -1  15          2.17          1.76         0.14 o                         
   0  -1  15         11.42          8.26         0.25 o                         
   1  -1  15         24.80         23.80         0.38 o                         
   2  -1  15         30.96         29.86         0.48 o                         
   3  -1  15          0.03          0.03         0.11 o                         
   4  -1  15          0.53          0.66         0.23 o                         
   5  -1  15         19.86         19.86         0.69 o                         
  -5   0  15          0.21          0.41         0.37 o                         
  -4   0  15          4.09          3.44         0.24 o                         
  -3   0  15          3.38          3.74         0.22 o                         
  -2   0  15         31.00         27.12         0.45 o                         
  -1   0  15         11.52         11.42         0.25 o                         
   0   0  15          5.69         10.52         0.48 o                         
   1   0  15          1.53          2.14         0.12 o                         
   2   0  15         48.66         42.88         0.60 o                         
   3   0  15         30.78         27.69         0.47 o                         
   4   0  15         47.73         47.20         0.70 o                         
   5   0  15          8.33          6.47         0.52 o                         
   6   0  15          2.11          2.16         0.43 o                         
  -5   1  15          8.94          7.86         0.72 o                         
  -4   1  15          2.03          1.35         0.29 o                         
  -3   1  15          5.05          5.27         0.27 o                         
  -2   1  15          4.37          4.34         0.24 o                         
  -1   1  15         73.51         61.25         0.65 o                         
   0   1  15         42.42         31.73         0.43 o                         
   1   1  15          2.27          1.44         0.11 o                         
   2   1  15        102.40         93.53         0.99 o                         
   3   1  15        134.73        128.07         1.29 o                         
   4   1  15          0.70          0.47         0.11 o                         
   5   1  15         22.88         23.53         0.48 o                         
   6   1  15          1.31          0.87         0.21 o                         
  -5   2  15          6.84          5.49         0.70 o                         
  -4   2  15         52.38         54.22         1.25 o                         
  -3   2  15         46.33         47.14         0.92 o                         
  -2   2  15          0.00          0.28         0.18 o                         
  -1   2  15        117.85        115.97         1.26 o                         
   0   2  15          2.43          1.68         0.16 o                         
   1   2  15         18.28         11.80         0.28 o                         
   2   2  15          1.37          0.74         0.12 o                         
   3   2  15         50.65         51.32         0.67 o                         
   4   2  15        103.12        104.71         1.24 o                         
   5   2  15         11.33         12.72         0.39 o                         
   6   2  15        132.59        138.02         1.65 o                         
  -4   3  15         24.57         21.55         1.01 o                         
  -3   3  15          7.34          8.32         0.61 o                         
  -2   3  15        116.17        123.04         1.80 o                         
  -1   3  15         28.33         28.19         0.58 o                         
   0   3  15        122.31        113.13         1.15 o                         
   1   3  15         16.51         13.68         0.37 o                         
   2   3  15         92.19         86.86         0.97 o                         
   3   3  15         66.57         61.70         0.75 o                         
   4   3  15         20.75         18.49         0.37 o                         
   5   3  15         15.39         13.92         0.41 o                         
   6   3  15         15.53         16.51         0.55 o                         
   7   3  15         24.60         26.60         1.12 o                         
  -4   4  15          0.07          0.05         0.49 o                         
  -3   4  15          1.80          0.96         0.45 o                         
  -2   4  15         91.65         93.48         1.25 o                         
  -1   4  15          0.30          0.41         0.20 o                         
   0   4  15         14.95         14.58         0.52 o                         
   1   4  15          2.72          2.04         0.22 o                         
   2   4  15         59.66         55.23         0.76 o                         
   3   4  15         10.17          8.89         0.30 o                         
   4   4  15         74.94         72.08         1.11 o                         
   5   4  15          9.50          9.48         0.34 o                         
   6   4  15          0.00          0.36         0.15 o                         
   7   4  15         63.72         68.99         1.32 o                         
  -3   5  15         24.30         25.53         1.11 o                         
  -2   5  15         57.30         59.90         1.27 o                         
  -1   5  15          9.40          9.72         0.53 o                         
   0   5  15          0.01          0.06         0.22 o                         
   1   5  15         56.70         56.40         0.93 o                         
   2   5  15          6.95          7.54         0.36 o                         
   3   5  15         32.53         35.83         0.69 o                         
   4   5  15          3.94          4.04         0.21 o                         
   5   5  15         47.77         46.27         0.90 o                         
   6   5  15          0.08          0.18         0.17 o                         
   7   5  15        137.45        146.74         2.05 o                         
  -2   6  15         21.82         20.35         1.16 o                         
  -1   6  15         24.46         24.95         1.05 o                         
   0   6  15         12.35         13.43         0.70 o                         
   1   6  15         15.84         16.18         0.85 o                         
   2   6  15        147.76        146.87         2.05 o                         
   3   6  15          9.28          9.57         0.40 o                         
   4   6  15          5.82          6.33         0.52 o                         
   5   6  15          1.28          1.51         0.19 o                         
   6   6  15          4.29          4.83         0.53 o                         
  -1   7  15         11.72         12.20         1.07 o                         
   0   7  15         35.20         36.60         1.86 o                         
   1   7  15          1.98          2.19         0.57 o                         
   2   7  15          1.52          2.01         0.76 o                         
   3   7  15          3.47          4.00         0.43 o                         
   4   7  15         60.53         63.64         1.06 o                         
   5   7  15          2.05          2.59         0.24 o                         
   6   7  15         14.57         13.47         0.58 o                         
   1   8  15          1.52          0.83         0.58 o                         
   2   8  15         74.55         78.59         2.07 o                         
   3   8  15          3.31          4.36         0.67 o                         
   4   8  15          0.89          0.66         0.48 o                         
   5   8  15         10.98          9.66         0.67 o                         
  -4  -6  16          0.00         -0.06         0.22 o                         
  -3  -6  16          0.21          0.37         0.23 o                         
  -2  -6  16         10.85         11.59         0.51 o                         
  -1  -6  16          4.80          4.38         0.28 o                         
   0  -6  16         50.07         51.73         0.84 o                         
   1  -6  16         41.50         42.69         0.85 o                         
  -5  -5  16         15.69         15.50         0.97 o                         
  -4  -5  16         35.87         35.52         0.92 o                         
  -3  -5  16          3.59          3.78         0.30 o                         
  -2  -5  16          2.08          2.20         0.20 o                         
  -1  -5  16         12.58         11.72         0.39 o                         
   0  -5  16         17.33         17.99         0.43 o                         
   1  -5  16          0.52          0.98         0.15 o                         
   2  -5  16         97.02        108.62         1.41 o                         
  -5  -4  16          0.20          0.36         0.26 o                         
  -4  -4  16          7.10          6.92         0.42 o                         
  -3  -4  16          1.28          1.59         0.26 o                         
  -2  -4  16         29.95         29.71         0.57 o                         
  -1  -4  16         13.78         14.21         0.40 o                         
   0  -4  16          2.67          4.13         0.20 o                         
   1  -4  16         12.21         15.05         0.37 o                         
   2  -4  16         14.33         14.31         0.45 o                         
   3  -4  16        177.18        207.19         3.53 o                         
  -5  -3  16          7.65          7.23         0.46 o                         
  -4  -3  16          0.90          0.49         0.18 o                         
  -3  -3  16         10.14         10.17         0.45 o                         
  -2  -3  16         75.87         76.93         0.98 o                         
  -1  -3  16          2.53          2.56         0.19 o                         
   0  -3  16          9.42          9.47         0.26 o                         
   1  -3  16         89.05         88.14         1.04 o                         
   2  -3  16         23.56         26.22         0.53 o                         
   3  -3  16         52.03         56.46         0.97 o                         
   4  -3  16          0.58          0.57         0.25 o                         
  -5  -2  16          0.92          1.00         0.27 o                         
  -4  -2  16         31.78         30.95         0.76 o                         
  -3  -2  16          6.34          6.22         0.31 o                         
  -2  -2  16         22.85         21.48         0.46 o                         
  -1  -2  16         14.03         13.16         0.32 o                         
   0  -2  16          6.65          5.70         0.24 o                         
   1  -2  16         54.53         49.00         0.60 o                         
   2  -2  16         10.49          9.89         0.31 o                         
   3  -2  16         29.52         27.46         0.53 o                         
   4  -2  16          0.14         -0.02         0.16 o                         
   5  -2  16         45.02         47.99         1.88 o                         
  -5  -1  16         19.87         23.15         1.26 o                         
  -4  -1  16         26.30         27.80         0.75 o                         
  -3  -1  16         45.97         42.41         0.79 o                         
  -2  -1  16         86.72         87.20         0.95 o                         
  -1  -1  16         16.08         13.40         0.29 o                         
   0  -1  16         15.01         15.63         0.30 o                         
   1  -1  16          2.66          2.08         0.14 o                         
   2  -1  16          0.21          0.16         0.10 o                         
   3  -1  16          0.03          0.07         0.16 o                         
   4  -1  16          2.38          2.55         0.32 o                         
   5  -1  16         21.31         21.30         1.09 o                         
  -5   0  16          9.57          8.22         0.70 o                         
  -4   0  16          0.20          0.35         0.28 o                         
  -3   0  16         11.45         10.51         0.41 o                         
  -2   0  16          6.76          5.68         0.26 o                         
  -1   0  16          0.04          0.10         0.10 o                         
   0   0  16          4.03          9.85         0.46 o                         
   1   0  16         36.94         35.41         0.50 o                         
   2   0  16         32.03         31.62         0.56 o                         
   3   0  16          1.01          0.83         0.13 o                         
   4   0  16          0.27          0.48         0.14 o                         
   5   0  16          7.60          7.02         0.47 o                         
   6   0  16         24.13         27.28         1.10 o                         
  -5   1  16          1.72          0.82         0.69 o                         
  -4   1  16          9.17          8.82         0.57 o                         
  -3   1  16          0.06          0.17         0.15 o                         
  -2   1  16         35.96         32.69         0.55 o                         
  -1   1  16         61.61         54.55         0.79 o                         
   0   1  16          6.19         10.20         0.26 o                         
   1   1  16         35.18         31.62         0.47 o                         
   2   1  16         31.61         29.41         0.50 o                         
   3   1  16          3.82          4.25         0.24 o                         
   4   1  16          9.44          8.84         0.36 o                         
   5   1  16          2.43          1.94         0.22 o                         
   6   1  16         47.34         47.63         2.12 o                         
  -4   2  16          3.46          3.78         0.51 o                         
  -3   2  16         44.15         47.71         0.98 o                         
  -2   2  16         18.85         22.88         0.64 o                         
  -1   2  16        276.38        273.47         2.87 o                         
   0   2  16        150.38        136.20         1.35 o                         
   1   2  16          0.01          0.34         0.10 o                         
   2   2  16          4.12          4.19         0.27 o                         
   3   2  16          8.36          7.43         0.27 o                         
   4   2  16         22.61         23.84         0.51 o                         
   5   2  16         63.78         60.74         0.89 o                         
   6   2  16          1.71          1.84         0.24 o                         
  -4   3  16          0.51          0.59         0.52 o                         
  -3   3  16         48.14         51.48         1.40 o                         
  -2   3  16          1.61          1.53         0.34 o                         
  -1   3  16          0.03         -0.19         0.19 o                         
   0   3  16         33.88         30.08         0.56 o                         
   1   3  16         64.87         52.53         0.77 o                         
   2   3  16          2.13          2.80         0.19 o                         
   3   3  16        138.58        135.21         1.66 o                         
   4   3  16         19.59         20.10         0.58 o                         
   5   3  16          0.06          0.08         0.13 o                         
   6   3  16         57.39         58.17         1.93 o                         
  -3   4  16          0.25          0.54         0.44 o                         
  -2   4  16          3.05          3.45         0.44 o                         
  -1   4  16          4.04          4.64         0.30 o                         
   0   4  16         49.02         50.76         0.95 o                         
   1   4  16          1.37          1.36         0.19 o                         
   2   4  16          2.35          4.21         0.27 o                         
   3   4  16         17.60         18.88         0.54 o                         
   4   4  16         16.83         16.55         0.49 o                         
   5   4  16          0.23          0.24         0.18 o                         
   6   4  16          2.20          1.98         0.23 o                         
  -2   5  16          2.89          3.35         0.50 o                         
  -1   5  16         26.03         27.15         0.78 o                         
   0   5  16          1.65          1.40         0.33 o                         
   1   5  16         48.18         50.31         0.91 o                         
   2   5  16         46.41         49.57         0.84 o                         
   3   5  16         55.66         52.14         0.77 o                         
   4   5  16         39.43         38.53         0.76 o                         
   5   5  16         16.46         15.10         0.66 o                         
   6   5  16         12.11         13.05         0.61 o                         
  -1   6  16         25.12         23.06         1.06 o                         
   0   6  16         12.87         13.42         0.81 o                         
   1   6  16         12.20         13.33         0.76 o                         
   2   6  16         26.01         26.91         0.75 o                         
   3   6  16          2.64          3.45         0.31 o                         
   4   6  16         95.34         99.57         1.41 o                         
   5   6  16         12.42         12.17         0.65 o                         
   6   6  16          0.00          0.20         0.31 o                         
   0   7  16         10.18         10.12         1.03 o                         
   1   7  16          3.89          2.55         0.58 o                         
   2   7  16          2.74          1.53         0.68 o                         
   3   7  16         44.28         45.02         1.29 o                         
   4   7  16          7.77          6.49         0.49 o                         
   5   7  16         40.13         42.72         1.17 o                         
   2   8  16          0.26         -0.35         0.56 o                         
   3   8  16          0.02          0.38         0.46 o                         
   4   8  16         37.68         39.87         1.42 o                         
  -2  -6  17          1.85          1.66         0.25 o                         
  -1  -6  17          3.30          3.05         0.30 o                         
  -4  -5  17         27.98         30.55         0.85 o                         
  -3  -5  17          0.05          0.26         0.25 o                         
  -2  -5  17          1.82          1.61         0.21 o                         
  -1  -5  17          0.31          0.30         0.15 o                         
   0  -5  17          0.10          0.35         0.12 o                         
   1  -5  17          2.64          2.90         0.23 o                         
  -4  -4  17          0.32          0.29         0.19 o                         
  -3  -4  17         27.74         27.16         0.72 o                         
  -2  -4  17          0.72          0.85         0.24 o                         
  -1  -4  17         34.42         36.53         0.64 o                         
   0  -4  17          7.30          8.34         0.31 o                         
   1  -4  17          5.29          4.77         0.23 o                         
   2  -4  17        120.23        126.99         1.81 o                         
   3  -4  17         18.70         19.84         0.65 o                         
  -5  -3  17          0.00          0.25         0.34 o                         
  -4  -3  17          8.93          8.37         0.62 o                         
  -3  -3  17         17.62         18.24         0.65 o                         
  -2  -3  17          0.10          0.15         0.14 o                         
  -1  -3  17         48.06         46.85         0.69 o                         
   0  -3  17        118.32        120.18         1.60 o                         
   1  -3  17        128.34        132.34         1.31 o                         
   2  -3  17          0.77          0.61         0.15 o                         
   3  -3  17          3.01          3.64         0.29 o                         
  -5  -2  17         44.30         47.85         1.87 o                         
  -4  -2  17         10.95         11.93         0.57 o                         
  -3  -2  17         23.70         24.17         0.54 o                         
  -2  -2  17          1.18          1.90         0.19 o                         
  -1  -2  17          9.82         10.11         0.31 o                         
   0  -2  17         14.79         13.73         0.32 o                         
   1  -2  17         41.81         41.95         0.58 o                         
   2  -2  17        111.15        113.07         1.28 o                         
   3  -2  17          6.86          5.51         0.29 o                         
   4  -2  17          0.52          0.34         0.30 o                         
  -5  -1  17          4.54          7.30         0.82 o                         
  -4  -1  17         28.24         24.82         1.09 o                         
  -3  -1  17         25.50         26.26         0.66 o                         
  -2  -1  17          6.73          7.56         0.32 o                         
  -1  -1  17          0.54          0.49         0.15 o                         
   0  -1  17          4.47          4.64         0.22 o                         
   1  -1  17        101.03         95.49         0.97 o                         
   2  -1  17         11.90          9.99         0.32 o                         
   3  -1  17          1.82          1.34         0.16 o                         
   4  -1  17          6.24          6.10         0.38 o                         
   5  -1  17          1.42          1.51         0.27 o                         
  -5   0  17          0.01          0.55         0.44 o                         
  -4   0  17          0.70          0.63         0.42 o                         
  -3   0  17         46.42         50.32         0.74 o                         
  -2   0  17          1.06          2.24         0.20 o                         
  -1   0  17          0.25          0.83         0.19 o                         
   0   0  17          2.49          6.49         0.45 o                         
   1   0  17         50.75         47.81         0.66 o                         
   2   0  17        190.93        191.99         1.89 o                         
   3   0  17          6.27          5.49         0.31 o                         
   4   0  17          3.65          3.99         0.29 o                         
   5   0  17         12.55         13.17         0.52 o                         
  -4   1  17          3.28          2.86         0.44 o                         
  -3   1  17         39.08         42.09         0.87 o                         
  -2   1  17         12.52         11.26         0.40 o                         
  -1   1  17          0.06          0.41         0.17 o                         
   0   1  17        118.78        131.08         1.33 o                         
   1   1  17         25.72         24.36         0.41 o                         
   2   1  17          0.28          0.15         0.12 o                         
   3   1  17         91.20         93.07         1.21 o                         
   4   1  17          5.89          4.53         0.32 o                         
   5   1  17         18.03         17.80         0.57 o                         
   6   1  17         45.75         49.81         1.10 o                         
  -4   2  17          5.36          5.30         0.67 o                         
  -3   2  17          6.85          7.54         0.53 o                         
  -2   2  17         14.52         12.88         0.66 o                         
  -1   2  17         36.85         36.80         0.71 o                         
   0   2  17          1.11          1.77         0.18 o                         
   1   2  17         48.10         48.44         0.64 o                         
   2   2  17        311.48        318.55         2.90 o                         
   3   2  17         13.50         11.44         0.45 o                         
   4   2  17         99.53         95.94         1.20 o                         
   5   2  17         29.43         29.10         0.69 o                         
   6   2  17          0.04          0.40         0.30 o                         
  -3   3  17          4.76          4.99         0.57 o                         
  -2   3  17         22.12         20.31         0.74 o                         
  -1   3  17         14.64         13.82         0.49 o                         
   0   3  17         11.76         10.36         0.33 o                         
   1   3  17          2.23          2.38         0.23 o                         
   2   3  17         78.51         75.37         1.13 o                         
   3   3  17         19.51         19.47         0.52 o                         
   4   3  17          1.20          0.60         0.14 o                         
   5   3  17          0.99          1.25         0.20 o                         
   6   3  17         83.78         87.85         2.80 o                         
  -3   4  17         25.90         28.52         1.71 o                         
  -2   4  17          0.08          0.39         0.37 o                         
  -1   4  17        162.72        165.58         1.97 o                         
   0   4  17         32.23         30.38         0.82 o                         
   1   4  17          4.17          6.73         0.37 o                         
   2   4  17         15.04         17.37         0.43 o                         
   3   4  17          6.85          5.94         0.47 o                         
   4   4  17          8.37          6.99         0.40 o                         
   5   4  17         12.62         11.25         0.56 o                         
   6   4  17          6.71          6.46         0.49 o                         
  -2   5  17          8.92          8.96         0.76 o                         
  -1   5  17          4.90          5.44         0.62 o                         
   0   5  17         45.69         50.73         1.44 o                         
   1   5  17          4.60          4.20         0.35 o                         
   2   5  17         19.24         22.40         0.60 o                         
   3   5  17         16.52         18.34         0.44 o                         
   4   5  17         14.51         14.44         0.67 o                         
   5   5  17         23.72         22.31         0.73 o                         
   6   5  17          0.30          0.53         0.25 o                         
  -1   6  17          2.71          2.52         0.58 o                         
   0   6  17         19.30         19.60         0.93 o                         
   1   6  17         43.98         47.42         1.37 o                         
   2   6  17          3.05          2.57         0.47 o                         
   3   6  17         18.90         17.67         0.73 o                         
   4   6  17          0.87          1.34         0.28 o                         
   5   6  17         34.54         35.12         1.14 o                         
   1   7  17          7.90          7.63         1.00 o                         
   2   7  17         39.70         42.99         1.57 o                         
   3   7  17          1.34          2.29         0.45 o                         
   4   7  17          2.76          3.10         0.47 o                         
   5   7  17          3.09          2.50         0.70 o                         
  -3  -5  18         13.11         12.75         0.52 o                         
  -2  -5  18         70.17         71.87         1.30 o                         
  -1  -5  18         32.03         34.60         0.79 o                         
   0  -5  18          0.43          0.56         0.14 o                         
  -4  -4  18         32.49         34.84         0.91 o                         
  -3  -4  18         11.60         11.65         0.47 o                         
  -2  -4  18         25.81         26.65         0.59 o                         
  -1  -4  18         10.26          9.65         0.51 o                         
   0  -4  18         12.96         13.93         0.35 o                         
   1  -4  18          2.86          2.57         0.19 o                         
   2  -4  18         15.43         15.66         0.48 o                         
  -4  -3  18         21.35         19.59         0.94 o                         
  -3  -3  18         19.62         21.01         0.81 o                         
  -2  -3  18         11.51         11.85         0.57 o                         
  -1  -3  18         14.79         14.93         0.42 o                         
   0  -3  18         14.02         13.54         0.33 o                         
   1  -3  18         71.66         68.57         0.90 o                         
   2  -3  18          0.29          0.34         0.15 o                         
   3  -3  18         61.32         60.26         1.13 o                         
  -4  -2  18          0.23          0.42         0.28 o                         
  -3  -2  18          2.69          3.14         0.34 o                         
  -2  -2  18         23.96         23.49         0.59 o                         
  -1  -2  18          3.85          3.41         0.23 o                         
   0  -2  18          3.59          3.69         0.21 o                         
   1  -2  18         57.51         54.14         0.72 o                         
   2  -2  18         21.36         20.73         0.49 o                         
   3  -2  18         13.82         14.94         0.46 o                         
   4  -2  18         10.74         10.34         0.49 o                         
  -4  -1  18        103.21        113.31         1.94 o                         
  -3  -1  18         41.03         44.30         0.90 o                         
  -2  -1  18         14.67         14.64         0.61 o                         
  -1  -1  18          0.34          0.20         0.19 o                         
   0  -1  18         57.57         59.93         0.74 o                         
   1  -1  18          6.82          5.37         0.27 o                         
   2  -1  18          8.35          7.87         0.32 o                         
   3  -1  18          8.30          8.33         0.33 o                         
   4  -1  18         34.58         36.24         0.80 o                         
  -4   0  18          0.14          0.14         0.44 o                         
  -3   0  18        117.85        117.83         1.73 o                         
  -2   0  18         10.54         11.58         0.45 o                         
  -1   0  18          2.14          2.39         0.23 o                         
   0   0  18         19.60         21.46         0.59 o                         
   1   0  18        139.17        141.74         1.50 o                         
   2   0  18         10.48          9.87         0.42 o                         
   3   0  18          5.70          4.80         0.29 o                         
   4   0  18          1.34          1.32         0.23 o                         
   5   0  18         36.15         41.81         1.28 o                         
  -4   1  18         12.50         12.20         0.87 o                         
  -3   1  18          1.93          2.25         0.35 o                         
  -2   1  18         72.79         71.41         1.37 o                         
  -1   1  18         40.99         39.32         0.80 o                         
   0   1  18          5.56          5.53         0.26 o                         
   1   1  18          1.85          1.50         0.19 o                         
   2   1  18          4.24          5.46         0.27 o                         
   3   1  18         47.74         44.04         0.75 o                         
   4   1  18          0.00          0.18         0.15 o                         
   5   1  18          7.81          7.21         0.42 o                         
  -3   2  18          0.55          0.14         0.41 o                         
  -2   2  18         15.02         16.63         0.65 o                         
  -1   2  18          9.25          8.14         0.39 o                         
   0   2  18          0.27          0.07         0.17 o                         
   1   2  18         71.66         76.04         0.86 o                         
   2   2  18         32.31         30.71         0.57 o                         
   3   2  18         18.28         18.80         0.53 o                         
   4   2  18         10.25          9.70         0.38 o                         
   5   2  18          0.87          0.70         0.20 o                         
  -3   3  18          7.13          8.53         0.69 o                         
  -2   3  18         40.79         45.98         1.08 o                         
  -1   3  18          1.56          1.63         0.28 o                         
   0   3  18         29.35         32.93         0.66 o                         
   1   3  18         12.91         13.05         0.45 o                         
   2   3  18         27.43         28.29         0.73 o                         
   3   3  18         55.87         53.17         0.93 o                         
   4   3  18          8.89          7.57         0.31 o                         
   5   3  18         56.80         55.18         1.04 o                         
   6   3  18          0.56          0.60         0.47 o                         
  -2   4  18          0.91          1.19         0.42 o                         
  -1   4  18         97.84        104.84         1.89 o                         
   0   4  18         20.18         21.09         0.89 o                         
   1   4  18          7.34          7.20         0.45 o                         
   2   4  18         27.53         28.27         0.56 o                         
   3   4  18          0.01          0.11         0.20 o                         
   4   4  18          0.13          0.06         0.25 o                         
   5   4  18          6.37          5.11         0.45 o                         
  -1   5  18         57.27         58.70         2.09 o                         
   0   5  18         17.26         18.92         0.86 o                         
   1   5  18         47.81         53.46         1.26 o                         
   2   5  18         13.46         10.36         0.58 o                         
   3   5  18         54.63         57.27         1.16 o                         
   4   5  18         34.06         33.91         1.03 o                         
   5   5  18         20.27         18.69         0.87 o                         
   0   6  18         27.33         30.14         1.43 o                         
   1   6  18          1.69          1.95         0.49 o                         
   2   6  18          7.61          7.30         0.62 o                         
   3   6  18          9.94          7.96         0.55 o                         
   4   6  18         20.65         20.11         1.04 o                         
   5   6  18         30.64         29.01         1.32 o                         
   2   7  18          3.05          4.37         0.65 o                         
   3   7  18         71.83         73.36         2.05 o                         
   4   7  18         32.34         33.55         1.28 o                         
  -3  -4  19         32.34         33.07         0.82 o                         
  -2  -4  19         51.62         51.76         1.08 o                         
  -1  -4  19         76.41         80.93         1.18 o                         
   0  -4  19          6.96          6.94         0.32 o                         
   1  -4  19          3.64          3.63         0.26 o                         
  -3  -3  19         21.19         23.12         1.17 o                         
  -2  -3  19         19.49         21.10         0.61 o                         
  -1  -3  19          1.63          1.22         0.24 o                         
   0  -3  19         16.79         16.55         0.46 o                         
   1  -3  19          3.59          3.78         0.22 o                         
   2  -3  19         64.62         63.09         0.98 o                         
  -4  -2  19          0.00          0.02         0.31 o                         
  -3  -2  19         15.03         16.39         0.86 o                         
  -2  -2  19         12.73         13.79         0.71 o                         
  -1  -2  19         85.81         89.88         1.21 o                         
   0  -2  19          8.30          8.21         0.32 o                         
   1  -2  19         17.73         16.69         0.38 o                         
   2  -2  19          2.49          1.80         0.20 o                         
   3  -2  19          1.02          0.47         0.24 o                         
  -4  -1  19          3.68          4.01         0.54 o                         
  -3  -1  19          8.24          8.79         0.50 o                         
  -2  -1  19         20.39         22.19         0.73 o                         
  -1  -1  19          9.99         10.80         0.65 o                         
   0  -1  19         29.80         31.34         0.57 o                         
   1  -1  19        215.12        214.76         2.31 o                         
   2  -1  19         22.60         21.78         0.55 o                         
   3  -1  19         19.03         19.29         0.60 o                         
   4  -1  19          8.89          8.01         0.47 o                         
  -4   0  19         29.13         28.51         1.22 o                         
  -3   0  19          1.88          2.11         0.41 o                         
  -2   0  19         11.38         10.08         0.56 o                         
  -1   0  19         12.47         14.19         0.48 o                         
   0   0  19          7.92          7.52         0.57 o                         
   1   0  19          0.89          1.75         0.21 o                         
   2   0  19         31.93         33.51         0.83 o                         
   3   0  19         26.78         27.27         0.61 o                         
   4   0  19          0.23          0.54         0.20 o                         
  -3   1  19         75.37         80.86         2.00 o                         
  -2   1  19          8.64          7.69         0.48 o                         
  -1   1  19          8.13          8.47         0.46 o                         
   0   1  19          7.87          6.93         0.33 o                         
   1   1  19         10.32          7.37         0.28 o                         
   2   1  19          2.94          2.55         0.23 o                         
   3   1  19          0.27          0.00         0.15 o                         
   4   1  19         18.22         18.67         0.56 o                         
   5   1  19         33.52         35.07         0.84 o                         
  -3   2  19          2.84          2.10         0.49 o                         
  -2   2  19         70.00         73.05         1.30 o                         
  -1   2  19          4.04          2.99         0.37 o                         
   0   2  19          7.52          6.93         0.43 o                         
   1   2  19          0.98          1.02         0.16 o                         
   2   2  19         44.55         42.08         0.72 o                         
   3   2  19          5.15          4.63         0.31 o                         
   4   2  19          1.38          1.49         0.23 o                         
   5   2  19         10.28          8.83         0.73 o                         
  -2   3  19         34.74         36.88         1.06 o                         
  -1   3  19          0.48          0.24         0.58 o                         
   0   3  19          5.96          6.28         0.43 o                         
   1   3  19         16.14         16.38         0.64 o                         
   2   3  19          0.91          0.70         0.22 o                         
   3   3  19          2.49          2.54         0.33 o                         
   4   3  19         49.90         49.29         0.94 o                         
   5   3  19          4.90          4.69         0.38 o                         
  -2   4  19         66.62         74.04         1.63 o                         
  -1   4  19         15.28         15.94         0.69 o                         
   0   4  19         21.11         21.43         0.90 o                         
   1   4  19         18.32         16.55         0.72 o                         
   2   4  19         66.89         65.57         1.19 o                         
   3   4  19         49.07         50.81         1.28 o                         
   4   4  19          4.06          3.23         0.40 o                         
   5   4  19         34.64         36.32         1.03 o                         
  -1   5  19         41.45         44.22         1.41 o                         
   0   5  19         46.40         52.43         1.47 o                         
   1   5  19          5.45          4.50         0.58 o                         
   2   5  19         30.57         28.91         1.43 o                         
   3   5  19          9.44          8.97         0.70 o                         
   4   5  19          2.61          2.53         0.43 o                         
   5   5  19          0.00         -0.30         0.48 o                         
   1   6  19          3.59          3.98         0.54 o                         
   2   6  19         21.27         18.95         1.57 o                         
   3   6  19          4.33          4.42         0.60 o                         
   4   6  19          2.43          2.36         0.53 o                         
  -1  -4  20          2.84          2.38         0.60 o                         
   0  -4  20          3.54          3.21         0.41 o                         
  -3  -3  20         16.35         17.83         0.90 o                         
  -2  -3  20          2.18          2.41         0.32 o                         
  -1  -3  20          0.17          0.45         0.30 o                         
   0  -3  20         17.09         16.99         0.67 o                         
   1  -3  20         39.08         36.33         0.73 o                         
  -3  -2  20          1.47          1.25         0.31 o                         
  -2  -2  20        100.98        105.88         1.58 o                         
  -1  -2  20         12.09         12.48         0.71 o                         
   0  -2  20         24.97         24.57         0.52 o                         
   1  -2  20         11.40          9.74         0.41 o                         
   2  -2  20          6.09          5.74         0.34 o                         
  -3  -1  20          5.23          5.54         0.58 o                         
  -2  -1  20          0.50          0.41         0.31 o                         
  -1  -1  20          5.67          7.15         0.39 o                         
   0  -1  20         23.10         22.92         0.53 o                         
   1  -1  20         14.60         14.60         0.67 o                         
   2  -1  20          3.18          2.78         0.30 o                         
   3  -1  20         30.80         31.59         0.90 o                         
  -3   0  20         28.11         28.13         1.60 o                         
  -2   0  20         32.05         33.29         0.95 o                         
  -1   0  20          0.08          0.02         0.35 o                         
   0   0  20         22.31         29.02         0.75 o                         
   1   0  20         51.33         50.50         0.89 o                         
   2   0  20          6.12          6.69         0.35 o                         
   3   0  20          0.29         -0.01         0.21 o                         
   4   0  20         35.00         37.07         0.84 o                         
  -3   1  20          5.06          4.41         0.71 o                         
  -2   1  20         70.67         77.95         1.52 o                         
  -1   1  20          0.11          0.12         0.46 o                         
   0   1  20          0.29          0.26         0.24 o                         
   1   1  20         27.35         29.20         0.91 o                         
   2   1  20         60.64         64.97         1.04 o                         
   3   1  20          1.42          0.90         0.21 o                         
   4   1  20          0.10          0.12         0.18 o                         
  -2   2  20         24.56         29.27         1.26 o                         
  -1   2  20          1.44          0.62         0.33 o                         
   0   2  20          0.62          0.95         0.31 o                         
   1   2  20          3.73          3.63         0.52 o                         
   2   2  20          0.04          0.29         0.34 o                         
   3   2  20        120.83        123.39         1.79 o                         
   4   2  20          0.01         -0.07         0.16 o                         
  -2   3  20         37.09         41.47         1.19 o                         
  -1   3  20         44.42         46.53         1.50 o                         
   0   3  20          1.43          1.06         0.35 o                         
   1   3  20          1.32          1.47         0.43 o                         
   2   3  20         13.83         15.37         0.74 o                         
   3   3  20        183.34        188.99         2.86 o                         
   4   3  20          0.04          0.27         0.24 o                         
  -1   4  20         30.61         31.60         1.11 o                         
   0   4  20         16.92         15.77         0.85 o                         
   1   4  20         10.92         12.03         0.76 o                         
   2   4  20        126.62        137.55         2.13 o                         
   3   4  20          0.84          1.10         0.37 o                         
   4   4  20         59.72         63.70         2.08 o                         
   0   5  20          3.37          2.74         0.69 o                         
   1   5  20          8.29          8.38         0.72 o                         
   2   5  20          4.09          5.00         0.52 o                         
   3   5  20         20.80         18.52         0.98 o                         
   4   5  20          0.29          0.28         0.57 o                         
  -1  -3  21          4.97          4.74         0.36 o                         
   0  -3  21          0.36          0.43         0.37 o                         
  -2  -2  21         13.73         15.21         1.04 o                         
  -1  -2  21         46.20         50.65         1.27 o                         
   0  -2  21         10.12          9.39         0.52 o                         
   1  -2  21          0.05          0.27         0.25 o                         
  -2  -1  21         16.05         15.71         0.87 o                         
  -1  -1  21          5.39          5.65         0.50 o                         
   0  -1  21         18.24         19.89         0.96 o                         
   1  -1  21         12.87         12.51         0.69 o                         
   2  -1  21          6.70          7.03         0.41 o                         
  -2   0  21          0.92          1.31         0.42 o                         
  -1   0  21          4.86          5.46         0.62 o                         
   0   0  21          3.58          5.60         0.55 o                         
   1   0  21          2.17          2.36         0.37 o                         
   2   0  21          9.02          7.67         0.48 o                         
   3   0  21          9.29         10.09         0.85 o                         
  -2   1  21         12.46         11.44         0.66 o                         
  -1   1  21         30.42         33.36         1.04 o                         
   0   1  21          1.78          2.30         0.43 o                         
   1   1  21          4.97          6.01         0.54 o                         
   2   1  21         25.09         25.03         1.00 o                         
   3   1  21         34.22         32.82         1.09 o                         
  -2   2  21          0.01         -0.20         0.74 o                         
  -1   2  21         19.86         18.43         1.04 o                         
   0   2  21         40.96         39.60         1.21 o                         
   1   2  21          5.01          5.37         0.45 o                         
   2   2  21        194.54        208.32         3.68 o                         
   3   2  21         12.60         13.88         1.04 o                         
   4   2  21         28.93         25.53         1.24 o                         
  -1   3  21          4.01          2.94         0.53 o                         
   0   3  21          3.08          4.01         0.71 o                         
   1   3  21         75.35         77.03         1.83 o                         
   2   3  21         10.16          9.47         0.70 o                         
   3   3  21         15.04         17.63         1.28 o                         
   4   3  21         31.04         32.26         1.33 o                         
   0   4  21          1.79          0.91         0.51 o                         
   1   4  21          2.35          2.00         0.48 o                         
   2   4  21        122.75        129.27         2.48 o                         
   3   4  21         28.78         29.29         1.09 o                         
   2   5  21         15.30         14.23         1.14 o                         
  -1  -1  22         39.43         45.18         1.47 o                         
   0  -1  22          0.28          0.05         0.33 o                         
   1  -1  22          6.90          6.56         0.71 o                         
  -1   0  22          7.67          6.88         0.49 o                         
   0   0  22          0.02          1.00         0.47 o                         
   1   0  22          2.16          3.67         0.55 o                         
   2   0  22         85.61         83.69         2.07 o                         
  -1   1  22         13.43         11.65         0.67 o                         
   0   1  22         11.63         13.06         0.96 o                         
   1   1  22          0.17         -0.20         0.31 o                         
   2   1  22         21.04         21.95         0.89 o                         
   0   2  22          2.39          1.83         0.59 o                         
   1   2  22         33.60         37.46         1.53 o                         
   2   2  22         16.64         19.31         1.70 o                         
   3   2  22         27.89         28.25         1.11 o                         
   0   3  22         64.64         70.81         1.61 o                         
   1   3  22         27.01         27.07         1.29 o                         
   2   3  22         15.78         13.91         1.20 o                         
                                                                                
