# Supplementary material for: Crystal structure of bis­(diiso­propyl­amino)­fluoro­borane
Source: Acta Crystallogr E Crystallogr Commun. 2025 Apr 17;81(Pt 5):401–4. doi: 10.1107/S2056989025003160 (PMC12054769; doi:10.1107/S2056989025003160)
Supplement: Supplementary file 3 [file e-81-00401-Isup3.cml]

<?xml version="1.0" encoding="UTF-8"?>
<cml convention="cmlDict:cmllite" xmlns="http://www.xml-cml.org/schema" xmlns:cmlDict="http://www.xml-cml.org/dictionary/cml/" xmlns:nameDict="http://www.xml-cml.org/dictionary/cml/name/">
  <molecule id="m1">
    <name dictRef="nameDict:unknown">bis(diisopropylamino)fluoroborane</name>
    <atomArray>
      <atom id="a1" elementType="C"/>
      <atom id="a2" elementType="C"/>
      <atom id="a3" elementType="C"/>
      <atom id="a17" elementType="H"/>
      <atom id="a18" elementType="H"/>
      <atom id="a19" elementType="H"/>
      <atom id="a20" elementType="H"/>
      <atom id="a21" elementType="H"/>
      <atom id="a22" elementType="H"/>
      <atom id="a23" elementType="H"/>
      <atom id="a4" elementType="N" hydrogenCount="0">
        <label value="N" dictRef="cmlDict:locant"/>
      </atom>
      <atom id="a5" elementType="F" hydrogenCount="0">
        <label value="F" dictRef="cmlDict:locant"/>
      </atom>
      <atom id="a6" elementType="B" hydrogenCount="0">
        <label value="1" dictRef="cmlDict:locant"/>
        <label value="B" dictRef="cmlDict:locant"/>
      </atom>
      <atom id="a7" elementType="C"/>
      <atom id="a8" elementType="C"/>
      <atom id="a9" elementType="C"/>
      <atom id="a24" elementType="H"/>
      <atom id="a25" elementType="H"/>
      <atom id="a26" elementType="H"/>
      <atom id="a27" elementType="H"/>
      <atom id="a28" elementType="H"/>
      <atom id="a29" elementType="H"/>
      <atom id="a30" elementType="H"/>
      <atom id="a10" elementType="C"/>
      <atom id="a11" elementType="C"/>
      <atom id="a12" elementType="C"/>
      <atom id="a31" elementType="H"/>
      <atom id="a32" elementType="H"/>
      <atom id="a33" elementType="H"/>
      <atom id="a34" elementType="H"/>
      <atom id="a35" elementType="H"/>
      <atom id="a36" elementType="H"/>
      <atom id="a37" elementType="H"/>
      <atom id="a13" elementType="C"/>
      <atom id="a14" elementType="C"/>
      <atom id="a15" elementType="C"/>
      <atom id="a38" elementType="H"/>
      <atom id="a39" elementType="H"/>
      <atom id="a40" elementType="H"/>
      <atom id="a41" elementType="H"/>
      <atom id="a42" elementType="H"/>
      <atom id="a43" elementType="H"/>
      <atom id="a44" elementType="H"/>
      <atom id="a16" elementType="N" hydrogenCount="0">
        <label value="N'" dictRef="cmlDict:locant"/>
      </atom>
    </atomArray>
    <bondArray>
      <bond id="a1_a2" atomRefs2="a1 a2" order="S"/>
      <bond id="a1_a3" atomRefs2="a1 a3" order="S"/>
      <bond id="a1_a17" atomRefs2="a1 a17" order="S"/>
      <bond id="a2_a18" atomRefs2="a2 a18" order="S"/>
      <bond id="a2_a19" atomRefs2="a2 a19" order="S"/>
      <bond id="a2_a20" atomRefs2="a2 a20" order="S"/>
      <bond id="a3_a21" atomRefs2="a3 a21" order="S"/>
      <bond id="a3_a22" atomRefs2="a3 a22" order="S"/>
      <bond id="a3_a23" atomRefs2="a3 a23" order="S"/>
      <bond id="a1_a4" atomRefs2="a1 a4" order="S"/>
      <bond id="a5_a6" atomRefs2="a5 a6" order="S"/>
      <bond id="a4_a6" atomRefs2="a4 a6" order="S"/>
      <bond id="a7_a8" atomRefs2="a7 a8" order="S"/>
      <bond id="a7_a9" atomRefs2="a7 a9" order="S"/>
      <bond id="a7_a24" atomRefs2="a7 a24" order="S"/>
      <bond id="a8_a25" atomRefs2="a8 a25" order="S"/>
      <bond id="a8_a26" atomRefs2="a8 a26" order="S"/>
      <bond id="a8_a27" atomRefs2="a8 a27" order="S"/>
      <bond id="a9_a28" atomRefs2="a9 a28" order="S"/>
      <bond id="a9_a29" atomRefs2="a9 a29" order="S"/>
      <bond id="a9_a30" atomRefs2="a9 a30" order="S"/>
      <bond id="a7_a4" atomRefs2="a7 a4" order="S"/>
      <bond id="a10_a11" atomRefs2="a10 a11" order="S"/>
      <bond id="a10_a12" atomRefs2="a10 a12" order="S"/>
      <bond id="a10_a31" atomRefs2="a10 a31" order="S"/>
      <bond id="a11_a32" atomRefs2="a11 a32" order="S"/>
      <bond id="a11_a33" atomRefs2="a11 a33" order="S"/>
      <bond id="a11_a34" atomRefs2="a11 a34" order="S"/>
      <bond id="a12_a35" atomRefs2="a12 a35" order="S"/>
      <bond id="a12_a36" atomRefs2="a12 a36" order="S"/>
      <bond id="a12_a37" atomRefs2="a12 a37" order="S"/>
      <bond id="a13_a14" atomRefs2="a13 a14" order="S"/>
      <bond id="a13_a15" atomRefs2="a13 a15" order="S"/>
      <bond id="a13_a38" atomRefs2="a13 a38" order="S"/>
      <bond id="a14_a39" atomRefs2="a14 a39" order="S"/>
      <bond id="a14_a40" atomRefs2="a14 a40" order="S"/>
      <bond id="a14_a41" atomRefs2="a14 a41" order="S"/>
      <bond id="a15_a42" atomRefs2="a15 a42" order="S"/>
      <bond id="a15_a43" atomRefs2="a15 a43" order="S"/>
      <bond id="a15_a44" atomRefs2="a15 a44" order="S"/>
      <bond id="a10_a16" atomRefs2="a10 a16" order="S"/>
      <bond id="a13_a16" atomRefs2="a13 a16" order="S"/>
      <bond id="a16_a6" atomRefs2="a16 a6" order="S"/>
    </bondArray>
  </molecule>
</cml>
